# Supplementary material for: One Day in Denmark: Comparison of Phenotypic and Genotypic Antimicrobial Susceptibility Testing in Bacterial Isolates From Clinical Settings
Source: Front Microbiol. 2022 Jun 10;13:804627. doi: 10.3389/fmicb.2022.804627 (PMC9226621; doi:10.3389/fmicb.2022.804627)
Supplement: Supplementary file 1 [file Table_1.XLSX]

## Sheet: Sheet1
	Supplementary Table 1. Bacterial isolates sequenced for this study and whole-genome sequence quality parameters
	Legend:
	(1) Codes attributed after randomization, selection and grouping by species identification according to species provided in the metadata from the DCM.
	(2) Danish Clinical Microbiology Laboratories (DCM) responsible for providing the samples. The locations have been anonimyzed and Fn represents the DCM from which the isolates have been collected.
	(3) As determined in Rebelo et al, 2022, through MALDI-TOF MS and WGS followed by bioinformatics analyses through KmerFinder and rMLST.
	(4) Isolates that were sequenced but rejected fom the study (Results: Bacterial isolates).
	Note: Two presumptive Neisseria gonorrhoeae isolates that were part of the random selection of 500 bacterial isolates were dead from the beginning of laboratory work and thus not sequenced. They are not included in this table.
	ID(1)	DCM (2)	Species(3)	Source	Source grouped by anatomical site	Computerome QC_pipeline output Sample	Bases (MB)	Qual Bases (MB)	Qual bases %	Reads	Qual reads	Qual reads %	Most common adapter (count)	2. Most common adapter (count)	Other adapters (count)	N50	No ctgs	longest	total bps	ENA accession number (ERS)	ENA accession number (ERR)
	1D-001	F11	Escherichia coli	Tracheal secretion	Respiratory system	DTU2018-629-PRJ1139-Escherichia-coli-1D-001_R1_001	230	167	72.61%	1558918	1300692	83.44%	47	32	42	340322	122	665560	5214835	ERS4415788	ERR4013380
	1D-002	F11	Escherichia coli	Urine	Urine	DTU2018-630-PRJ1139-Escherichia-coli-1D-002_R1_001	344	274	79.60%	2327278	2052426	88.19%	71	48	110	191538	99	356851	5168590	ERS4415789	ERR4013381
	1D-003	F11	Escherichia coli	Urine	Urine	DTU2018-631-PRJ1139-Escherichia-coli-1D-003_R1_001	341	265	77.73%	2297928	1998500	86.97%	64	47	82	153254	136	525671	5269139	ERS4415790	ERR4013382
	1D-004	F11	Escherichia coli	Blood	Blood	DTU2018-632-PRJ1139-Escherichia-coli-1D-004_R1_001	179	154	86.22%	1272964	1165940	91.59%	98	66	100	106108	161	347646	5174137	ERS4415791	ERR4013383
	1D-005	F10	Escherichia coli	Urine	Urine	DTU2018-633-PRJ1139-Escherichia-coli-1D-005_R1_001	451	369	81.83%	3041594	2732600	89.84%	75	47	123	213500	105	711016	5184528	ERS4415792	ERR4013384
	1D-006	F10	Escherichia coli	Urine	Urine	DTU2018-634-PRJ1139-Escherichia-coli-1D-006_R1_001	398	311	78.13%	2693492	2353268	87.37%	89	78	143	353020	103	616589	5221587	ERS4415793	ERR4013385
	1D-007	F10	Escherichia coli	Urine	Urine	DTU2018-635-PRJ1139-Escherichia-coli-1D-007_R1_001	529	423	79.93%	3615192	3192898	88.32%	161	132	232	372245	129	652202	5111097	ERS4415794	ERR4013386
	1D-008	F10	Escherichia coli	Urine	Urine	DTU2018-636-PRJ1139-Escherichia-coli-1D-008_R1_001	405	315	77.75%	2742032	2381972	86.87%	76	62	110	229601	52	450904	5094578	ERS4415795	ERR4013387
	1D-009	F10	Escherichia coli	Blood	Blood	DTU2018-637-PRJ1139-Escherichia-coli-1D-009_R1_001	347	273	78.93%	2338210	2055690	87.92%	55	29	94	133546	88	303288	4773274	ERS4415796	ERR4013388
	1D-010	F10	Escherichia coli	Urine	Urine	DTU2018-638-PRJ1139-Escherichia-coli-1D-010_R1_001	743	616	82.81%	5131224	4606116	89.77%	282	199	468	381526	76	671801	5207066	ERS4415797	ERR4013389
	1D-011	F10	Escherichia coli	Urine	Urine	DTU2018-639-PRJ1139-Escherichia-coli-1D-011_R1_001	529	428	81.06%	3594474	3205496	89.18%	108	43	184	186575	112	342364	5300773	ERS4415798	ERR4013390
	1D-012	F10	Escherichia coli	Urine	Urine	DTU2018-640-PRJ1139-Escherichia-coli-1D-012_R1_001	745	631	84.64%	5213260	4730714	90.74%	390	191	485	186982	64	554834	4941606	ERS4415799	ERR4013391
	1D-013	F10	Aerococcus urinae	Urine	Urine	DTU2018-1233-PRJ1139-Unknown-unkn-1D-013_R1_001	278	241	86.69%	2008136	1843962	91.82%	486	96	177	172402	38	330594	2054329	ERS4415800	ERR4013392
	1D-014	F10	Escherichia coli	Blood	Blood	DTU2018-641-PRJ1139-Escherichia-coli-1D-014_R1_001	242	185	76.37%	1631582	1406566	86.21%	57	14	56	133546	94	303242	4771524	ERS4415801	ERR4013393
	1D-015	F10	Escherichia coli	Urine	Urine	DTU2018-642-PRJ1139-Escherichia-coli-1D-015_R1_001	994	880	88.59%	8019656	7262856	90.56%	2204	1012	1328	288501	46	545016	4976587	ERS4415802	ERR4013394
	1D-016	F10	Enterococcus faecalis	Urine	Urine	DTU2018-643-PRJ1139-Escherichia-coli-1D-016_R1_001	512	420	82.16%	3451162	3123214	90.50%	105	30	83	260762	20	930812	2720605	ERS4415803	ERR4013395
	1D-017	F10	Escherichia coli	Urine	Urine	DTU2018-644-PRJ1139-Escherichia-coli-1D-017_R1_001	1605	1241	77.34%	10837716	9412710	86.85%	408	47	306	115215	84	288412	4639537	ERS4415804	ERR4013396
	1D-018	F1	Escherichia coli	Urine	Urine	DTU2018-840-PRJ1139-Escherichia-coli-1D-018-rerun_R1_001	772	618	80.05%	5686112	4953446	87.11%	1834	251	714	227663	120	622064	5108706	ERS4415805	ERR4013397
	1D-019	F1	Escherichia coli	Urine	Urine	DTU2018-646-PRJ1139-Escherichia-coli-1D-019_R1_001	383	307	80.34%	2592340	2301510	88.78%	114	47	101	180901	172	380185	5308247	ERS4415806	ERR4013398
	1D-020	F1	Escherichia coli	Blood	Blood	DTU2018-647-PRJ1139-Escherichia-coli-1D-020_R1_001	335	266	79.30%	2286734	2013890	88.07%	110	30	89	203076	140	380185	5245654	ERS4415807	ERR4013399
	1D-021	F1	Escherichia coli	Faeces	Stool or rectum	DTU2018-648-PRJ1139-Escherichia-coli-1D-021_R1_001	359	290	80.72%	2426226	2167046	89.32%	85	17	76	75720	207	254641	5044141	ERS4415808	ERR4013400
	1D-022	F1	Escherichia coli	Urine	Urine	DTU2018-649-PRJ1139-Escherichia-coli-1D-022_R1_001	541	449	82.96%	3739940	3364968	89.97%	231	112	189	306023	81	918842	5222360	ERS4415809	ERR4013401
	1D-023	F1	Escherichia coli	Urine	Urine	DTU2018-650-PRJ1139-Escherichia-coli-1D-023_R1_001	284	224	79.08%	1917922	1688366	88.03%	97	25	89	151755	107	593743	5073105	ERS4415810	ERR4013402
	1D-024	F1	Escherichia coli	Urine	Urine	DTU2018-651-PRJ1139-Escherichia-coli-1D-024_R1_001	424	347	81.81%	2867228	2574982	89.81%	110	26	109	92753	116	279440	5064791	ERS4415811	ERR4013403
	1D-025	F1	Escherichia coli	Urine	Urine	DTU2018-652-PRJ1139-Escherichia-coli-1D-025_R1_001	296	239	80.74%	2023222	1796204	88.78%	88	22	70	301405	106	512880	5085989	ERS4415812	ERR4013404
	1D-026	F1	Escherichia coli	Urine	Urine	DTU2018-653-PRJ1139-Escherichia-coli-1D-026_R1_001	334	266	79.64%	2245224	1986460	88.47%	56	19	68	80807	160	230444	4784215	ERS4415813	ERR4013405
	1D-027	F1	Escherichia coli	Urine	Urine	DTU2018-654-PRJ1139-Escherichia-coli-1D-027_R1_001	323	262	81.31%	2176132	1947410	89.49%	62	27	99	175633	82	519077	4817975	ERS4415814	ERR4013406
	1D-028	F1	Escherichia coli	Pus	Undetermined	DTU2018-655-PRJ1139-Escherichia-coli-1D-028_R1_001	890	758	85.14%	6179290	5636188	91.21%	418	264	260	352449	67	618410	5176906	ERS4415815	ERR4013407
	1D-029	F1	Escherichia coli	Urine	Urine	DTU2018-656-PRJ1139-Escherichia-coli-1D-029_R1_001	382	312	81.65%	2581536	2316216	89.72%	91	47	51	460568	111	764230	5238167	ERS4415816	ERR4013408
	1D-030	F1	Escherichia coli	Urine	Urine	DTU2018-657-PRJ1139-Escherichia-coli-1D-030_R1_001	293	232	79.37%	1968226	1741452	88.48%	56	16	71	64408	178	234587	4950010	ERS4415817	ERR4013409
	1D-031	F1	Escherichia coli	Urine	Urine	DTU2018-658-PRJ1139-Escherichia-coli-1D-031_R1_001	312	247	78.98%	2103812	1853428	88.10%	100	19	89	223243	112	457389	5218463	ERS4415818	ERR4013410
	1D-032	F1	Escherichia coli	Urine	Urine	DTU2018-659-PRJ1139-Escherichia-coli-1D-032_R1_001	388	312	80.47%	2622074	2333460	88.99%	122	110	110	198669	136	446214	5207690	ERS4415819	ERR4013411
	1D-033	F1	Escherichia coli	Urine	Urine	DTU2018-660-PRJ1139-Escherichia-coli-1D-033_R1_001	368	291	79.32%	2479656	2186748	88.19%	80	19	73	203753	100	696574	5217174	ERS4415820	ERR4013412
	1D-034	F1	Escherichia coli	Urine	Urine	DTU2018-661-PRJ1139-Escherichia-coli-1D-034_R1_001	505	418	82.88%	3502682	3143694	89.75%	253	110	170	279978	64	595859	5206343	ERS4415821	ERR4013413
	1D-035	F1	Escherichia coli	Urine	Urine	DTU2018-662-PRJ1139-Escherichia-coli-1D-035_R1_001	417	337	80.82%	2837816	2527354	89.06%	108	76	147	204585	102	492595	5286912	ERS4415822	ERR4013414
	1D-036	F1	Escherichia coli	Urine	Urine	DTU2018-663-PRJ1139-Escherichia-coli-1D-036_R1_001	345	276	80.03%	2328572	2069090	88.86%	71	24	80	170700	110	692927	5364236	ERS4415823	ERR4013415
	1D-037	F1	Escherichia coli	Urine	Urine	DTU2018-664-PRJ1139-Escherichia-coli-1D-037_R1_001	405	325	80.34%	2746488	2441310	88.89%	102	38	97	254172	101	399093	5302962	ERS4415824	ERR4013416
	1D-038	F1	Escherichia coli	Urine	Urine	DTU2018-665-PRJ1139-Escherichia-coli-1D-038_R1_001	280	210	75.21%	1887102	1617096	85.69%	83	20	60	157850	134	404977	5242803	ERS4415825	ERR4013417
	1D-039	F1	Escherichia coli	Urine	Urine	DTU2018-666-PRJ1139-Escherichia-coli-1D-039_R1_001	316	247	78.03%	2138058	1871240	87.52%	89	26	104	89104	106	429516	4527181	ERS4415826	ERR4013418
	1D-040	F1	Escherichia coli	Urine	Urine	DTU2018-667-PRJ1139-Escherichia-coli-1D-040_R1_001	279	211	75.42%	1892142	1621206	85.68%	121	16	56	150996	131	517058	5319697	ERS4415827	ERR4013419
	1D-041	F1	Escherichia coli	Urine	Urine	DTU2018-668-PRJ1139-Escherichia-coli-1D-041_R1_001	283	214	75.82%	1910076	1645920	86.17%	63	44	52	151566	180	684310	5327915	ERS4415828	ERR4013420
	1D-042	F1	Escherichia coli	Urine	Urine	DTU2018-669-PRJ1139-Escherichia-coli-1D-042_R1_001	283	215	75.91%	1907426	1645080	86.25%	80	15	71	145044	136	368639	5176861	ERS4415829	ERR4013421
	1D-043	F2	Escherichia coli	Urine	Urine	DTU2018-670-PRJ1139-Escherichia-coli-1D-043_R1_001	286	217	76.01%	1928836	1667694	86.46%	64	14	72	113958	122	289746	5139977	ERS4415830	ERR4013422
	1D-044	F2	Escherichia coli	Urine	Urine	DTU2018-671-PRJ1139-Escherichia-coli-1D-044_R1_001	279	211	75.85%	1885178	1624248	86.16%	87	32	94	92398	118	297341	4653995	ERS4415831	ERR4013423
	1D-045	F2	Escherichia coli	Urine	Urine	DTU2018-672-PRJ1139-Escherichia-coli-1D-045_R1_001	276	207	75.12%	1857958	1591302	85.65%	69	12	57	229468	80	513873	5129489	ERS4415832	ERR4013424
	1D-046	F2	Escherichia coli	Urine	Urine	DTU2018-673-PRJ1139-Escherichia-coli-1D-046_R1_001	305	232	76.30%	2057558	1778442	86.43%	78	12	57	561970	61	763282	5150466	ERS4415833	ERR4013425
	1D-047	F2	Escherichia coli	Urine	Urine	DTU2018-674-PRJ1139-Escherichia-coli-1D-047_R1_001	254	190	74.72%	1721050	1467488	85.27%	102	19	67	175959	110	633541	5308621	ERS4415834	ERR4013426
	1D-048	F2	Escherichia coli	Urine	Urine	DTU2018-675-PRJ1139-Escherichia-coli-1D-048_R1_001	396	309	78.08%	2687946	2355580	87.63%	85	25	96	107086	191	291215	5241851	ERS4415835	ERR4013427
	1D-049	F2	Escherichia coli	Urine	Urine	DTU2018-676-PRJ1139-Escherichia-coli-1D-049_R1_001	315	242	76.76%	2137926	1853102	86.68%	94	18	64	191871	108	453396	5146618	ERS4415836	ERR4013428
	1D-050	F2	Escherichia coli	Urine	Urine	DTU2018-677-PRJ1139-Escherichia-coli-1D-050_R1_001	452	370	81.75%	3060780	2749776	89.84%	99	42	131	193191	62	718985	4893980	ERS4415837	ERR4013429
	1D-051	F2	Escherichia coli	Urine	Urine	DTU2018-678-PRJ1139-Escherichia-coli-1D-051_R1_001	385	312	81.18%	2609834	2329246	89.25%	95	41	147	245663	83	497368	5037710	ERS4415838	ERR4013430
	1D-052	F2	Escherichia coli	Urine	Urine	DTU2018-679-PRJ1139-Escherichia-coli-1D-052_R1_001	378	296	78.41%	2546652	2232608	87.67%	73	32	105	126192	98	347604	4745011	ERS4415839	ERR4013431
	1D-053	F2	Escherichia coli	Urine	Urine	DTU2018-680-PRJ1139-Escherichia-coli-1D-053_R1_001	299	233	78.00%	2023074	1775204	87.75%	59	49	77	310694	64	667079	5186041	ERS4415840	ERR4013432
	1D-054	F2	Escherichia coli	Urine	Urine	DTU2018-681-PRJ1139-Escherichia-coli-1D-054_R1_001	362	283	78.25%	2440032	2140986	87.74%	90	59	153	239457	78	739549	5315949	ERS4415841	ERR4013433
	1D-055	F2	Escherichia coli	Urine	Urine	DTU2018-682-PRJ1139-Escherichia-coli-1D-055_R1_001	243	184	75.55%	1636584	1405318	85.87%	25	19	88	83653	130	340021	4789614	ERS4415842	ERR4013434
	1D-056	F2	Escherichia coli	Urine	Urine	DTU2018-683-PRJ1139-Escherichia-coli-1D-056_R1_001	420	343	81.50%	2836374	2547132	89.80%	62	33	121	284103	81	585988	4991615	ERS4415843	ERR4013435
	1D-057	F2	Escherichia coli	Urine	Urine	DTU2018-684-PRJ1139-Escherichia-coli-1D-057_R1_001	271	207	76.37%	1821792	1570646	86.21%	43	10	58	187852	65	553269	4696012	ERS4415844	ERR4013436
	1D-058	F2	Escherichia coli	Urine	Urine	DTU2018-1234-PRJ1139-Unknown-unkn-1D-058_R1_001	240	203	84.52%	1766008	1604518	90.86%	450	46	105	112734	140	347937	4847205	ERS4415845	ERR4013437
	1D-059	F2	Escherichia coli	Urine	Urine	DTU2018-685-PRJ1139-Escherichia-coli-1D-059_R1_001	401	318	79.36%	2706244	2390094	88.32%	95	52	127	119364	135	425330	5228851	ERS4415846	ERR4013438
	1D-060	F2	Escherichia coli	Urine	Urine	DTU2018-686-PRJ1139-Escherichia-coli-1D-060_R1_001	387	305	78.87%	2611702	2294794	87.87%	89	38	154	95297	121	361096	5157365	ERS4415847	ERR4013439
	1D-061	F2	Escherichia coli	Urine	Urine	DTU2018-687-PRJ1139-Escherichia-coli-1D-061_R1_001	426	338	79.30%	2871488	2537412	88.37%	54	26	131	155229	104	364692	4865000	ERS4415848	ERR4013440
	1D-062	F2	Escherichia coli	Urine	Urine	DTU2018-688-PRJ1139-Escherichia-coli-1D-062_R1_001	362	283	78.20%	2443404	2137766	87.49%	69	24	82	367924	58	582167	5142335	ERS4415849	ERR4013441
	1D-063	F2	Escherichia coli	Urine	Urine	DTU2018-689-PRJ1139-Escherichia-coli-1D-063_R1_001	726	608	83.69%	4996764	4522922	90.52%	335	319	170	202381	104	490001	5130548	ERS4415850	ERR4013442
	1D-064	F2	Escherichia coli	Urine	Urine	DTU2018-690-PRJ1139-Escherichia-coli-1D-064_R1_001	446	361	80.95%	3017552	2685308	88.99%	154	106	136	244425	66	781793	5091181	ERS4415851	ERR4013443
	1D-065	F2	Escherichia coli	Urine	Urine	DTU2018-691-PRJ1139-Escherichia-coli-1D-065_R1_001	346	267	77.41%	2333610	2022094	86.65%	77	22	75	336479	72	613638	4964515	ERS4415852	ERR4013444
	1D-066	F2	Escherichia coli	Urine	Urine	DTU2018-692-PRJ1139-Escherichia-coli-1D-066_R1_001	593	491	82.78%	4121856	3690544	89.54%	311	239	146	288739	75	562175	5085997	ERS4415853	ERR4013445
	1D-067	F2	Escherichia coli	Urine	Urine	DTU2018-693-PRJ1139-Escherichia-coli-1D-067_R1_001	332	258	77.69%	2229460	1942392	87.12%	80	19	71	127853	83	292879	4496016	ERS4415854	ERR4013446
	1D-068	F2	Escherichia coli	Urine	Urine	DTU2018-694-PRJ1139-Escherichia-coli-1D-068_R1_001	396	314	79.44%	2673566	2357190	88.17%	89	70	103	359658	52	750117	4933280	ERS4415855	ERR4013447
	1D-069	F2	Escherichia coli	Urine	Urine	DTU2018-695-PRJ1139-Escherichia-coli-1D-069_R1_001	470	385	81.90%	3179678	2856400	89.83%	121	83	109	132588	445	274593	5725089	ERS4415856	ERR4013448
	1D-070	F2	Escherichia coli	Urine	Urine	DTU2018-1367-PRJ1139-Escherichia-coli-1D-070-reextract_R1_001	149	126	84.16%	1082756	985310	91.00%	215	24	57	171241	90	452935	5117962	ERS4415857	ERR4013449
	1D-071	F2	Escherichia coli	Urine	Urine	DTU2018-697-PRJ1139-Escherichia-coli-1D-071_R1_001	470	381	81.11%	3200460	2853430	89.16%	133	36	103	53526	209	199763	4710390	ERS4415858	ERR4013450
	1D-072	F2	Escherichia coli	Urine	Urine	DTU2018-698-PRJ1139-Escherichia-coli-1D-072_R1_001	369	288	78.21%	2487170	2171758	87.32%	97	18	86	73652	159	229907	4799454	ERS4415859	ERR4013451
	1D-073	F2	Escherichia coli	Urine	Urine	DTU2018-699-PRJ1139-Escherichia-coli-1D-073_R1_001	409	326	79.75%	2770162	2447466	88.35%	106	35	95	323032	67	825077	5094022	ERS4415860	ERR4013452
	1D-074	F2	Escherichia coli	Urine	Urine	DTU2018-700-PRJ1139-Escherichia-coli-1D-074_R1_001	352	281	79.84%	2380144	2103980	88.40%	88	13	70	160595	116	723890	5136109	ERS4415861	ERR4013453
	1D-075	F2	Escherichia coli	Urine	Urine	DTU2018-701-PRJ1139-Escherichia-coli-1D-075_R1_001	463	374	80.90%	3124726	2785050	89.13%	100	23	122	182722	99	619098	5072905	ERS4415862	ERR4013454
	1D-076	F2	Escherichia coli	Urine	Urine	DTU2018-702-PRJ1139-Escherichia-coli-1D-076_R1_001	450	369	82.05%	3050904	2736082	89.68%	131	63	124	274956	85	625797	5102497	ERS4415863	ERR4013455
	1D-077	F2	Escherichia coli	Urine	Urine	DTU2018-703-PRJ1139-Escherichia-coli-1D-077_R1_001	488	388	79.54%	3297978	2903194	88.03%	115	36	102	379432	37	662418	4976602	ERS4415864	ERR4013456
	1D-078	F2	Escherichia coli	Urine	Urine	DTU2018-704-PRJ1139-Escherichia-coli-1D-078_R1_001	211	133	63.01%	1421968	1118524	78.66%	51	7	28	133359	77	483586	4988776	ERS4415865	ERR4013457
	1D-079	F2	Escherichia coli	Urine	Urine	DTU2018-705-PRJ1139-Escherichia-coli-1D-079_R1_001	387	309	79.81%	2605566	2311200	88.70%	89	33	100	223503	131	450024	5159048	ERS4415866	ERR4013458
	1D-080	F3	Escherichia coli	Blood	Blood	DTU2018-706-PRJ1139-Escherichia-coli-1D-080_R1_001	398	317	79.68%	2685570	2373884	88.39%	108	42	100	139899	170	355750	5287967	ERS4415867	ERR4013459
	1D-081	F3	Escherichia coli	Urine	Urine	DTU2018-707-PRJ1139-Escherichia-coli-1D-081_R1_001	489	398	81.36%	3319890	2965786	89.33%	164	84	134	63473	176	192245	5072132	ERS4415868	ERR4013460
	1D-082	F3	Escherichia coli	Urine	Urine	DTU2018-708-PRJ1139-Escherichia-coli-1D-082_R1_001	387	308	79.71%	2612220	2305012	88.24%	99	18	62	204636	65	691408	4989785	ERS4415869	ERR4013461
	1D-083	F3	Escherichia coli	Urine	Urine	DTU2018-709-PRJ1139-Escherichia-coli-1D-083_R1_001	567	470	82.82%	3851740	3475752	90.24%	178	56	178	139899	137	489942	5292104	ERS4415870	ERR4013462
	1D-084	F3	Escherichia coli	Urine	Urine	DTU2018-710-PRJ1139-Escherichia-coli-1D-084_R1_001	460	371	80.60%	3113996	2766402	88.84%	117	46	128	275393	68	590451	5079618	ERS4415871	ERR4013463
	1D-085	F3	Escherichia coli	Urine	Urine	DTU2018-711-PRJ1139-Escherichia-coli-1D-085_R1_001	479	387	80.74%	3242210	2887850	89.07%	104	38	107	139343	94	436520	4942802	ERS4415872	ERR4013464
	1D-086	F3	Escherichia coli	Urine	Urine	DTU2018-712-PRJ1139-Escherichia-coli-1D-086_R1_001	386	306	79.39%	2604256	2294482	88.11%	91	26	93	228392	108	622605	5226979	ERS4415873	ERR4013465
	1D-087	F4	Escherichia coli	Urine	Urine	DTU2018-713-PRJ1139-Escherichia-coli-1D-087_R1_001	488	404	82.76%	3325878	3007550	90.43%	125	31	147	234199	59	752915	4708728	ERS4415874	ERR4013466
	1D-088	F4	Escherichia coli	Urine	Urine	DTU2018-714-PRJ1139-Escherichia-coli-1D-088_R1_001	511	430	84.11%	3482996	3175832	91.18%	135	62	142	301253	91	1036920	5079666	ERS4415875	ERR4013467
	1D-089	F4	Escherichia coli	Urine	Urine	DTU2018-715-PRJ1139-Escherichia-coli-1D-089_R1_001	403	320	79.38%	2739552	2409208	87.94%	143	29	92	191871	74	386295	5108721	ERS4415876	ERR4013468
	1D-090	F4	Escherichia coli	Urine	Urine	DTU2018-716-PRJ1139-Escherichia-coli-1D-090_R1_001	164	118	72.18%	1123888	933814	83.09%	51	13	37	175856	64	697154	4791813	ERS4415877	ERR4013469
	1D-091	F4	Escherichia coli	Urine	Urine	DTU2018-717-PRJ1139-Escherichia-coli-1D-091_R1_001	462	375	81.32%	3123214	2794492	89.47%	106	87	118	245205	256	763008	5293791	ERS4415878	ERR4013470
	1D-092	F4	Escherichia coli	Urine	Urine	DTU2018-718-PRJ1139-Escherichia-coli-1D-092_R1_001	324	259	80.01%	2180002	1938254	88.91%	82	28	83	167881	114	368470	5264262	ERS4415879	ERR4013471
	1D-093	F4	Escherichia coli	Urine	Urine	DTU2018-719-PRJ1139-Escherichia-coli-1D-093_R1_001	433	357	82.42%	2929020	2645538	90.32%	91	35	81	372305	51	911607	4938411	ERS4415880	ERR4013472
	1D-094	F4	Escherichia coli	Urine	Urine	DTU2018-720-PRJ1139-Escherichia-coli-1D-094_R1_001	431	352	81.71%	2911468	2612224	89.72%	93	15	80	103349	92	357031	4695028	ERS4415881	ERR4013473
	1D-095	F4	Escherichia coli	Urine	Urine	DTU2018-721-PRJ1139-Escherichia-coli-1D-095_R1_001	511	424	83.00%	3472180	3139722	90.43%	154	45	109	104009	142	258497	5056795	ERS4415882	ERR4013474
	1D-096	F4	Escherichia coli	Urine	Urine	DTU2018-722-PRJ1139-Escherichia-coli-1D-096_R1_001	390	312	80.01%	2637336	2339872	88.72%	88	32	117	75555	152	229936	4773659	ERS4415883	ERR4013475
	1D-097	F4	Escherichia coli	Blood	Blood	DTU2018-723-PRJ1139-Escherichia-coli-1D-097_R1_001	431	351	81.54%	2917074	2616020	89.68%	96	56	83	314035	90	625579	5109471	ERS4415884	ERR4013476
	1D-098	F4	Escherichia coli	Urine	Urine	DTU2018-724-PRJ1139-Escherichia-coli-1D-098_R1_001	529	440	83.18%	3606512	3261602	90.44%	172	59	129	367931	48	837424	5047211	ERS4415885	ERR4013477
	1D-099	F4	Escherichia coli	Urine	Urine	DTU2018-725-PRJ1139-Escherichia-coli-1D-099_R1_001	364	281	77.26%	2555436	2215608	86.70%	444	99	191	167842	171	396579	5106929	ERS4415886	ERR4013478
	1D-100	F4	Escherichia coli	Urine	Urine	DTU2018-726-PRJ1139-Escherichia-coli-1D-100_R1_001	296	220	74.33%	2007264	1713234	85.35%	119	16	71	193753	107	511399	5183090	ERS4415887	ERR4013479
	1D-101	F4	Escherichia coli	Urine	Urine	DTU2018-727-PRJ1139-Escherichia-coli-1D-101_R1_001	410	321	78.36%	2908166	2543998	87.48%	616	66	154	110678	179	379748	5276544	ERS4415888	ERR4013480
	1D-102	F4	Escherichia coli	Urine	Urine	DTU2018-728-PRJ1139-Escherichia-coli-1D-102_R1_001	449	360	80.19%	3253582	2873024	88.30%	789	239	488	191954	161	348648	5302431	ERS4415889	ERR4013481
	1D-103	F4	Escherichia coli	Urine	Urine	DTU2018-729-PRJ1139-Escherichia-coli-1D-103_R1_001	548	427	78.00%	3913788	3401416	86.91%	917	143	401	181114	84	551892	4956368	ERS4415890	ERR4013482
	1D-104	F4	Escherichia coli	Urine	Urine	DTU2018-730-PRJ1139-Escherichia-coli-1D-104_R1_001	446	350	78.40%	3133272	2747062	87.67%	514	41	116	122815	137	386765	4960649	ERS4415891	ERR4013483
	1D-105	F4	Escherichia coli	Urine	Urine	DTU2018-731-PRJ1139-Escherichia-coli-1D-105_R1_001	262	208	79.64%	1846616	1634320	88.50%	259	79	141	377617	31	905611	4709226	ERS4415892	ERR4013484
	1D-106	F4	Escherichia coli	Urine	Urine	DTU2018-834-PRJ1139-Escherichia-coli-1D-106_R1_001	485	385	79.40%	3458090	3050944	88.23%	684	196	500	274304	56	868529	4945871	ERS4415893	ERR4013485
	1D-107	F4	Escherichia coli	Urine	Urine	DTU2018-835-PRJ1139-Escherichia-coli-1D-107_R1_001	366	285	77.95%	2542914	2227984	87.62%	314	77	162	551435	41	878702	4814809	ERS4415894	ERR4013486
	1D-108	F4	Escherichia coli	Urine	Urine	DTU2018-836-PRJ1139-Escherichia-coli-1D-108_R1_001	510	398	78.07%	3545994	3102466	87.49%	432	31	128	232391	135	623055	5185060	ERS4415895	ERR4013487
	1D-109	F4	Escherichia coli	Urine	Urine	DTU2018-837-PRJ1139-Escherichia-coli-1D-109_R1_001	539	432	80.31%	3826112	3400218	88.87%	589	78	206	156443	112	415388	5027247	ERS4415896	ERR4013488
	1D-110	F4	Escherichia coli	Urine	Urine	DTU2018-838-PRJ1139-Escherichia-coli-1D-110_R1_001	456	357	78.25%	3195290	2800946	87.66%	487	170	379	229174	82	415184	5033271	ERS4415897	ERR4013489
	1D-111	F4	Escherichia coli	Urine	Urine	DTU2018-839-PRJ1139-Escherichia-coli-1D-111_R1_001	336	260	77.57%	2361646	2057126	87.11%	429	88	222	105288	237	290607	5285172	ERS4415898	ERR4013490
	1D-112	F4	Escherichia coli	Urine	Urine	DTU2018-844-PRJ1139-Escherichia-coli-1D-112_R1_001	115	86	75.16%	786084	668752	85.07%	81	25	75	79009	201	351952	5347128	ERS4415899	ERR4013491
	1D-113	F4	Escherichia coli	Urine	Urine	DTU2018-845-PRJ1139-Escherichia-coli-1D-113_R1_001	499	415	83.22%	3469072	3126708	90.13%	353	142	336	196810	64	461660	4755484	ERS4415900	ERR4013492
	1D-114	F4	Escherichia coli	Urine	Urine	DTU2018-846-PRJ1139-Escherichia-coli-1D-114_R1_001	500	419	83.89%	3548916	3200354	90.18%	524	209	161	221099	47	466832	4945159	ERS4415901	ERR4013493
	1D-115	F4	Escherichia coli	Urine	Urine	DTU2018-847-PRJ1139-Escherichia-coli-1D-115_R1_001	1532	1301	84.94%	11072180	10037428	90.65%	2065	703	1039	354248	57	629640	5060120	ERS4415902	ERR4013494
	1D-116	F4	Escherichia coli	Urine	Urine	DTU2018-848-PRJ1139-Escherichia-coli-1D-116_R1_001	626	528	84.29%	4654310	4186056	89.94%	1288	499	1181	243307	86	666875	5049644	ERS4415903	ERR4013495
	1D-117	F4	Escherichia coli	Urine	Urine	DTU2018-849-PRJ1139-Escherichia-coli-1D-117_R1_001	550	460	83.65%	3977380	3576038	89.91%	800	300	611	252680	71	534951	4878901	ERS4415904	ERR4013496
	1D-118	F4	Escherichia coli	Urine	Urine	DTU2018-850-PRJ1139-Escherichia-coli-1D-118_R1_001	450	366	81.36%	3062794	2729016	89.10%	180	75	152	197254	60	440724	4987699	ERS4415905	ERR4013497
	1D-119	F4	Escherichia coli	Urine	Urine	DTU2018-851-PRJ1139-Escherichia-coli-1D-119_R1_001	1333	1126	84.50%	9575314	8678494	90.63%	2068	198	517	310396	66	573816	5324435	ERS4415906	ERR4013498
	1D-120	F4	Escherichia coli	Urine	Urine	DTU2018-852-PRJ1139-Escherichia-coli-1D-120_R1_001	352	293	83.34%	2413054	2180826	90.38%	209	73	128	257569	63	483059	4903272	ERS4415907	ERR4013499
	1D-121	F4	Escherichia coli	Abscess aspirate flank	Abdomen	DTU2018-853-PRJ1139-Escherichia-coli-1D-121_R1_001	84	69	82.48%	582304	522544	89.74%	60	11	19	42585	236	178465	4927580	ERS4415908	ERR4013500
	1D-122	F4	Escherichia coli	Urine	Urine	DTU2018-854-PRJ1139-Escherichia-coli-1D-122_R1_001	706	601	85.18%	5178760	4690258	90.57%	1283	46	262	414979	47	836137	4930437	ERS4415909	ERR4013501
	1D-123	F4	Escherichia coli	Urine	Urine	DTU2018-855-PRJ1139-Escherichia-coli-1D-123_R1_001	701	599	85.48%	5093458	4611738	90.54%	1243	386	636	235727	125	625983	5386373	ERS4415910	ERR4013502
	1D-124	F4	Escherichia coli	Urine	Urine	DTU2018-856-PRJ1139-Escherichia-coli-1D-124_R1_001	213	165	77.44%	1457478	1263200	86.67%	137	53	106	79437	155	283204	5077426	ERS4415911	ERR4013503
	1D-125	F4	Escherichia coli	Urine	Urine	DTU2018-857-PRJ1139-Escherichia-coli-1D-125_R1_001	624	525	84.21%	4345708	3943580	90.75%	518	182	289	153732	90	385102	5079570	ERS4415912	ERR4013504
	1D-126	F5	Escherichia coli	Urine	Urine	DTU2018-858-PRJ1139-Escherichia-coli-1D-126_R1_001	321	269	83.81%	2229732	2020666	90.62%	260	15	54	180415	124	363704	5134025	ERS4415913	ERR4013505
	1D-127	F5	Escherichia coli	Urine	Urine	DTU2018-859-PRJ1139-Escherichia-coli-1D-127_R1_001	422	358	84.91%	3239002	2895470	89.39%	1245	276	482	218442	61	527714	4962658	ERS4415914	ERR4013506
	1D-128	F5	Escherichia coli	Urine	Urine	DTU2018-860-PRJ1139-Escherichia-coli-1D-128_R1_001	590	504	85.35%	4831280	4274532	88.48%	3421	1038	1343	557161	46	765294	5104153	ERS4415915	ERR4013507
	1D-129	F5	Escherichia coli	Urine	Urine	DTU2018-861-PRJ1139-Escherichia-coli-1D-129_R1_001	356	299	84.12%	2482940	2252800	90.73%	281	69	134	229031	71	691420	5010948	ERS4415916	ERR4013508
	1D-130	F5	Escherichia coli	Urine	Urine	DTU2018-862-PRJ1139-Escherichia-coli-1D-130_R1_001	475	400	84.26%	3309624	3000074	90.65%	448	48	166	104027	158	297580	4864516	ERS4415917	ERR4013509
	1D-131	F5	Escherichia coli	Urine	Urine	DTU2018-863-PRJ1139-Escherichia-coli-1D-131_R1_001	468	395	84.35%	3282888	2980016	90.77%	486	45	132	412242	63	766402	5027728	ERS4415918	ERR4013510
	1D-132	F5	Escherichia coli	Urine	Urine	DTU2018-864-PRJ1139-Escherichia-coli-1D-132_R1_001	310	260	83.93%	2131328	1936992	90.88%	205	49	108	177974	97	369379	4917225	ERS4415919	ERR4013511
	1D-133	F5	Escherichia coli	Urine	Urine	DTU2018-865-PRJ1139-Escherichia-coli-1D-133_R1_001	171	142	82.70%	1181410	1061572	89.86%	114	19	44	123252	107	258682	5034765	ERS4415920	ERR4013512
	1D-134	F5	Escherichia coli	Urine	Urine	DTU2018-866-PRJ1139-Escherichia-coli-1D-134_R1_001	540	457	84.67%	3771214	3433298	91.04%	531	88	107	188803	66	496898	5095191	ERS4415921	ERR4013513
	1D-135	F5	Escherichia coli	Urine	Urine	DTU2018-867-PRJ1139-Escherichia-coli-1D-135_R1_001	380	324	85.26%	2666278	2438274	91.45%	384	125	162	162508	110	350268	4838087	ERS4415922	ERR4013514
	1D-136	F5	Escherichia coli	Urine	Urine	DTU2018-868-PRJ1139-Escherichia-coli-1D-136_R1_001	177	139	78.49%	1209424	1058314	87.51%	109	29	83	129307	123	291239	5113455	ERS4415923	ERR4013515
	1D-137	F5	Escherichia coli	Urine	Urine	DTU2018-869-PRJ1139-Escherichia-coli-1D-137_R1_001	639	542	84.73%	4458050	4062696	91.13%	593	173	288	388658	97	777092	5121639	ERS4415924	ERR4013516
	1D-138	F5	Escherichia coli	Urine	Urine	DTU2018-870-PRJ1139-Escherichia-coli-1D-138_R1_001	505	426	84.47%	3537810	3214166	90.85%	522	21	106	191227	93	363231	5221938	ERS4415925	ERR4013517
	1D-139	F5	Escherichia coli	Blood	Blood	DTU2018-871-PRJ1139-Escherichia-coli-1D-139_R1_001	554	475	85.85%	3930156	3602358	91.66%	694	116	213	208308	96	349274	5076179	ERS4415926	ERR4013518
	1D-140	F5	Escherichia coli	Faeces	Stool or rectum	DTU2018-872-PRJ1139-Escherichia-coli-1D-140_R1_001	663	562	84.73%	4713804	4285976	90.92%	884	295	530	78310	230	181289	5334643	ERS4415927	ERR4013519
	1D-141	F5	Escherichia coli	Faeces	Stool or rectum	DTU2018-873-PRJ1139-Escherichia-coli-1D-141_R1_001	142	118	83.50%	984732	892024	90.59%	86	33	54	86168	191	245980	5237543	ERS4415928	ERR4013520
	1D-142	F5	Escherichia coli	Urine	Urine	DTU2018-874-PRJ1139-Escherichia-coli-1D-142_R1_001	501	424	84.69%	3551320	3227520	90.88%	616	85	261	202538	96	620234	5108735	ERS4415929	ERR4013521
	1D-143	F5	Escherichia coli	Urine	Urine	DTU2018-875-PRJ1139-Escherichia-coli-1D-143_R1_001	816	668	81.87%	5875512	5216770	88.79%	1498	132	286	188239	66	556756	4779513	ERS4415930	ERR4013522
	1D-144	F5	Escherichia coli	Urine	Urine	DTU2018-876-PRJ1139-Escherichia-coli-1D-144_R1_001	459	374	81.63%	3221038	2868622	89.06%	465	110	249	112832	144	464500	5207888	ERS4415931	ERR4013523
	1D-145	F5	Escherichia coli	Urine	Urine	DTU2018-877-PRJ1139-Escherichia-coli-1D-145_R1_001	381	306	80.35%	2652014	2338590	88.18%	366	45	128	273810	54	927522	5154780	ERS4415932	ERR4013524
	1D-146	F5	Escherichia coli	Urine	Urine	DTU2018-878-PRJ1139-Escherichia-coli-1D-146_R1_001	360	296	82.14%	2569508	2290538	89.14%	508	55	95	272687	62	660045	5079232	ERS4415933	ERR4013525
	1D-147	F6	Escherichia coli	Tissue	Undetermined	DTU2018-879-PRJ1139-Escherichia-coli-1D-147_R1_001	476	392	82.56%	3380176	3026354	89.53%	632	143	258	192645	97	492179	5144938	ERS4415934	ERR4013526
	1D-148	F6	Escherichia coli	Urine	Urine	DTU2018-880-PRJ1139-Escherichia-coli-1D-148_R1_001	122	92	75.42%	841448	717736	85.30%	130	21	57	91475	126	194575	5160626	ERS4415935	ERR4013527
	1D-149	F6	Escherichia coli	Urine	Urine	DTU2018-881-PRJ1139-Escherichia-coli-1D-149_R1_001	384	315	81.99%	2708320	2418512	89.30%	505	99	152	119611	207	411544	5342004	ERS4415936	ERR4013528
	1D-150	F6	Escherichia coli	Urine	Urine	DTU2018-882-PRJ1139-Escherichia-coli-1D-150_R1_001	306	249	81.48%	2161516	1920690	88.86%	380	19	63	161084	111	533670	5190478	ERS4415937	ERR4013529
	1D-151	F6	Escherichia coli	Urine	Urine	DTU2018-883-PRJ1139-Escherichia-coli-1D-151_R1_001	688	574	83.42%	5006440	4488842	89.66%	1220	97	256	133486	142	381130	5326431	ERS4415938	ERR4013530
	1D-152	F6	Escherichia coli	Urine	Urine	DTU2018-884-PRJ1139-Escherichia-coli-1D-152_R1_001	758	624	82.36%	5466300	4873958	89.16%	1329	261	583	275500	54	847878	4774801	ERS4415939	ERR4013531
	1D-153	F6	Escherichia coli	Urine	Urine	DTU2018-885-PRJ1139-Escherichia-coli-1D-153_R1_001	544	445	81.79%	3892114	3461958	88.95%	829	158	325	197301	116	659093	5108200	ERS4415940	ERR4013532
	1D-154	F6	Escherichia coli	Urine	Urine	DTU2018-886-PRJ1139-Escherichia-coli-1D-154_R1_001	511	419	82.02%	3626054	3231584	89.12%	716	56	216	231981	164	372645	5245106	ERS4415941	ERR4013533
	1D-155	F6	Escherichia coli	Urine	Urine	DTU2018-887-PRJ1139-Escherichia-coli-1D-155_R1_001	323	270	83.70%	2269854	2054048	90.49%	262	93	104	230231	102	569594	5174880	ERS4415942	ERR4013534
	1D-156	F7	Escherichia coli	Urine	Urine	DTU2018-888-PRJ1139-Escherichia-coli-1D-156_R1_001	429	361	84.26%	3012324	2736200	90.83%	329	127	340	140554	150	538267	5319081	ERS4415943	ERR4013535
	1D-157	F8	Escherichia coli	Urine	Urine	DTU2018-889-PRJ1139-Escherichia-coli-1D-157_R1_001	464	383	82.54%	3210046	2885026	89.87%	278	112	184	121464	159	423212	5404723	ERS4415944	ERR4013536
	1D-158	F8	Escherichia coli	Urine	Urine	DTU2018-890-PRJ1139-Escherichia-coli-1D-158_R1_001	580	487	83.90%	4147662	3761230	90.68%	607	231	230	233662	165	427541	5236636	ERS4415945	ERR4013537
	1D-159	F8	Escherichia coli	Urine	Urine	DTU2018-891-PRJ1139-Escherichia-coli-1D-159_R1_001	452	380	84.06%	3181174	2889742	90.84%	341	126	359	109390	144	446356	5177397	ERS4415946	ERR4013538
	1D-160	F8	Escherichia coli	Urine	Urine	DTU2018-892-PRJ1139-Escherichia-coli-1D-160_R1_001	137	106	77.55%	945874	820634	86.76%	74	31	83	164646	84	510197	5146279	ERS4415947	ERR4013539
	1D-161	F8	Escherichia coli	Urine	Urine	DTU2018-893-PRJ1139-Escherichia-coli-1D-161_R1_001	567	476	83.89%	3952822	3586294	90.73%	378	153	373	109952	119	364577	5274672	ERS4415948	ERR4013540
	1D-162	F8	Escherichia coli	Urine	Urine	DTU2018-894-PRJ1139-Escherichia-coli-1D-162_R1_001	457	381	83.39%	3170852	2865730	90.38%	283	96	92	204227	103	591846	5211005	ERS4415949	ERR4013541
	1D-163	F9	Escherichia coli	Urine	Urine	DTU2018-895-PRJ1139-Escherichia-coli-1D-163_R1_001	833	714	85.63%	6210610	5648372	90.95%	1368	540	545	203307	83	625654	5137317	ERS4415950	ERR4013542
	1D-164	F9	Escherichia coli	Faeces	Stool or rectum	DTU2018-1368-PRJ1139-Escherichia-coli-1D-164-reextract_R1_001	275	231	84.05%	1976136	1797668	90.97%	362	36	116	226469	40	676641	4471461	ERS4415951	ERR4013543
	1D-165	F9	Escherichia coli	Swab	Undetermined	DTU2018-897-PRJ1139-Escherichia-coli-1D-165_R1_001	455	379	83.28%	3197054	2890222	90.40%	385	141	267	111947	240	263777	5518390	ERS4415952	ERR4013544
	1D-166	F9	Escherichia coli	Urine	Urine	DTU2018-898-PRJ1139-Escherichia-coli-1D-166_R1_001	569	480	84.32%	4030192	3661888	90.86%	473	196	250	189968	98	695755	5049275	ERS4415953	ERR4013545
	1D-167	F9	Escherichia coli	Urine	Urine	DTU2018-899-PRJ1139-Escherichia-coli-1D-167_R1_001	478	402	83.99%	3385272	3060760	90.41%	580	54	126	203075	66	628256	5140864	ERS4415954	ERR4013546
	1D-168	F9	Escherichia coli	Urine	Urine	DTU2018-900-PRJ1139-Escherichia-coli-1D-168_R1_001	1011	844	83.49%	6951608	6281454	90.36%	724	237	433	563777	43	764008	5092192	ERS4415955	ERR4013547
	1D-169	F9	Escherichia coli	Urine	Urine	DTU2018-901-PRJ1139-Escherichia-coli-1D-169_R1_001	777	642	82.71%	5374492	4818510	89.66%	659	117	212	217155	89	714995	5168842	ERS4415956	ERR4013548
	1D-170	F9	Escherichia coli	Blood	Blood	DTU2018-902-PRJ1139-Escherichia-coli-1D-170_R1_001	199	166	83.71%	1381868	1249444	90.42%	154	14	38	119979	96	337500	5020776	ERS4415957	ERR4013549
	1D-171	F1	Escherichia coli	Urine	Urine	DTU2018-903-PRJ1139-Klebsiella-oxytoca-1D-171_R1_001	640	546	85.35%	4551712	4150164	91.18%	881	254	309	269549	58	561664	5065907	ERS4415958	ERR4013550
	1D-172	F2	Raoultella planticola	Ascites	Abdomen	DTU2018-904-PRJ1139-Klebsiella-oxytoca-1D-172_R1_001	286	217	76.00%	1939324	1665334	85.87%	201	38	123	302684	50	633417	5444674	ERS4415959	ERR4013551
	1D-173	F4	Klebsiella oxytoca	Urine	Urine	DTU2018-905-PRJ1139-Klebsiella-oxytoca-1D-173_R1_001	305	251	82.27%	2117892	1899892	89.71%	252	73	114	409561	49	725633	5881947	ERS4415960	ERR4013552
	1D-174	F4	Klebsiella oxytoca	Urine	Urine	DTU2018-906-PRJ1139-Klebsiella-oxytoca-1D-174_R1_001	519	424	81.69%	3572408	3184802	89.15%	406	18	105	200765	65	966368	5789872	ERS4415961	ERR4013553
	1D-175	F5	Klebsiella oxytoca	Urine	Urine	DTU2018-907-PRJ1139-Klebsiella-oxytoca-1D-175_R1_001	498	420	84.26%	3615324	3264462	90.30%	978	135	190	198631	69	694980	5938564	ERS4415962	ERR4013554
	1D-176	F5	Klebsiella oxytoca	Swab ear	Ear	DTU2018-908-PRJ1139-Klebsiella-oxytoca-1D-176_R1_001	776	654	84.24%	5721516	5148754	89.99%	1997	541	819	345174	50	1172893	6293666	ERS4415963	ERR4013555
	1D-177	F6	Klebsiella oxytoca	Sputum	Respiratory system	DTU2018-909-PRJ1139-Klebsiella-oxytoca-1D-177_R1_001	574	475	82.76%	4061986	3642698	89.68%	834	175	260	299171	60	744948	5907528	ERS4415964	ERR4013556
	1D-178	F6	Klebsiella oxytoca	Urine	Urine	DTU2018-910-PRJ1139-Klebsiella-oxytoca-1D-178_R1_001	814	686	84.29%	5901100	5326596	90.26%	1639	193	364	388843	41	1133840	5834727	ERS4415965	ERR4013557
	1D-179	F6	Klebsiella oxytoca	Urine	Urine	DTU2018-911-PRJ1139-Klebsiella-oxytoca-1D-179_R1_001	606	504	83.13%	4283646	3847584	89.82%	813	65	203	296006	65	925269	5903530	ERS4415966	ERR4013558
	1D-180	F7	Klebsiella oxytoca	Central venous catheter	Blood	DTU2018-912-PRJ1139-Klebsiella-oxytoca-1D-180_R1_001	558	460	82.42%	3838192	3438006	89.57%	431	123	233	244445	63	853264	5867039	ERS4415967	ERR4013559
	1D-181	F7	Klebsiella oxytoca	Blood	Blood	DTU2018-913-PRJ1139-Klebsiella-oxytoca-1D-181_R1_001	645	528	81.90%	4470534	3990574	89.26%	601	75	214	106394	107	356975	5562340	ERS4415968	ERR4013560
	1D-182	F7	Klebsiella sp	Tracheal secretion	Respiratory system	DTU2018-914-PRJ1139-Klebsiella-oxytoca-1D-182_R1_001	380	279	73.44%	2656208	2270712	85.49%	457	55	76	132789	92	603430	6139232	ERS4533792	ERR4076769
	1D-183	F10	Klebsiella pneumoniae	Urine	Urine	DTU2018-915-PRJ1139-Klebsiella-pneumoniae-1D-183_R1_001	804	670	83.31%	5669546	5112636	90.18%	1038	262	400	337512	72	927142	5300836	ERS4415969	ERR4013561
	1D-184	F1	Klebsiella pneumoniae	Blood	Blood	DTU2018-916-PRJ1139-Klebsiella-pneumoniae-1D-184_R1_001	301	230	76.23%	2045392	1759080	86.00%	170	49	102	419468	34	828216	5126119	ERS4415970	ERR4013562
	1D-185	F1	Klebsiella pneumoniae	Blood	Blood	DTU2018-917-PRJ1139-Klebsiella-pneumoniae-1D-185_R1_001	604	499	82.65%	4202286	3774668	89.82%	607	139	231	298360	39	479344	5126281	ERS4415971	ERR4013563
	1D-186	F1	Klebsiella pneumoniae	Urine	Urine	DTU2018-918-PRJ1139-Klebsiella-pneumoniae-1D-186_R1_001	961	788	82.06%	6672268	5954496	89.24%	925	35	193	379486	43	593621	5404689	ERS4415972	ERR4013564
	1D-187	F2	Klebsiella pneumoniae	Urine	Urine	DTU2018-919-PRJ1139-Klebsiella-pneumoniae-1D-187_R1_001	1355	1137	83.96%	9695886	8744030	90.18%	2095	261	543	472486	43	1672206	5484377	ERS4415973	ERR4013565
	1D-188	F2	Klebsiella pneumoniae	Urine	Urine	DTU2018-920-PRJ1139-Klebsiella-pneumoniae-1D-188_R1_001	346	288	83.34%	2483692	2231466	89.84%	635	169	313	198242	89	409232	5553075	ERS4415974	ERR4013566
	1D-189	F2	Klebsiella pneumoniae	Urine	Urine	DTU2018-921-PRJ1139-Klebsiella-pneumoniae-1D-189_R1_001	994	819	82.41%	6989686	6253812	89.47%	1238	301	474	315597	59	816635	5450130	ERS4415975	ERR4013567
	1D-190	F3	Klebsiella pneumoniae	Urine	Urine	DTU2018-922-PRJ1139-Klebsiella-pneumoniae-1D-190_R1_001	1402	1171	83.58%	10007926	9013330	90.06%	2166	306	590	352582	64	1293291	5518621	ERS4415976	ERR4013568
	1D-191	F3	Klebsiella pneumoniae	Urine	Urine	DTU2018-1323-PRJ1139-Klebsiella-pneumoniae-1D-191-rerun_R1_001	335	268	79.99%	2311772	2032114	87.90%	407	14	87	375077	46	832865	5490232	ERS4415977	ERR4013569
	1D-192	F3	Klebsiella pneumoniae	Urine	Urine	DTU2018-924-PRJ1139-Klebsiella-pneumoniae-1D-192_R1_001	564	470	83.28%	3954570	3563610	90.11%	655	217	355	367092	59	589498	5604407	ERS4415978	ERR4013570
	1D-193	F4	Klebsiella pneumoniae	Urine	Urine	DTU2018-925-PRJ1139-Klebsiella-pneumoniae-1D-193_R1_001	699	572	81.90%	4845898	4327960	89.31%	663	94	262	152262	88	438099	5578087	ERS4415979	ERR4013571
	1D-194	F4	Klebsiella variicola	Urine	Urine	DTU2018-926-PRJ1139-Klebsiella-pneumoniae-1D-194_R1_001	700	577	82.37%	4829094	4338032	89.83%	538	29	157	441795	45	658758	5744915	ERS4415980	ERR4013572
	1D-195	F4	Klebsiella pneumoniae	Urine	Urine	DTU2018-927-PRJ1139-Klebsiella-pneumoniae-1D-195_R1_001	632	526	83.30%	4398418	3974370	90.36%	585	163	295	418577	36	714881	5096188	ERS4415981	ERR4013573
	1D-196	F4	Klebsiella sp	Urine	Urine	DTU2018-928-PRJ1139-Klebsiella-pneumoniae-1D-196_R1_001	260	204	78.38%	1767020	1548822	87.65%	143	34	112	391260	58	589406	5411731	ERS4533758	ERR4076735
	1D-197	F4	Klebsiella pneumoniae	Urine	Urine	DTU2018-929-PRJ1139-Klebsiella-pneumoniae-1D-197_R1_001	573	479	83.60%	4069970	3671110	90.20%	874	218	323	252780	59	715760	5522931	ERS4415982	ERR4013574
	1D-198	F4	Klebsiella pneumoniae	Urine	Urine	DTU2018-930-PRJ1139-Klebsiella-pneumoniae-1D-198_R1_001	658	541	82.24%	4545370	4074172	89.63%	572	32	164	367404	48	882059	5403269	ERS4415983	ERR4013575
	1D-199	F4	Klebsiella pneumoniae	Urine	Urine	DTU2018-931-PRJ1139-Klebsiella-pneumoniae-1D-199_R1_001	866	725	83.71%	6056480	5480426	90.49%	838	95	279	357491	45	597672	5463051	ERS4415984	ERR4013576
	1D-200	F4	Klebsiella pneumoniae	Urine	Urine	DTU2018-932-PRJ1139-Klebsiella-pneumoniae-1D-200_R1_001	586	493	84.17%	4305786	3882898	90.18%	1404	387	676	302179	84	777298	5489026	ERS4415985	ERR4013577
	1D-201	F5	Klebsiella pneumoniae	Drain pleural	Respiratory system	DTU2018-933-PRJ1139-Klebsiella-pneumoniae-1D-201_R1_001	550	460	83.63%	3987482	3587516	89.97%	1127	291	413	371431	35	1164025	5290310	ERS4415986	ERR4013578
	1D-202	F5	Klebsiella oxytoca	Urine	Urine	DTU2018-934-PRJ1139-Klebsiella-pneumoniae-1D-202_R1_001	514	433	84.38%	3681460	3328026	90.40%	871	134	235	268120	77	1226310	5923828	ERS4415987	ERR4013579
	1D-203	F6	Klebsiella sp	Urine	Urine	DTU2018-935-PRJ1139-Klebsiella-pneumoniae-1D-203_R1_001	492	400	81.23%	3391346	3014592	88.89%	360	113	163	378058	24	1557897	5221230	ERS4533760	ERR4076737
	1D-204	F6	Klebsiella pneumoniae	Urine	Urine	DTU2018-936-PRJ1139-Klebsiella-pneumoniae-1D-204_R1_001	539	445	82.64%	3739194	3347908	89.54%	393	194	362	265952	60	777272	5413116	ERS4415988	ERR4013580
	1D-205	F7	Klebsiella pneumoniae	Unknown	Undetermined	DTU2018-937-PRJ1139-Klebsiella-pneumoniae-1D-205_R1_001	933	769	82.39%	6657512	5933568	89.13%	1238	421	574	288072	51	537586	5395944	ERS4415989	ERR4013581
	1D-206	F9	Klebsiella pneumoniae	Urine	Urine	DTU2018-938-PRJ1139-Klebsiella-pneumoniae-1D-206_R1_001	441	359	81.42%	3033648	2700346	89.01%	276	101	120	375077	79	912232	5595986	ERS4415990	ERR4013582
	1D-207	F1	Proteus mirabilis	Urine	Urine	DTU2018-939-PRJ1139-Proteus-mirabilis-1D-207_R1_001	690	605	87.76%	4856392	4494970	92.56%	541	260	416	266417	43	626918	4115093	ERS4415991	ERR4013583
	1D-208	F1	Proteus mirabilis	Urine	Urine	DTU2018-940-PRJ1139-Proteus-mirabilis-1D-208_R1_001	404	348	86.16%	2776358	2557604	92.12%	216	88	186	245819	47	539202	3895744	ERS4415992	ERR4013584
	1D-209	F2	Proteus mirabilis	Urine	Urine	DTU2018-941-PRJ1139-Proteus-mirabilis-1D-209_R1_001	593	518	87.27%	4131078	3820278	92.48%	440	157	283	228820	52	434205	3945272	ERS4415993	ERR4013585
	1D-210	F2	Proteus mirabilis	Urine	Urine	DTU2018-942-PRJ1139-Proteus-mirabilis-1D-210_R1_001	312	261	83.88%	2154226	1939874	90.05%	255	99	70	236747	56	507998	4035534	ERS4415994	ERR4013586
	1D-211	F2	Proteus mirabilis	Urine	Urine	DTU2018-943-PRJ1139-Proteus-mirabilis-1D-211_R1_001	762	675	88.64%	5697398	5264838	92.41%	1338	428	632	225832	47	762803	3932869	ERS4415995	ERR4013587
	1D-212	F4	Proteus mirabilis	Urine	Urine	DTU2018-944-PRJ1139-Proteus-mirabilis-1D-212_R1_001	490	423	86.45%	3385480	3109348	91.84%	364	160	281	212845	34	544818	3777788	ERS4415996	ERR4013588
	1D-213	F4	Proteus mirabilis	Urine	Urine	DTU2018-945-PRJ1139-Proteus-mirabilis-1D-213_R1_001	596	518	86.90%	4139770	3817920	92.23%	395	149	297	282258	44	787051	3938866	ERS4415997	ERR4013589
	1D-214	F4	Proteus mirabilis	Urine	Urine	DTU2018-946-PRJ1139-Proteus-mirabilis-1D-214_R1_001	543	472	86.90%	3748676	3457148	92.22%	311	123	177	417847	31	812703	3827130	ERS4415998	ERR4013590
	1D-215	F5	Proteus mirabilis	Urine	Urine	DTU2018-947-PRJ1139-Proteus-mirabilis-1D-215_R1_001	1185	1052	88.83%	9110896	8365654	91.82%	3571	539	482	64917	100	182647	3782861	ERS4415999	ERR4013591
	1D-216	F6	Proteus mirabilis	Swab eye	Eye	DTU2018-948-PRJ1139-Proteus-mirabilis-1D-216_R1_001	481	422	87.89%	3320654	3087664	92.98%	333	113	151	233138	61	568643	4091669	ERS4416000	ERR4013592
	1D-217	F4	Morganella morganii	Urine	Urine	DTU2018-949-PRJ1139-Proteus-vulgaris-1D-217_R1_001	533	450	84.48%	3679846	3344184	90.88%	350	72	167	677410	23	1338765	3895003	ERS4416001	ERR4013593
	1D-218	F2	Citrobacter braakii	Urine	Urine	DTU2018-950-PRJ1139-Citrobacter-freundii-1D-218_R1_001	322	271	84.10%	2209254	2004698	90.74%	219	9	40	259525	40	999569	5062923	ERS4416002	ERR4013594
	1D-219	F2	Enterobacter cloacae	Ascites	Abdomen	DTU2018-951-PRJ1139-Citrobacter-freundii-1D-219_R1_001	325	277	85.41%	2272934	2077340	91.39%	293	68	132	475000	98	873585	4939364	ERS4416003	ERR4013595
	1D-220	F5	Citrobacter braakii	Urine	Urine	DTU2018-952-PRJ1139-Citrobacter-freundii-1D-220_R1_001	548	468	85.40%	3864618	3517004	91.01%	617	193	268	246505	71	558296	5191583	ERS4416004	ERR4013596
	1D-221	F7	Citrobacter freundii	Urine	Urine	DTU2018-953-PRJ1139-Citrobacter-freundii-1D-221_R1_001	425	364	85.75%	2990746	2730884	91.31%	460	184	158	401496	34	677568	4957757	ERS4416005	ERR4013597
	1D-222_B	F2	Citrobacter koseri	Urine	Urine	DTU2019-2574-PRJ1139-Citrobacter-freundi-1D-222-B_R1_001	700	632	90.34%	4759196	4460110	93.72%	316	22	95	676342	23	1339511	4776445	ERS4416006	ERR4013598
	1D-223	F2	Citrobacter koseri	Urine	Urine	DTU2018-955-PRJ1139-Citrobacter-koseri-1D-223_R1_001	828	717	86.53%	5925526	5422854	91.52%	1125	169	282	774089	19	1928623	4855875	ERS4416007	ERR4013599
	1D-224	F5	Citrobacter koseri	Urine	Urine	DTU2018-956-PRJ1139-Citrobacter-koseri-1D-224_R1_001	612	521	85.17%	4253668	3877718	91.16%	582	180	288	731642	23	1891005	4814027	ERS4416008	ERR4013600
	1D-225	F5	Citrobacter koseri	Urine	Urine	DTU2018-957-PRJ1139-Citrobacter-koseri-1D-225_R1_001	640	547	85.48%	4513592	4117888	91.23%	661	178	270	2475234	18	2475234	4594124	ERS4416009	ERR4013601
	1D-226	F6	Citrobacter koseri	Pus kidney	Abdomen	DTU2018-958-PRJ1139-Citrobacter-koseri-1D-226_R1_001	512	434	84.80%	3546506	3226144	90.97%	423	62	154	681799	23	1158685	4779382	ERS4416010	ERR4013602
	1D-227	F4	Enterobacter aerogenes	Blood	Blood	DTU2018-959-PRJ1139-Enterobacter-aerogenes-1D-227_R1_001	511	430	84.22%	3530034	3204920	90.79%	430	33	97	414076	36	726282	5175783	ERS4416011	ERR4013603
	1D-228	F6	Enterobacter aerogenes	Urine	Urine	DTU2018-960-PRJ1139-Enterobacter-aerogenes-1D-228_R1_001	472	400	84.69%	3266606	2970074	90.92%	420	123	191	303244	40	613165	5031176	ERS4416012	ERR4013604
	1D-229	F2	Enterobacter cloacae	Urine	Urine	DTU2018-961-PRJ1139-Enterobacter-asburiae-1D-229_R1_001	728	614	84.29%	5066694	4595948	90.71%	724	125	212	212458	59	683832	4883269	ERS4416013	ERR4013605
	1D-230	F1	Enterobacter cloacae	Tracheal secretion	Respiratory system	DTU2018-962-PRJ1139-Enterobacter-cloacae-1D-230_R1_001	377	315	83.63%	2591518	2344818	90.48%	269	14	62	127614	92	299326	4749251	ERS4416014	ERR4013606
	1D-231	F1	Enterobacter cloacae	Urine	Urine	DTU2018-963-PRJ1139-Enterobacter-cloacae-1D-231_R1_001	371	317	85.57%	2587034	2368566	91.56%	342	121	119	168616	71	451625	5170653	ERS4416015	ERR4013607
	1D-232	F2	Enterobacter cloacae	Urine	Urine	DTU2018-964-PRJ1139-Enterobacter-cloacae-1D-232_R1_001	804	681	84.67%	5638552	5116394	90.74%	898	323	374	185250	42	647854	4670389	ERS4416016	ERR4013608
	1D-233	F2	Citrobacter freundii	Ascites	Abdomen	DTU2018-965-PRJ1139-Enterobacter-cloacae-1D-233_R1_001	556	478	85.99%	3891060	3563944	91.59%	533	185	213	779216	28	1033467	4803447	ERS4416017	ERR4013609
	1D-234	F3	Citrobacter freundii	Unknown	Undetermined	DTU2018-966-PRJ1139-Enterobacter-cloacae-1D-234_R1_001	282	231	82.26%	1935158	1732176	89.51%	232	14	54	349201	60	629587	5131561	ERS4416018	ERR4013610
	1D-235	F4	Enterobacter cloacae	Urine	Urine	DTU2018-967-PRJ1139-Enterobacter-cloacae-1D-235_R1_001	634	545	85.92%	4429716	4063296	91.73%	586	102	168	701755	23	1004165	4779908	ERS4416019	ERR4013611
	1D-236	F4	Enterobacter bugandensis	Urine	Urine	DTU2018-968-PRJ1139-Enterobacter-cloacae-1D-236_R1_001	307	257	83.67%	2105884	1906144	90.52%	218	59	110	336792	47	1066591	4888951	ERS4416020	ERR4013612
	1D-237	F8	Enterobacter cloacae	Urine	Urine	DTU2018-969-PRJ1139-Enterobacter-cloacae-1D-237_R1_001	562	468	83.36%	3858240	3486012	90.35%	431	108	163	266827	55	1220616	4578192	ERS4416021	ERR4013613
	1D-238	F2	Salmonella enterica	Swab rectum	Stool or rectum	DTU2018-970-PRJ1139-Salmonella-enterica-1D-238_R1_001	450	382	84.88%	3106238	2832634	91.19%	402	54	95	280701	73	739239	4917176	ERS4416022	ERR4013614
	1D-239	F3	Erwinia persicina	Sputum	Respiratory system	DTU2018-971-PRJ1139-Unknown-unkn-1D-239_R1_001	442	357	80.74%	3066756	2707570	88.29%	442	36	111	472343	28	1601563	4819944	ERS4416023	ERR4013615
	1D-240	F10	Pseudomonas aeruginosa	Tracheal secretion	Respiratory system	DTU2018-972-PRJ1139-Pseudomonas-aeruginosa-1D-240_R1_001	486	368	75.83%	3339526	2844024	85.16%	612	123	343	166760	97	431468	6532594	ERS4416024	ERR4013616
	1D-241	F1	Pseudomonas aeruginosa	Urine	Urine	DTU2018-973-PRJ1139-Pseudomonas-aeruginosa-1D-241_R1_001	514	392	76.32%	3542786	3031082	85.56%	546	93	281	155037	92	409681	6474676	ERS4416025	ERR4013617
	1D-242	F1	Pseudomonas aeruginosa	Secretion	Undetermined	DTU2018-974-PRJ1139-Pseudomonas-aeruginosa-1D-242_R1_001	517	397	76.95%	3549504	3054114	86.04%	527	97	175	132990	106	340220	6628617	ERS4416026	ERR4013618
	1D-243	F1	Pseudomonas aeruginosa	Swab	Undetermined	DTU2018-975-PRJ1139-Pseudomonas-aeruginosa-1D-243_R1_001	343	272	79.17%	2455244	2136720	87.03%	739	129	288	111846	106	390756	6385652	ERS4416027	ERR4013619
	1D-244	F1	Pseudomonas aeruginosa	Urine	Urine	DTU2018-976-PRJ1139-Pseudomonas-aeruginosa-1D-244_R1_001	533	409	76.83%	3681422	3161686	85.88%	644	117	430	175410	66	550427	6135552	ERS4416028	ERR4013620
	1D-245	F2	Pseudomonas aeruginosa	Swab wound crus	Skin or soft tissue	DTU2018-977-PRJ1139-Pseudomonas-aeruginosa-1D-245_R1_001	506	392	77.48%	3502552	3023496	86.32%	549	103	326	129440	122	276348	6626501	ERS4416029	ERR4013621
	1D-246	F2	Pseudomonas aeruginosa	Urine	Urine	DTU2018-978-PRJ1139-Pseudomonas-aeruginosa-1D-246_R1_001	368	267	72.58%	2513452	2091736	83.22%	411	75	115	118097	104	345514	6340118	ERS4416030	ERR4013622
	1D-247	F2	Pseudomonas aeruginosa	Sputum	Respiratory system	DTU2018-979-PRJ1139-Pseudomonas-aeruginosa-1D-247_R1_001	429	340	79.30%	2996186	2619866	87.44%	547	89	184	114899	120	435241	6327377	ERS4416031	ERR4013623
	1D-248	F3	Pseudomonas aeruginosa	Urine	Urine	DTU2018-980-PRJ1139-Pseudomonas-aeruginosa-1D-248_R1_001	206	149	72.05%	1397668	1161584	83.11%	126	51	73	77956	141	282508	6474377	ERS4416032	ERR4013624
	1D-249	F4	Pseudomonas aeruginosa	Tracheal secretion	Respiratory system	DTU2018-981-PRJ1139-Pseudomonas-aeruginosa-1D-249_R1_001	666	515	77.37%	4611334	3971642	86.13%	901	145	449	234500	79	568739	6403201	ERS4416033	ERR4013625
	1D-250	F4	Pseudomonas aeruginosa	Tracheal secretion	Respiratory system	DTU2018-982-PRJ1139-Pseudomonas-aeruginosa-1D-250_R1_001	486	383	78.93%	3469804	3005154	86.61%	1115	100	359	99857	148	364538	6821782	ERS4416034	ERR4013626
	1D-251	F4	Pseudomonas aeruginosa	Urine	Urine	DTU2018-983-PRJ1139-Pseudomonas-aeruginosa-1D-251_R1_001	564	440	78.05%	3847692	3357200	87.25%	299	116	324	163721	93	707259	6193420	ERS4416035	ERR4013627
	1D-252	F4	Pseudomonas aeruginosa	Urine	Urine	DTU2018-984-PRJ1139-Pseudomonas-aeruginosa-1D-252_R1_001	166	128	77.18%	1138166	984866	86.53%	83	46	140	72173	159	232854	6435126	ERS4416036	ERR4013628
	1D-253	F5	Pseudomonas aeruginosa	Urine	Urine	DTU2018-985-PRJ1139-Pseudomonas-aeruginosa-1D-253_R1_001	535	423	79.17%	3692510	3252048	88.07%	415	145	385	188922	126	414432	6718148	ERS4416037	ERR4013629
	1D-254	F5	Pseudomonas aeruginosa	Urine	Urine	DTU2018-986-PRJ1139-Pseudomonas-aeruginosa-1D-254_R1_001	5428	4259	78.47%	37037002	32469190	87.67%	3150	1208	2747	377515	56	662649	6327591	ERS4416038	ERR4013630
	1D-255	F5	Pseudomonas aeruginosa	Urine	Urine	DTU2018-987-PRJ1139-Pseudomonas-aeruginosa-1D-255_R1_001	275	218	79.42%	1880608	1660052	88.27%	169	54	189	106413	138	422841	6933922	ERS4416039	ERR4013631
	1D-256	F6	Pseudomonas aeruginosa	Sputum	Respiratory system	DTU2018-988-PRJ1139-Pseudomonas-aeruginosa-1D-256_R1_001	797	635	79.80%	5542786	4877780	88.00%	788	263	893	243184	70	431162	6769603	ERS4416040	ERR4013632
	1D-257	F6	Pseudomonas aeruginosa	Urine	Urine	DTU2018-989-PRJ1139-Pseudomonas-aeruginosa-1D-257_R1_001	517	410	79.42%	3560526	3133932	88.02%	360	127	443	132463	116	478009	6692520	ERS4416041	ERR4013633
	1D-258	F7	Pseudomonas aeruginosa	Swab cicatrice	Skin or soft tissue	DTU2018-990-PRJ1139-Pseudomonas-aeruginosa-1D-258_R1_001	162	121	75.01%	1097588	938344	85.49%	72	34	77	56369	229	212542	6766778	ERS4416042	ERR4013634
	1D-259	F1	Pseudomonas aeruginosa	Urine	Urine	DTU2018-991-PRJ1139-Pseudomonas-sp-1D-259_R1_001	671	548	81.72%	4964922	4376668	88.15%	1661	592	726	238144	92	565421	6419312	ERS4416043	ERR4013635
	1D-260	F1	Providencia rettgeri	Urine	Urine	DTU2018-992-PRJ1139-Providencia-rettgeri-1D-260_R1_001	411	357	86.80%	2834576	2621214	92.47%	262	101	225	535681	24	1111316	4492010	ERS4416044	ERR4013636
	1D-261	F7	Stenotrophomonas maltophilia	Tracheal secretion	Respiratory system	DTU2018-993-PRJ1139-Stenotrophomonas-maltophilia-1D-261_R1_001	930	736	79.13%	6456284	5636528	87.30%	916	304	834	79108	110	221266	4684913	ERS4416045	ERR4013637
	1D-262	F7	Stenotrophomonas maltophilia	Tracheal secretion	Respiratory system	DTU2018-994-PRJ1139-Stenotrophomonas-maltophilia-1D-262_R1_001	396	310	78.38%	2702470	2350248	86.97%	203	65	208	73604	119	210893	4517961	ERS4416046	ERR4013638
	1D-263	F1	Serratia marcescens	Secretion	Undetermined	DTU2018-995-PRJ1139-Serratia-marcescens-1D-263_R1_001	945	800	84.73%	7693896	6706420	87.17%	5915	535	951	585222	35	1354271	5104243	ERS4416047	ERR4013639
	1D-264	F2	Serratia marcescens	Sputum	Respiratory system	DTU2018-996-PRJ1139-Serratia-marcescens-1D-264_R1_001	1341	1150	85.73%	10999486	9679856	88.00%	8316	2358	2922	264464	95	748894	5582982	ERS4416048	ERR4013640
	1D-265	F2	Yersinia enterocolitica	Swab rectum	Stool or rectum	DTU2018-997-PRJ1139-Yersinia-enterocolitica-1D-265_R1_001	852	732	85.97%	6069858	5526484	91.05%	1292	240	352	121701	73	245199	4636672	ERS4416049	ERR4013641
	1D-266	F11	Staphylococcus aureus	Pus	Undetermined	DTU2018-998-PRJ1139-Staphylococcus-aureus-1D-266_R1_001	134	119	88.66%	921174	862674	93.65%	63	5	18	116189	51	232965	2809977	ERS4416050	ERR4013642
	1D-267	F10	Escherichia coli	Swab wound decubitus	Skin or soft tissue	DTU2018-1370-PRJ1139-Staphylococcus-aureus-1D-267-reextract_R1_001	145	121	84.04%	1061786	961774	90.58%	276	45	81	105253	143	306865	5040601	ERS4416051	ERR4013643
	1D-268	F10	Staphylococcus aureus	Swab trauma wound	Skin or soft tissue	DTU2018-1000-PRJ1139-Staphylococcus-aureus-1D-268_R1_001	560	500	89.35%	3935968	3690318	93.76%	616	203	219	125616	43	504236	2746951	ERS4416052	ERR4013644
	1D-269	F10	Staphylococcus aureus	Swab insertion site	Skin or soft tissue	DTU2018-1001-PRJ1139-Staphylococcus-aureus-1D-269_R1_001	570	512	89.70%	4017586	3771538	93.88%	553	218	172	465815	20	611604	2751972	ERS4416053	ERR4013645
	1D-270	F10	Staphylococcus aureus	Swab wound	Skin or soft tissue	DTU2018-1002-PRJ1139-Staphylococcus-aureus-1D-270_R1_001	208	182	87.46%	1431980	1324592	92.50%	167	9	19	237897	21	534254	2782320	ERS4416054	ERR4013646
	1D-271	F10	Staphylococcus aureus	Swab wound	Skin or soft tissue	DTU2018-1003-PRJ1139-Staphylococcus-aureus-1D-271_R1_001	405	365	90.10%	2836886	2672550	94.21%	333	78	79	125600	49	394397	2851823	ERS4416055	ERR4013647
	1D-272	F1	Staphylococcus aureus	Swab wound	Skin or soft tissue	DTU2018-1004-PRJ1139-Staphylococcus-aureus-1D-272_R1_001	380	337	88.82%	2624980	2452876	93.44%	297	108	106	746707	20	945503	2754072	ERS4416056	ERR4013648
	1D-273	F1	Staphylococcus aureus	Swab	Undetermined	DTU2018-1005-PRJ1139-Staphylococcus-aureus-1D-273_R1_001	870	777	89.32%	6118490	5721282	93.51%	1015	270	275	1046208	14	1093498	2742076	ERS4416057	ERR4013649
	1D-274	F1	Staphylococcus aureus	Swab	Undetermined	DTU2018-1006-PRJ1139-Staphylococcus-aureus-1D-274_R1_001	446	400	89.75%	3124582	2933050	93.87%	431	76	83	539934	19	992722	2709295	ERS4416058	ERR4013650
	1D-275	F1	Staphylococcus aureus	Swab	Undetermined	DTU2018-1395-PRJ1139-Staphylococcus-aureus-1D-275-rerun2_R1_001	475	421	88.78%	2140740	2067000	96.56%	774	347	319	671954	14	1132628	2695805	ERS4416059	ERR4013651
	1D-276	F1	Staphylococcus aureus	Swab	Undetermined	DTU2018-1008-PRJ1139-Staphylococcus-aureus-1D-276_R1_001	453	405	89.54%	3157120	2967660	94.00%	359	132	126	249985	28	520249	2707650	ERS4416060	ERR4013652
	1D-277	F1	Staphylococcus aureus	Swab	Undetermined	DTU2018-1009-PRJ1139-Staphylococcus-aureus-1D-277_R1_001	447	398	89.07%	3111672	2912670	93.60%	360	86	75	462903	15	582547	2722006	ERS4416061	ERR4013653
	1D-278	F1	Staphylococcus aureus	Swab	Undetermined	DTU2018-1010-PRJ1139-Staphylococcus-aureus-1D-278_R1_001	293	233	79.45%	2014908	1832518	90.95%	169	18	23	164036	36	440654	2721504	ERS4416062	ERR4013654
	1D-279	F1	Staphylococcus aureus	Swab	Undetermined	DTU2018-1011-PRJ1139-Staphylococcus-aureus-1D-279_R1_001	340	304	89.44%	2353858	2216536	94.17%	226	88	79	174359	31	305506	2767229	ERS4416063	ERR4013655
	1D-280	F1	Staphylococcus aureus	Swab impetigo	Skin or soft tissue	DTU2018-1012-PRJ1139-Staphylococcus-aureus-1D-280_R1_001	518	462	89.18%	3659546	3425520	93.61%	558	184	231	249838	25	471874	2759613	ERS4416064	ERR4013656
	1D-281	F1	Staphylococcus aureus	Swab wound	Skin or soft tissue	DTU2018-1013-PRJ1139-Staphylococcus-aureus-1D-281_R1_001	565	503	89.15%	3909020	3668334	93.84%	405	162	126	1045504	13	1095608	2785468	ERS4416065	ERR4013657
	1D-282	F1	Staphylococcus aureus	Swab	Undetermined	DTU2018-1014-PRJ1139-Staphylococcus-aureus-1D-282_R1_001	356	317	89.11%	2460748	2304482	93.65%	252	12	48	138324	47	433696	2848498	ERS4416066	ERR4013658
	1D-283	F1	Staphylococcus aureus	Swab eczema	Skin or soft tissue	DTU2018-1015-PRJ1139-Staphylococcus-aureus-1D-283_R1_001	552	496	89.82%	3843682	3621434	94.22%	364	67	109	460116	32	729803	2749608	ERS4416067	ERR4013659
	1D-284	F1	Staphylococcus aureus	Abscess	Undetermined	DTU2018-1016-PRJ1139-Staphylococcus-aureus-1D-284_R1_001	341	302	88.60%	2336012	2187770	93.65%	206	74	97	572304	17	997988	2784099	ERS4416068	ERR4013660
	1D-285	F1	Staphylococcus aureus	Swab	Undetermined	DTU2018-1017-PRJ1139-Staphylococcus-aureus-1D-285_R1_001	934	827	88.54%	6493148	6052836	93.22%	1393	206	268	557039	27	1327904	2751575	ERS4416069	ERR4013661
	1D-286	F1	Staphylococcus aureus	Swab wound	Skin or soft tissue	DTU2018-1018-PRJ1139-Staphylococcus-aureus-1D-286_R1_001	275	243	88.37%	1878620	1755492	93.45%	142	21	49	148805	38	343778	2721633	ERS4416070	ERR4013662
	1D-287	F1	Staphylococcus aureus	Swab wound	Skin or soft tissue	DTU2018-1019-PRJ1139-Staphylococcus-aureus-1D-287_R1_001	439	389	88.63%	3058042	2874666	94.00%	354	49	92	199280	28	420143	2766573	ERS4416071	ERR4013663
	1D-288	F1	Staphylococcus aureus	Swab wound	Skin or soft tissue	DTU2018-1020-PRJ1139-Staphylococcus-aureus-1D-288_R1_001	535	483	90.16%	4088922	3800134	92.94%	1389	609	434	448966	22	507778	2713059	ERS4416072	ERR4013664
	1D-289	F2	Staphylococcus aureus	Swab skin	Skin or soft tissue	DTU2018-1021-PRJ1139-Staphylococcus-aureus-1D-289_R1_001	291	260	89.43%	2050090	1923680	93.83%	288	66	84	481885	157	503230	2831763	ERS4416073	ERR4013665
	1D-290	F2	Staphylococcus aureus	Swab skin	Skin or soft tissue	DTU2018-1022-PRJ1139-Staphylococcus-aureus-1D-290_R1_001	325	289	89.18%	2235442	2103536	94.10%	180	12	34	199828	24	504779	2736123	ERS4416074	ERR4013666
	1D-291	F2	Staphylococcus aureus	Swab wound	Skin or soft tissue	DTU2018-1023-PRJ1139-Staphylococcus-aureus-1D-291_R1_001	323	291	90.24%	2338762	2203364	94.21%	457	146	130	309560	20	394307	2746362	ERS4416075	ERR4013667
	1D-292	F2	Staphylococcus aureus	Swab skin	Skin or soft tissue	DTU2018-1024-PRJ1139-Staphylococcus-aureus-1D-292_R1_001	533	476	89.33%	3754988	3526198	93.91%	509	209	207	389442	14	1054441	2739835	ERS4416076	ERR4013668
	1D-293	F2	Staphylococcus aureus	Swab wound	Skin or soft tissue	DTU2018-1025-PRJ1139-Staphylococcus-aureus-1D-293_R1_001	290	262	90.23%	2310010	2117040	91.65%	663	172	127	233881	26	707163	2741116	ERS4416077	ERR4013669
	1D-294	F2	Staphylococcus aureus	Swab wound	Skin or soft tissue	DTU2018-1026-PRJ1139-Staphylococcus-aureus-1D-294_R1_001	199	181	90.75%	1450130	1360672	93.83%	205	108	79	167349	127	371119	2898273	ERS4416078	ERR4013670
	1D-295	F2	Staphylococcus aureus	Swab wound	Skin or soft tissue	DTU2018-1027-PRJ1139-Staphylococcus-aureus-1D-295_R1_001	206	185	89.96%	1513816	1408936	93.07%	233	93	72	454542	18	998529	2696445	ERS4416079	ERR4013671
	1D-296	F2	Staphylococcus aureus	Swab skin	Skin or soft tissue	DTU2018-1028-PRJ1139-Staphylococcus-aureus-1D-296_R1_001	377	341	90.62%	2700388	2534202	93.85%	298	42	76	471511	24	528337	2718286	ERS4416080	ERR4013672
	1D-297	F2	Staphylococcus aureus	Swab eczema	Skin or soft tissue	DTU2018-1029-PRJ1139-Staphylococcus-aureus-1D-297_R1_001	311	283	90.96%	2350338	2192090	93.27%	482	250	179	318554	22	865127	2777352	ERS4416081	ERR4013673
	1D-298	F2	Staphylococcus aureus	Swab wound	Skin or soft tissue	DTU2018-1030-PRJ1139-Staphylococcus-aureus-1D-298_R1_001	306	277	90.55%	2199122	2059874	93.67%	241	115	120	134900	40	303776	2740945	ERS4416082	ERR4013674
	1D-299	F2	Staphylococcus aureus	Swab wound	Skin or soft tissue	DTU2019-2233-PRJ1139-Staphylococcus-aureus-1D-299_R1_001	415	352	84.97%	2801440	2546000	90.88%	135	21	37	271455	23	473057	2716463	ERS4416083	ERR4013675
	1D-300	F2	Staphylococcus aureus	Swab skin	Skin or soft tissue	DTU2018-1032-PRJ1139-Staphylococcus-aureus-1D-300_R1_001	292	265	90.89%	2116748	1988866	93.96%	273	110	167	190942	41	251355	2799381	ERS4416084	ERR4013676
	1D-301	F2	Staphylococcus aureus	Swab wound	Skin or soft tissue	DTU2018-1033-PRJ1139-Staphylococcus-aureus-1D-301_R1_001	281	254	90.65%	2040036	1911144	93.68%	286	112	116	143198	45	327385	2829919	ERS4416085	ERR4013677
	1D-302	F2	Staphylococcus aureus	Swab perineum	Reproductive system	DTU2018-1034-PRJ1139-Staphylococcus-aureus-1D-302_R1_001	230	209	90.89%	1693458	1585464	93.62%	259	72	84	512595	24	1029688	2766104	ERS4416086	ERR4013678
	1D-303	F2	Staphylococcus aureus	Urine	Urine	DTU2018-1035-PRJ1139-Staphylococcus-aureus-1D-303_R1_001	529	479	90.56%	4137662	3818964	92.30%	1132	263	179	534054	13	1052303	2679765	ERS4416087	ERR4013679
	1D-304	F2	Staphylococcus argenteus	Pus	Undetermined	DTU2018-1036-PRJ1139-Staphylococcus-aureus-1D-304_R1_001	333	302	90.58%	2549034	2365336	92.79%	565	159	114	478874	15	1085687	2724076	ERS4416088	ERR4013680
	1D-305	F2	Staphylococcus aureus	Abscess	Undetermined	DTU2018-1389-PRJ1139-Staphylococcus-aureus-1D-305-rerun_S47_L001_R1_001	193	167	0.8634	1050026	1001142	0.9534	578	266	168	137559	42	280477	2733238	ERS4416089	ERR4013681
	1D-306	F2	Staphylococcus aureus	Swab wound	Skin or soft tissue	DTU2018-1038-PRJ1139-Staphylococcus-aureus-1D-306_R1_001	253	230	90.89%	1824450	1714876	93.99%	259	120	106	289864	127	370595	2870153	ERS4416090	ERR4013682
	1D-307	F2	Staphylococcus aureus	Swab wound	Skin or soft tissue	DTU2018-1039-PRJ1139-Staphylococcus-aureus-1D-307_R1_001	274	248	90.50%	2018124	1886646	93.49%	350	98	93	404688	19	561521	2703035	ERS4416091	ERR4013683
	1D-308	F2	Staphylococcus aureus	Swab eczema	Skin or soft tissue	DTU2018-1040-PRJ1139-Staphylococcus-aureus-1D-308_R1_001	270	244	90.27%	1889250	1776670	94.04%	147	18	33	460246	21	531687	2690143	ERS4416092	ERR4013684
	1D-309	F2	Staphylococcus aureus	Swab wound	Skin or soft tissue	DTU2018-1041-PRJ1139-Staphylococcus-aureus-1D-309_R1_001	292	267	91.16%	2131788	2003900	94.00%	293	140	106	136519	40	299312	2751254	ERS4416093	ERR4013685
	1D-310	F3	Staphylococcus aureus	Blood	Blood	DTU2018-1397-PRJ1139-Staphylococcus-aureus-1D-310-reextract_R1_001	417	345	82.79%	1788434	1679694	93.92%	288	148	137	169300	37	345728	2769543	ERS4416094	ERR4013686
	1D-311	F3	Staphylococcus aureus	Swab	Undetermined	DTU2018-1043-PRJ1139-Staphylococcus-aureus-1D-311_R1_001	293	266	90.97%	2169876	2028440	93.48%	346	167	125	433421	211	567475	2845376	ERS4416095	ERR4013687
	1D-312	F3	Staphylococcus aureus	Swab	Undetermined	DTU2018-1044-PRJ1139-Staphylococcus-aureus-1D-312_R1_001	236	214	90.75%	1691752	1590790	94.03%	172	102	97	115162	57	255908	2826961	ERS4416096	ERR4013688
	1D-313	F3	Staphylococcus aureus	Swab	Undetermined	DTU2018-1045-PRJ1139-Staphylococcus-aureus-1D-313_R1_001	203	183	90.36%	1433270	1346494	93.95%	123	46	57	155094	42	489149	2750195	ERS4416097	ERR4013689
	1D-314	F3	Staphylococcus aureus	Swab	Undetermined	DTU2018-1046-PRJ1139-Staphylococcus-aureus-1D-314_R1_001	359	326	90.67%	2592300	2432642	93.84%	326	105	93	369896	18	778233	2818248	ERS4416098	ERR4013690
	1D-315	F3	Staphylococcus aureus	Unknown	Undetermined	DTU2018-1047-PRJ1139-Staphylococcus-aureus-1D-315_R1_001	188	171	90.86%	1380386	1294014	93.74%	171	40	46	555053	25	969280	2700029	ERS4416099	ERR4013691
	1D-316	F3	Streptococcus dysgalactiae	Swab	Undetermined	DTU2018-1565-PRJ1139-Staphylococcus-aureus-1D-316-reextract2_R1_001	1511	1230	81.37%	10295808	9106636	88.45%	796	76	362	74515	61	256593	2216419	ERS4416100	ERR4013692
	1D-317	F4	Staphylococcus aureus	Swab skin crus	Skin or soft tissue	DTU2018-1049-PRJ1139-Staphylococcus-aureus-1D-317_R1_001	184	164	89.53%	1281544	1200350	93.66%	90	26	48	248395	32	393958	2781272	ERS4416101	ERR4013693
	1D-318	F4	Staphylococcus aureus	Swab skin ear	Ear	DTU2018-1050-PRJ1139-Staphylococcus-aureus-1D-318_R1_001	402	363	90.30%	2888610	2707316	93.72%	298	200	258	81341	61	290660	2737779	ERS4416102	ERR4013694
	1D-319	F4	Staphylococcus aureus	Blood	Blood	DTU2018-1051-PRJ1139-Staphylococcus-aureus-1D-319_R1_001	216	193	89.32%	1542776	1439104	93.28%	169	55	114	396291	21	563873	2741385	ERS4416103	ERR4013695
	1D-320	F4	Staphylococcus aureus	Blood	Blood	DTU2018-1052-PRJ1139-Staphylococcus-aureus-1D-320_R1_001	204	183	89.92%	1448918	1359422	93.82%	146	30	50	535696	22	967964	2697820	ERS4416104	ERR4013696
	1D-321	F4	Staphylococcus aureus	Urine	Urine	DTU2018-1053-PRJ1139-Staphylococcus-aureus-1D-321_R1_001	203	183	90.25%	1441688	1355742	94.04%	119	77	100	193825	34	396406	2748144	ERS4416105	ERR4013697
	1D-322	F4	Staphylococcus aureus	Sputum	Respiratory system	DTU2018-1054-PRJ1139-Staphylococcus-aureus-1D-322_R1_001	480	431	89.83%	3392176	3177968	93.69%	264	130	261	246390	23	531399	2725945	ERS4416106	ERR4013698
	1D-323	F4	Staphylococcus aureus	Urine	Urine	DTU2018-1055-PRJ1139-Staphylococcus-aureus-1D-323_R1_001	181	163	89.85%	1272068	1194366	93.89%	63	42	77	204434	20	554653	2715543	ERS4416107	ERR4013699
	1D-324	F5	Staphylococcus aureus	Swab skin	Skin or soft tissue	DTU2018-1056-PRJ1139-Staphylococcus-aureus-1D-324_R1_001	223	200	89.76%	1569568	1471108	93.73%	118	61	103	132128	48	489060	2739904	ERS4416108	ERR4013700
	1D-325	F5	Staphylococcus aureus	Swab toe	Skin or soft tissue	DTU2018-1057-PRJ1139-Staphylococcus-aureus-1D-325_R1_001	207	186	89.80%	1467134	1374436	93.68%	130	72	101	128395	51	371659	2854999	ERS4416109	ERR4013701
	1D-326	F5	Staphylococcus aureus	Swab eye	Eye	DTU2018-1058-PRJ1139-Staphylococcus-aureus-1D-326_R1_001	234	211	89.99%	1670544	1564356	93.64%	159	51	112	422998	26	986821	2679940	ERS4416110	ERR4013702
	1D-327	F5	Staphylococcus aureus	Tissue	Undetermined	DTU2018-1059-PRJ1139-Staphylococcus-aureus-1D-327_R1_001	500	450	89.98%	3550570	3328340	93.74%	296	110	162	252358	26	588485	2756983	ERS4416111	ERR4013703
	1D-328	F5	Staphylococcus aureus	Swab leg	Skin or soft tissue	DTU2018-1060-PRJ1139-Staphylococcus-aureus-1D-328_R1_001	349	315	90.27%	2505308	2348994	93.76%	233	85	158	182169	37	353509	2719321	ERS4416112	ERR4013704
	1D-329	F5	Staphylococcus aureus	Swab ear	Ear	DTU2018-1061-PRJ1139-Staphylococcus-aureus-1D-329_R1_001	244	219	89.73%	1757712	1639936	93.30%	239	48	69	255036	24	608664	2730172	ERS4416113	ERR4013705
	1D-330	F5	Staphylococcus aureus	Swab ear	Ear	DTU2018-1062-PRJ1139-Staphylococcus-aureus-1D-330_R1_001	223	202	90.36%	1604632	1502986	93.67%	193	93	109	198208	27	510429	2730054	ERS4416114	ERR4013706
	1D-331	F5	Staphylococcus aureus	Swab eye	Eye	DTU2018-1063-PRJ1139-Staphylococcus-aureus-1D-331_R1_001	208	186	89.45%	1500664	1396854	93.08%	194	61	59	121669	54	259443	2752848	ERS4416115	ERR4013707
	1D-332	F5	Staphylococcus aureus	Drain pleural	Respiratory system	DTU2018-1064-PRJ1139-Staphylococcus-aureus-1D-332_R1_001	285	256	89.80%	2004598	1875350	93.55%	174	19	38	398647	30	611539	2711826	ERS4416116	ERR4013708
	1D-333	F5	Staphylococcus aureus	Swab toe	Skin or soft tissue	DTU2018-1065-PRJ1139-Staphylococcus-aureus-1D-333_R1_001	225	203	90.45%	1643832	1537914	93.56%	260	115	84	170942	31	255925	2728028	ERS4416117	ERR4013709
	1D-334	F5	Staphylococcus aureus	Pleural fluid	Respiratory system	DTU2018-1066-PRJ1139-Staphylococcus-aureus-1D-334_R1_001	348	312	89.57%	2445170	2288558	93.60%	213	68	106	318594	22	611620	2727712	ERS4416118	ERR4013710
	1D-335	F5	Staphylococcus aureus	Swab ear	Ear	DTU2018-1067-PRJ1139-Staphylococcus-aureus-1D-335_R1_001	548	492	89.69%	3830962	3590812	93.73%	283	132	139	351588	23	643315	2743641	ERS4416119	ERR4013711
	1D-336	F6	Staphylococcus aureus	Urine	Urine	DTU2018-1068-PRJ1139-Staphylococcus-aureus-1D-336_R1_001	245	220	89.91%	1741138	1630190	93.63%	192	66	93	246956	36	453534	2723113	ERS4416120	ERR4013712
	1D-337	F6	Staphylococcus aureus	Swab wound	Skin or soft tissue	DTU2018-1069-PRJ1139-Staphylococcus-aureus-1D-337_R1_001	226	203	89.82%	1597106	1494514	93.58%	127	66	59	150369	46	533123	2809585	ERS4416121	ERR4013713
	1D-338	F6	Staphylococcus aureus	Swab foot	Skin or soft tissue	DTU2018-1070-PRJ1139-Staphylococcus-aureus-1D-338_R1_001	294	264	89.89%	2091378	1956634	93.56%	208	60	61	239107	28	1407597	2825359	ERS4416122	ERR4013714
	1D-339	F6	Staphylococcus aureus	Swab crus	Skin or soft tissue	DTU2018-1071-PRJ1139-Staphylococcus-aureus-1D-339_R1_001	303	273	90.42%	2230738	2084080	93.43%	343	70	100	460004	24	527949	2746795	ERS4416123	ERR4013715
	1D-340	F6	Staphylococcus aureus	Swab wound	Skin or soft tissue	DTU2018-1072-PRJ1139-Staphylococcus-aureus-1D-340_R1_001	231	209	90.22%	1673844	1564842	93.49%	246	84	62	113012	58	317495	2753602	ERS4416124	ERR4013716
	1D-341	F6	Staphylococcus aureus	Swab wound	Skin or soft tissue	DTU2018-1073-PRJ1139-Staphylococcus-aureus-1D-341_R1_001	218	197	90.15%	1590206	1483704	93.30%	191	57	50	274559	25	702536	2713986	ERS4416125	ERR4013717
	1D-342	F6	Staphylococcus aureus	Swab nose	Respiratory system	DTU2018-1074-PRJ1139-Staphylococcus-aureus-1D-342_R1_001	349	317	90.73%	2559460	2395888	93.61%	381	192	173	698361	21	714335	2707948	ERS4416126	ERR4013718
	1D-343	F6	Staphylococcus aureus	Swab wound	Skin or soft tissue	DTU2018-1075-PRJ1139-Staphylococcus-aureus-1D-343_R1_001	264	237	89.80%	1911468	1780954	93.17%	246	77	96	127528	47	278424	2790936	ERS4416127	ERR4013719
	1D-344	F6	Staphylococcus aureus	Swab wound	Skin or soft tissue	DTU2018-1076-PRJ1139-Staphylococcus-aureus-1D-344_R1_001	140	117	83.75%	995250	911724	91.61%	121	16	31	210258	35	969978	2784654	ERS4416128	ERR4013720
	1D-345	F6	Staphylococcus aureus	Swab crus	Skin or soft tissue	DTU2018-1077-PRJ1139-Staphylococcus-aureus-1D-345_R1_001	242	218	90.13%	1703368	1600332	93.95%	133	59	85	266646	21	795479	2714777	ERS4416129	ERR4013721
	1D-346	F6	Staphylococcus aureus	Swab mouth corner	Skin or soft tissue	DTU2018-1078-PRJ1139-Staphylococcus-aureus-1D-346_R1_001	337	302	89.63%	2369702	2217230	93.57%	231	76	101	435985	22	482678	2713724	ERS4416130	ERR4013722
	1D-347	F6	Staphylococcus aureus	Swab wound	Skin or soft tissue	DTU2018-1079-PRJ1139-Staphylococcus-aureus-1D-347_R1_001	237	215	90.46%	1683902	1582232	93.96%	162	70	73	226196	25	567333	2778659	ERS4416131	ERR4013723
	1D-348	F6	Staphylococcus aureus	Swab inguina	Abdomen	DTU2018-1080-PRJ1139-Staphylococcus-aureus-1D-348_R1_001	263	236	89.81%	1850860	1735408	93.76%	156	65	83	258724	23	529509	2711763	ERS4416132	ERR4013724
	1D-349	F7	Staphylococcus aureus	Swab throat	Respiratory system	DTU2018-1566-PRJ1139-Staphylococcus-aureus-1D-349-reextract_R1_001	1700	1458	85.76%	11894322	10866774	91.36%	1740	116	340	174182	34	557292	2721605	ERS4416133	ERR4013725
	1D-350	F7	Staphylococcus aureus	Swab burn wound	Skin or soft tissue	DTU2018-1082-PRJ1139-Staphylococcus-aureus-1D-350_R1_001	183	165	89.93%	1297098	1214976	93.67%	113	33	47	236108	34	428318	2770448	ERS4416134	ERR4013726
	1D-351	F7	Staphylococcus aureus	Swab nose	Respiratory system	DTU2018-1083-PRJ1139-Staphylococcus-aureus-1D-351_R1_001	303	274	90.25%	2180286	2042810	93.69%	275	51	69	284029	43	458638	2756359	ERS4416135	ERR4013727
	1D-352	F8	Staphylococcus aureus	Swab	Undetermined	DTU2018-1084-PRJ1139-Staphylococcus-aureus-1D-352_R1_001	254	229	90.44%	1805074	1695240	93.92%	188	49	64	458024	18	1247492	2723526	ERS4416136	ERR4013728
	1D-353	F9	Staphylococcus aureus	Swab	Undetermined	DTU2018-1085-PRJ1139-Staphylococcus-aureus-1D-353_R1_001	307	277	90.49%	2179006	2051294	94.14%	229	59	60	421348	29	606966	2764134	ERS4416137	ERR4013729
	1D-354	F9	Staphylococcus aureus	Swab	Undetermined	DTU2018-1086-PRJ1139-Staphylococcus-aureus-1D-354_R1_001	210	191	91.10%	1547242	1451932	93.84%	228	109	121	477612	32	987041	2741200	ERS4416138	ERR4013730
	1D-355	F1	Staphylococcus epidermidis	Urine	Urine	DTU2018-1087-PRJ1139-Staphylococcus-epidermidis-1D-355_R1_001	156	141	90.18%	1114132	1045300	93.82%	112	35	35	98968	55	221101	2508460	ERS4416139	ERR4013731
	1D-356	F1	Staphylococcus epidermidis	Tissue	Undetermined	DTU2018-1088-PRJ1139-Staphylococcus-epidermidis-1D-356_R1_001	261	236	90.37%	1817502	1712332	94.21%	110	7	43	160720	36	400160	2489579	ERS4416140	ERR4013732
	1D-357	F1	Enterococcus faecium	Blood	Blood	DTU2018-1089-PRJ1139-Staphylococcus-epidermidis-1D-357_R1_001	194	174	89.82%	1393528	1304584	93.62%	140	75	64	47290	173	111476	2982335	ERS4416141	ERR4013733
	1D-358	F2	Staphylococcus epidermidis	Blood	Blood	DTU2018-1090-PRJ1139-Staphylococcus-epidermidis-1D-358_R1_001	287	261	90.99%	2035634	1924050	94.52%	198	86	88	363791	27	972337	2442172	ERS4416142	ERR4013734
	1D-359	F4	Staphylococcus epidermidis	Blood	Blood	DTU2018-1091-PRJ1139-Staphylococcus-epidermidis-1D-359_R1_001	239	218	91.02%	1709268	1611112	94.26%	178	105	71	172298	34	433855	2503639	ERS4416143	ERR4013735
	1D-360	F5	Staphylococcus epidermidis	Swab abdomen	Skin or soft tissue	DTU2018-1092-PRJ1139-Staphylococcus-epidermidis-1D-360_R1_001	145	131	90.36%	1035002	972892	94.00%	138	50	67	137221	45	304273	2548054	ERS4416144	ERR4013736
	1D-361	F5	Staphylococcus epidermidis	Pleural fluid	Respiratory system	DTU2018-1093-PRJ1139-Staphylococcus-epidermidis-1D-361_R1_001	231	209	90.37%	1633346	1536096	94.05%	177	62	71	138448	50	401821	2694580	ERS4416145	ERR4013737
	1D-362	F7	Staphylococcus epidermidis	Tissue	Undetermined	DTU2018-1094-PRJ1139-Staphylococcus-epidermidis-1D-362_R1_001	154	139	90.44%	1083542	1020000	94.14%	96	23	40	98967	61	189893	2500992	ERS4416146	ERR4013738
	1D-363	F7	Staphylococcus epidermidis	Blood	Blood	DTU2018-1095-PRJ1139-Staphylococcus-epidermidis-1D-363_R1_001	342	311	90.85%	2418184	2280270	94.30%	225	73	66	147472	35	311711	2387644	ERS4416147	ERR4013739
	1D-364	F1	Staphylococcus hominis	Blood	Blood	DTU2018-1096-PRJ1139-Staphylococcus-hominis-1D-364_R1_001	257	233	90.50%	1846846	1733024	93.84%	289	66	75	145611	38	593096	2251053	ERS4416148	ERR4013740
	1D-365	F2	Staphylococcus saprophyticus	Blood	Blood	DTU2018-1097-PRJ1139-Staphylococcus-hominis-1D-365_R1_001	133	120	90.15%	951448	891680	93.72%	113	20	28	311405	22	914476	2541435	ERS4416149	ERR4013741
	1D-366	F3	Staphylococcus lugdunensis	Swab	Undetermined	DTU2018-1098-PRJ1139-Staphylococcus-lugdunensis-1D-366_R1_001	267	243	90.93%	1991136	1863056	93.57%	366	182	149	243620	23	559688	2531529	ERS4416150	ERR4013742
	1D-367	F4	Staphylococcus lugdunensis	Swab skin ear	Ear	DTU2018-1099-PRJ1139-Staphylococcus-lugdunensis-1D-367_R1_001	152	136	89.48%	1080526	1008890	93.37%	119	29	39	627688	14	1051403	2535024	ERS4416151	ERR4013743
	1D-368	F5	Staphylococcus lugdunensis	Swab skin	Skin or soft tissue	DTU2018-1100-PRJ1139-Staphylococcus-lugdunensis-1D-368_R1_001	188	170	90.20%	1343230	1260086	93.81%	124	21	47	285250	48	790357	2576205	ERS4416152	ERR4013744
	1D-369	F6	Corynebacterium striatum	Swab toe	Skin or soft tissue	DTU2018-1101-PRJ1139-Staphylococcus-lugdunensis-1D-369_R1_001	203	162	79.91%	1433638	1291518	90.09%	162	35	110	83606	74	277659	2791684	ERS4416153	ERR4013745
	1D-370	F11	Streptococcus agalactiae	Swab wound	Skin or soft tissue	DTU2018-1102-PRJ1139-Streptococcus-agalactiae-1D-370_R1_001	363	325	89.53%	2594538	2422974	93.39%	306	120	175	179035	22	498684	1961899	ERS4416154	ERR4013746
	1D-371	F1	Streptococcus agalactiae	Swab	Undetermined	DTU2018-1103-PRJ1139-Streptococcus-agalactiae-1D-371_R1_001	174	156	89.37%	1220154	1142008	93.60%	89	32	60	225623	17	680399	2045644	ERS4416155	ERR4013747
	1D-372	F1	Streptococcus agalactiae	Tissue	Undetermined	DTU2018-1104-PRJ1139-Streptococcus-agalactiae-1D-372_R1_001	241	215	89.50%	1713350	1601536	93.47%	152	73	99	89623	57	257391	2104434	ERS4416156	ERR4013748
	1D-373	F1	Staphylococcus aureus	Swab wound	Skin or soft tissue	DTU2018-1105-PRJ1139-Streptococcus-agalactiae-1D-373_R1_001	249	225	90.23%	1793512	1677856	93.55%	205	97	94	356023	21	1045007	2737316	ERS4416157	ERR4013749
	1D-374	F2	Streptococcus agalactiae	Swab outter genitalia	Reproductive system	DTU2018-1106-PRJ1139-Streptococcus-agalactiae-1D-374_R1_001	227	204	89.95%	1620194	1517678	93.67%	184	45	61	262361	24	368987	2140759	ERS4416158	ERR4013750
	1D-375	F2	Streptococcus agalactiae	Swab wound	Skin or soft tissue	DTU2018-1107-PRJ1139-Streptococcus-agalactiae-1D-375_R1_001	498	446	89.74%	3549592	3321712	93.58%	417	61	129	138780	25	445049	2130061	ERS4416159	ERR4013751
	1D-376	F2	Streptococcus agalactiae	Urine	Urine	DTU2018-1108-PRJ1139-Streptococcus-agalactiae-1D-376_R1_001	201	180	89.76%	1420630	1330612	93.66%	132	29	45	117487	28	305121	2138810	ERS4416160	ERR4013752
	1D-377	F2	Streptococcus agalactiae	Urine	Urine	DTU2018-1567-PRJ1139-Streptococcus-agalactiae-1D-377-reextract_R1_001	1624	1360	83.78%	11065030	10022702	90.58%	1003	215	383	138863	25	445668	2059904	ERS4416161	ERR4013753
	1D-378_B	F2	Streptococcus agalactiae	Urine	Urine	DTU2019-2575-PRJ1139-Streptococcus-agalactiae-1D-378-B_R1_001	780	711	91.21%	5344070	5027256	94.07%	474	237	214	321364	26	732620	2079864	ERS4416162	ERR4013754
	1D-379	F2	Streptococcus agalactiae	Swab vagina	Reproductive system	DTU2018-1111-PRJ1139-Streptococcus-agalactiae-1D-379_R1_001	141	125	88.68%	999150	929656	93.04%	148	25	46	177565	27	346994	2076187	ERS4416163	ERR4013755
	1D-380	F2	Streptococcus agalactiae	Swab vagina	Reproductive system	DTU2018-1112-PRJ1139-Streptococcus-agalactiae-1D-380_R1_001	183	164	89.31%	1305886	1219398	93.38%	179	13	31	171307	30	360695	1989606	ERS4416164	ERR4013756
	1D-381	F2	Streptococcus agalactiae	Swab vagina	Reproductive system	DTU2018-1113-PRJ1139-Streptococcus-agalactiae-1D-381_R1_001	216	193	89.55%	1531394	1435736	93.75%	208	46	74	103367	51	227909	2111320	ERS4416165	ERR4013757
	1D-382	F2	Streptococcus agalactiae	Swab vagina	Reproductive system	DTU2018-1114-PRJ1139-Streptococcus-agalactiae-1D-382_R1_001	279	248	88.90%	1978058	1843324	93.19%	275	89	122	291978	47	538265	2182833	ERS4416166	ERR4013758
	1D-383	F2	Streptococcus agalactiae	Swab skin	Skin or soft tissue	DTU2018-1115-PRJ1139-Streptococcus-agalactiae-1D-383_R1_001	171	153	89.11%	1201834	1124538	93.57%	162	59	51	117883	38	280308	1987789	ERS4416167	ERR4013759
	1D-384	F3	Streptococcus agalactiae	Swab	Undetermined	DTU2018-1569-PRJ1139-Streptococcus-agalactiae-1D-384-reextract_R1_001	2661	2183	82.05%	18100664	16128594	89.10%	1664	84	478	341490	18	842011	2080522	ERS4416168	ERR4013760
	1D-385	F3	Streptococcus agalactiae	Urine	Urine	DTU2018-1117-PRJ1139-Streptococcus-agalactiae-1D-385_R1_001	336	299	89.06%	2415006	2246472	93.02%	431	126	143	82803	183	266044	2195909	ERS4416169	ERR4013761
	1D-386	F3	Streptococcus agalactiae	Swab	Undetermined	DTU2018-1118-PRJ1139-Streptococcus-agalactiae-1D-386_R1_001	208	185	89.25%	1480520	1385258	93.57%	236	45	59	187464	23	627386	2069396	ERS4416170	ERR4013762
	1D-387	F5	Streptococcus agalactiae	Urine	Urine	DTU2018-1119-PRJ1139-Streptococcus-agalactiae-1D-387_R1_001	297	265	89.25%	2107620	1967270	93.34%	371	40	75	767426	20	778992	2187925	ERS4416171	ERR4013763
	1D-388	F5	Streptococcus agalactiae	Urine	Urine	DTU2018-1120-PRJ1139-Streptococcus-agalactiae-1D-388_R1_001	157	140	89.49%	1123302	1049128	93.40%	169	31	49	97711	42	170361	2152190	ERS4416172	ERR4013764
	1D-389	F5	Streptococcus agalactiae	Urine	Urine	DTU2018-1121-PRJ1139-Streptococcus-agalactiae-1D-389_R1_001	229	207	90.20%	1670016	1561186	93.48%	212	94	86	98349	40	230939	2177475	ERS4416173	ERR4013765
	1D-390	F6	Streptococcus agalactiae	Urine	Urine	DTU2018-1122-PRJ1139-Streptococcus-agalactiae-1D-390_R1_001	250	225	89.95%	1817662	1695850	93.30%	261	122	103	195144	27	484236	2067171	ERS4416174	ERR4013766
	1D-391	F7	Streptococcus agalactiae	Urine	Urine	DTU2018-1123-PRJ1139-Streptococcus-agalactiae-1D-391_R1_001	268	241	89.86%	2016502	1869434	92.71%	373	155	179	177386	35	534909	2085434	ERS4416175	ERR4013767
	1D-392	F8	Streptococcus agalactiae	Urine	Urine	DTU2018-1124-PRJ1139-Streptococcus-agalactiae-1D-392_R1_001	214	191	89.48%	1556116	1450002	93.18%	166	71	114	156618	37	442933	2099448	ERS4416176	ERR4013768
	1D-393	F8	Streptococcus agalactiae	Urine	Urine	DTU2018-1125-PRJ1139-Streptococcus-agalactiae-1D-393_R1_001	236	211	89.31%	1701240	1585542	93.20%	189	19	49	149658	26	306706	2070512	ERS4416177	ERR4013769
	1D-394	F3	Streptococcus sp	Swab	Undetermined	DTU2018-1126-PRJ1139-Streptococcus-anginosus-1D-394_R1_001	93	82	88.84%	668278	621940	93.07%	106	39	56	124831	27	306033	2077787	ERS4533759	ERR4076736
	1D-395	F1	Streptococcus dysgalactiae	Swab	Undetermined	DTU2018-1390-PRJ1139-Streptococcus-dysgalactiae-1D-395-rerun_S48_L001_R1_001	205	175	0.8543	1130978	1071466	0.9474	670	423	202	77634	69	228194	2216177	ERS4416178	ERR4013770
	1D-396	F5	Streptococcus dysgalactiae	Urine	Urine	DTU2018-1128-PRJ1139-Streptococcus-dysgalactiae-1D-396_R1_001	216	192	88.66%	1570338	1458446	92.87%	178	32	103	74038	67	212063	2090728	ERS4416179	ERR4013771
	1D-397	F2	Streptococcus dysgalactiae	Swab throat	Respiratory system	DTU2018-1129-PRJ1139-Streptococcus-dysgalactiae-1D-397_R1_001	157	137	87.66%	1123314	1038478	92.45%	109	21	49	67807	74	150697	2107311	ERS4416180	ERR4013772
	1D-398	F2	Streptococcus dysgalactiae	Swab throat	Respiratory system	DTU2018-1130-PRJ1139-Streptococcus-dysgalactiae-1D-398_R1_001	140	123	88.24%	1008628	935604	92.76%	98	14	33	57765	79	107135	1988395	ERS4416181	ERR4013773
	1D-399	F10	Enterococcus faecalis	Blood	Blood	DTU2018-1131-PRJ1139-Streptococcus-dysgalactiae-1D-399_R1_001	184	164	89.08%	1391878	1284382	92.28%	274	87	94	170052	39	921684	3002294	ERS4416182	ERR4013774
	1D-400	F10	Streptococcus dysgalactiae	Swab mucosa	Undetermined	DTU2018-1132-PRJ1139-Streptococcus-dysgalactiae-1D-400_R1_001	409	364	88.89%	2992530	2782400	92.98%	390	104	169	76315	58	151791	2151136	ERS4416183	ERR4013775
	1D-401	F2	Streptococcus dysgalactiae	Swab vagina	Reproductive system	DTU2018-1133-PRJ1139-Streptococcus-dysgalactiae-1D-401_R1_001	181	162	89.28%	1322162	1231344	93.13%	169	67	76	74262	83	216030	2159907	ERS4416184	ERR4013776
	1D-402	F3	Streptococcus dysgalactiae	Swab	Undetermined	DTU2018-1403-PRJ1139-Streptococcus-sp-1D-402-reextract_R1_001	466	403	86.48%	2021964	1934884	95.69%	495	234	330	77416	82	182863	2109323	ERS4416185	ERR4013777
	1D-403	F6	Streptococcus dysgalactiae	Swab mouth corner	Skin or soft tissue	DTU2018-1135-PRJ1139-Streptococcus-sp-1D-403_R1_001	311	279	89.44%	2292512	2133318	93.06%	355	144	150	73298	58	182696	2093457	ERS4416186	ERR4013778
	1D-404	F3	Streptococcus dysgalactiae	Swab	Undetermined	DTU2018-1136-PRJ1139-Streptococcus-sp-1D-404_R1_001	250	222	88.67%	1806766	1679056	92.93%	233	86	123	106585	51	274683	2210663	ERS4416187	ERR4013779
	1D-405	F3	Streptococcus dysgalactiae	Swab	Undetermined	DTU2018-1570-PRJ1139-Streptococcus-sp-1D-405-reextract2_R1_001	1580	1300	82.29%	11033322	9772956	88.58%	1369	651	435	46815	83	114715	2204515	ERS4416188	ERR4013780
	1D-406	F8	Streptococcus dysgalactiae	Swab	Undetermined	DTU2018-1138-PRJ1139-Streptococcus-sp-1D-406_R1_001	199	178	89.29%	1488932	1379502	92.65%	269	114	145	59183	72	246095	2077444	ERS4416189	ERR4013781
	1D-407	F5	Streptococcus oralis	Vascular prothesis	Blood	DTU2018-1139-PRJ1139-Streptococcus-oralis-1D-407_R1_001	355	314	88.58%	2657776	2453866	92.33%	513	135	267	298504	20	529335	2119560	ERS4416190	ERR4013782
	1D-408	F11	Streptococcus pneumoniae	Blood	Blood	DTU2018-1140-PRJ1139-Streptococcus-pneumoniae-1D-408_R1_001	226	201	88.86%	1659094	1538702	92.74%	253	52	116	85555	29	394226	1976448	ERS4416191	ERR4013783
	1D-409	F1	Streptococcus pneumoniae	Sputum	Respiratory system	DTU2018-1141-PRJ1139-Streptococcus-pneumoniae-1D-409_R1_001	148	131	88.08%	1077466	997098	92.54%	133	31	67	112540	115	254626	2132520	ERS4416192	ERR4013784
	1D-410	F2	Streptococcus pneumoniae	Blood	Blood	DTU2018-1142-PRJ1139-Streptococcus-pneumoniae-1D-410_R1_001	312	278	89.23%	2456384	2247856	91.51%	673	87	117	96235	34	408937	2017281	ERS4416193	ERR4013785
	1D-411	F5	Streptococcus pneumoniae	Sputum	Respiratory system	DTU2018-1571-PRJ1139-Streptococcus-pneumoniae-1D-411-reextract2_R1_001	666	497	74.69%	4634992	3843928	82.93%	979	541	135	105698	46	165746	2163603	ERS4416194	ERR4013786
	1D-412	F7	Streptococcus pneumoniae	Blood	Blood	DTU2018-1144-PRJ1139-Streptococcus-pneumoniae-1D-412_R1_001	184	163	88.69%	1326814	1232206	92.87%	133	33	65	118238	39	387502	2115814	ERS4416195	ERR4013787
	1D-413	F8	Streptococcus pneumoniae	Sputum	Respiratory system	DTU2018-1145-PRJ1139-Streptococcus-pneumoniae-1D-413_R1_001	138	121	88.01%	999286	924778	92.54%	112	37	93	79768	49	217555	2000524	ERS4416196	ERR4013788
	1D-414	F9	Streptococcus pneumoniae	Blood	Blood	DTU2018-1146-PRJ1139-Streptococcus-pneumoniae-1D-414_R1_001	244	215	87.89%	1757592	1626902	92.56%	188	102	154	115608	35	263434	1987388	ERS4416197	ERR4013789
	1D-415	F1	Streptococcus pyogenes	Swab	Undetermined	DTU2018-1147-PRJ1139-Streptococcus-pyogenes-1D-415_R1_001	114	100	87.98%	824948	763222	92.52%	104	42	68	109367	34	294467	1822999	ERS4416198	ERR4013790
	1D-416	F1	Streptococcus pyogenes	Swab	Undetermined	DTU2018-1148-PRJ1139-Streptococcus-pyogenes-1D-416_R1_001	183	162	88.36%	1333470	1235554	92.66%	168	62	160	163049	17	674351	1731793	ERS4416199	ERR4013791
	1D-417	F1	Streptococcus pyogenes	Swab	Undetermined	DTU2018-1149-PRJ1139-Streptococcus-pyogenes-1D-417_R1_001	120	104	87.16%	852192	786744	92.32%	72	24	23	148482	22	405495	1750730	ERS4416200	ERR4013792
	1D-418	F1	Streptococcus pyogenes	Swab	Undetermined	DTU2018-1150-PRJ1139-Streptococcus-pyogenes-1D-418_R1_001	158	140	88.44%	1138036	1056348	92.82%	147	64	140	163049	20	660981	1758882	ERS4416201	ERR4013793
	1D-419	F2	Corynebacterium striatum	Swab wound	Skin or soft tissue	DTU2018-1151-PRJ1139-Streptococcus-pyogenes-1D-419_R1_001	143	113	79.48%	1032462	922350	89.34%	148	54	105	118731	59	427252	2721242	ERS4416202	ERR4013794
	1D-420	F2	Streptococcus pyogenes	Swab impetigo	Skin or soft tissue	DTU2018-1152-PRJ1139-Streptococcus-pyogenes-1D-420_R1_001	219	193	88.30%	1577614	1464526	92.83%	151	53	103	162917	29	309261	1856994	ERS4416203	ERR4013795
	1D-421	F2	Streptococcus pyogenes	Swab skin	Skin or soft tissue	DTU2018-1153-PRJ1139-Streptococcus-pyogenes-1D-421_R1_001	230	203	88.34%	1654878	1533844	92.69%	157	51	102	109303	92	282024	1993125	ERS4416204	ERR4013796
	1D-422	F2	Streptococcus pyogenes	Swab throat	Respiratory system	DTU2018-1154-PRJ1139-Streptococcus-pyogenes-1D-422_R1_001	297	263	88.65%	2146446	1994324	92.91%	205	64	126	205017	36	265869	1850474	ERS4416205	ERR4013797
	1D-423_B	F3	Streptococcus pyogenes	Swab	Undetermined	DTU2019-2576-PRJ1139-Streptococcus-pyogenes-1D-423-B_R1_001	795	727	91.51%	5431552	5133666	94.52%	314	25	143	163028	17	671323	1730012	ERS4416206	ERR4013798
	1D-424	F5	Staphylococcus aureus	Swab leg	Skin or soft tissue	DTU2018-1156-PRJ1139-Streptococcus-pyogenes-1D-424_R1_001	231	209	90.35%	1656412	1554298	93.84%	150	42	106	486139	28	537204	2823980	ERS4416207	ERR4013799
	1D-425	F5	Staphylococcus aureus	Swab toe	Skin or soft tissue	DTU2018-1157-PRJ1139-Streptococcus-pyogenes-1D-425_R1_001	264	239	90.56%	1932874	1807326	93.50%	232	112	121	150246	35	410746	2767711	ERS4416208	ERR4013800
	1D-426	F7	Streptococcus pyogenes	Swab throat	Respiratory system	DTU2018-1407-PRJ1139-Streptococcus-pyogenes-1D-426-reextract_R1_001	466	409	87.69%	1963264	1892722	96.41%	288	100	220	277555	108	395803	1914543	ERS4416209	ERR4013801
	1D-427	F1	Streptococcus gordonii	Peritoneal dialysis fluid	Abdomen	DTU2018-1159-PRJ1139-Streptococcus-sanguinis-1D-427_R1_001	270	232	85.97%	1963646	1789662	91.14%	425	96	164	537513	97	625655	2259533	ERS4416210	ERR4013802
	1D-428	F7	Streptococcus mitis	Pus glans	Reproductive system	DTU2018-1160-PRJ1139-Streptococcus-sp-1D-428_R1_001	174	151	86.86%	1244562	1142642	91.81%	263	57	68	100561	65	272202	2116102	ERS4416211	ERR4013803
	1D-429	F11	Enterococcus faecalis	Urine	Urine	DTU2018-1161-PRJ1139-Enterococcus-faecalis-1D-429_R1_001	150	129	85.74%	1073808	981076	91.36%	114	12	39	405620	29	550587	2957201	ERS4416212	ERR4013804
	1D-430	F10	Enterococcus faecalis	Urine	Urine	DTU2018-1162-PRJ1139-Enterococcus-faecalis-1D-430_R1_001	181	160	88.83%	1309740	1217802	92.98%	205	71	107	405273	18	1049251	2872119	ERS4416213	ERR4013805
	1D-431	F1	Enterococcus faecalis	Urine	Urine	DTU2018-1163-PRJ1139-Enterococcus-faecalis-1D-431_R1_001	191	169	88.63%	1395442	1292984	92.66%	209	66	68	381542	232	1387272	3130445	ERS4416214	ERR4013806
	1D-432	F1	Enterococcus faecalis	Urine	Urine	DTU2018-1164-PRJ1139-Enterococcus-faecalis-1D-432_R1_001	192	170	88.47%	1373128	1274648	92.83%	163	27	68	307406	29	869117	2934055	ERS4416215	ERR4013807
	1D-433	F2	Enterococcus faecalis	Urine	Urine	DTU2018-1165-PRJ1139-Enterococcus-faecalis-1D-433_R1_001	247	218	88.26%	1783018	1649682	92.52%	206	38	81	144024	48	341309	3000441	ERS4416216	ERR4013808
	1D-434	F2	Enterococcus faecalis	Urine	Urine	DTU2018-1166-PRJ1139-Enterococcus-faecalis-1D-434_R1_001	149	132	88.23%	1081388	1000816	92.55%	141	19	39	156372	46	302847	2968480	ERS4416217	ERR4013809
	1D-435	F4	Enterococcus faecalis	Blood	Blood	DTU2018-1167-PRJ1139-Enterococcus-faecalis-1D-435_R1_001	314	280	89.22%	2246292	2098534	93.42%	258	94	141	203585	36	514553	3069747	ERS4416218	ERR4013810
	1D-436	F4	Enterococcus faecalis	Kidney stone	Abdomen	DTU2018-1168-PRJ1139-Enterococcus-faecalis-1D-436_R1_001	225	200	88.50%	1602872	1489892	92.95%	139	29	86	63215	255	206382	3628540	ERS4416219	ERR4013811
	1D-437	F5	Enterococcus faecalis	Urine	Urine	DTU2018-1169-PRJ1139-Enterococcus-faecalis-1D-437_R1_001	177	157	88.48%	1245104	1156812	92.91%	93	32	71	70999	89	193717	2918335	ERS4416220	ERR4013812
	1D-438	F6	Enterococcus faecalis	Tissue	Undetermined	DTU2018-1170-PRJ1139-Enterococcus-faecalis-1D-438_R1_001	173	153	88.34%	1226006	1138580	92.87%	118	54	46	233584	36	403253	2963283	ERS4416221	ERR4013813
	1D-439	F6	Enterococcus faecalis	Urine	Urine	DTU2018-1171-PRJ1139-Enterococcus-faecalis-1D-439_R1_001	225	200	88.90%	1623274	1509032	92.96%	205	77	100	270997	29	509188	2929124	ERS4416222	ERR4013814
	1D-440	F6	Enterococcus faecalis	Urine	Urine	DTU2018-1172-PRJ1139-Enterococcus-faecalis-1D-440_R1_001	121	107	88.53%	868490	806414	92.85%	100	29	45	188629	36	672616	2876549	ERS4416223	ERR4013815
	1D-441	F6	Enterococcus faecalis	Urine	Urine	DTU2018-1173-PRJ1139-Enterococcus-faecalis-1D-441_R1_001	196	172	87.82%	1404930	1299068	92.46%	155	17	53	215083	30	602932	2911060	ERS4416224	ERR4013816
	1D-442	F7	Enterococcus faecalis	Urine	Urine	DTU2018-1174-PRJ1139-Enterococcus-faecalis-1D-442_R1_001	309	275	88.94%	2289916	2121804	92.66%	436	140	189	166503	36	504684	2940556	ERS4416225	ERR4013817
	1D-443	F9	Enterococcus faecalis	Urine	Urine	DTU2018-1175-PRJ1139-Enterococcus-faecalis-1D-443_R1_001	191	170	88.95%	1402158	1301566	92.83%	196	74	75	179719	46	433706	2981671	ERS4416226	ERR4013818
	1D-444	F1	Enterococcus faecium	Blood	Blood	DTU2018-1176-PRJ1139-Enterococcus-faecium-1D-444_R1_001	277	247	89.07%	1982056	1845986	93.13%	196	51	100	46041	186	114423	2995995	ERS4416227	ERR4013819
	1D-445	F3	Enterococcus faecium	Blood	Blood	DTU2018-1177-PRJ1139-Enterococcus-faecium-1D-445_R1_001	300	268	89.48%	2184738	2034594	93.13%	280	63	94	32792	206	145521	3032144	ERS4416228	ERR4013820
	1D-446	F5	Enterococcus faecium	Urine	Urine	DTU2018-1178-PRJ1139-Enterococcus-faecium-1D-446_R1_001	273	243	88.89%	1955540	1819048	93.02%	221	30	70	52760	171	137922	2978954	ERS4416229	ERR4013821
	1D-447	F5	Enterococcus faecium	Blood	Blood	DTU2018-1179-PRJ1139-Enterococcus-faecium-1D-447_R1_001	343	305	89.01%	2522806	2338902	92.71%	387	131	157	35153	176	109928	2961196	ERS4416230	ERR4013822
	1D-448	F7	Enterococcus faecium	Urine	Urine	DTU2018-1180-PRJ1139-Enterococcus-faecium-1D-448_R1_001	305	271	88.78%	2163944	2013386	93.04%	184	46	98	39271	188	160905	2894238	ERS4416231	ERR4013823
	1D-449	F9	Enterococcus faecium	Urine	Urine	DTU2018-1181-PRJ1139-Enterococcus-faecium-1D-449_R1_001	104	93	89.26%	746360	696858	93.37%	79	27	48	36790	146	107206	3003403	ERS4416232	ERR4013824
	1D-450	F1	Enterococcus faecalis	Urine	Urine	DTU2018-1182-PRJ1139-Enterococcus-sp-1D-450_R1_001	200	179	89.46%	1447684	1350478	93.29%	202	97	83	198558	51	608800	3055397	ERS4416233	ERR4013825
	1D-451	F1	Enterococcus faecalis	Urine	Urine	DTU2018-1409-PRJ1139-Enterococcus-sp-1D-451-reextract_R1_001	540	457	84.71%	2281928	2178138	95.45%	409	223	247	94809	197	692220	3288819	ERS4416234	ERR4013826
	1D-452	F1	Enterococcus faecalis	Urine	Urine	DTU2018-1184-PRJ1139-Enterococcus-sp-1D-452_R1_001	227	202	89.38%	1645124	1533960	93.24%	210	88	105	307972	22	886848	2915505	ERS4416235	ERR4013827
	1D-453	F2	Enterococcus faecalis	Swab cervix	Reproductive system	DTU2018-1185-PRJ1139-Enterococcus-sp-1D-453_R1_001	137	121	88.95%	978824	912238	93.20%	91	10	44	195947	44	635927	2986981	ERS4416236	ERR4013828
	1D-454	F3	Enterococcus faecium	Urine	Urine	DTU2018-1186-PRJ1139-Enterococcus-sp-1D-454_R1_001	267	239	89.49%	1951552	1816722	93.09%	314	134	171	33576	203	111610	2946923	ERS4416237	ERR4013829
	1D-455	F4	Enterococcus faecalis	Urine	Urine	DTU2018-1187-PRJ1139-Enterococcus-sp-1D-455_R1_001	303	272	89.55%	2233250	2079570	93.12%	326	91	131	271785	53	893949	3100496	ERS4416238	ERR4013830
	1D-456	F4	Enterococcus faecalis	Urine	Urine	DTU2018-1188-PRJ1139-Enterococcus-sp-1D-456_R1_001	284	255	89.54%	2047204	1912096	93.40%	249	37	110	204061	55	756741	2845801	ERS4416239	ERR4013831
	1D-457	F4	Enterococcus faecium	Abscess aspirate flank	Abdomen	DTU2018-1189-PRJ1139-Enterococcus-sp-1D-457_R1_001	295	264	89.31%	2116408	1975558	93.34%	216	38	87	39269	189	137762	2952078	ERS4416240	ERR4013832
	1D-458	F9	Corynebacterium sp	Swab	Undetermined	DTU2018-1190-PRJ1139-Corynebacterium-tuberculostearicum-1D-458_R1_001	164	130	79.67%	1162856	1042616	89.66%	142	20	63	61241	95	179269	2507263	ERS4533761	ERR4076738
	1D-459	F6	Aerococcus sanguinicola	Urine	Urine	DTU2018-1573-PRJ1139-Aerococcus-sanguinicola-1D-459-reextract2_R1_001	1358	1067	78.56%	9273822	8015314	86.43%	856	414	684	322488	32	481812	2254375	ERS4416241	ERR4013833
	1D-460	F3	Escherichia coli	Urine	Urine	DTU2018-1192-PRJ1139-Aerococcus-urinae-1D-460_R1_001	234	198	84.54%	1656256	1516334	91.55%	122	27	68	204640	72	691975	4950779	ERS4416242	ERR4013834
	1D-461_B	F3	Aerococcus urinae	Urine	Urine	DTU2019-2577-PRJ1139-Aerococcus-urinae-1D-461-B_R1_001	627	569	90.76%	4318572	4050330	93.79%	381	27	137	120252	33	312272	2000522	ERS4416243	ERR4013835
	1D-462_B	F3	Aerococcus urinae	Urine	Urine	DTU2019-2578-PRJ1139-Aerococcus-urinae-1D-462-B_R1_001	859	781	90.96%	5836226	5500892	94.25%	338	78	175	193947	30	683833	2003821	ERS4416244	ERR4013836
	1D-463	F3	Aerococcus sp	Urine	Urine	DTU2018-1195-PRJ1139-Aerococcus-urinae-1D-463_R1_001	191	163	85.17%	1407020	1279728	90.95%	297	91	126	92118	83	178658	2200740	ERS4533762	ERR4076739
	1D-464	F1	Moraxella catarrhalis	Sputum	Respiratory system	DTU2018-1196-PRJ1139-Moraxella-catarrhalis-1D-464_R1_001	305	266	87.25%	2198518	2027232	92.21%	288	112	127	333035	17	391057	1841636	ERS4416245	ERR4013837
	1D-465	F2	Moraxella catarrhalis	Sputum	Respiratory system	DTU2018-1197-PRJ1139-Moraxella-catarrhalis-1D-465_R1_001	175	150	85.84%	1240762	1138420	91.75%	104	8	39	309471	45	388808	1878889	ERS4416246	ERR4013838
	1D-466	F2	Moraxella catarrhalis	Sputum	Respiratory system	DTU2018-1198-PRJ1139-Moraxella-catarrhalis-1D-466_R1_001	239	209	87.78%	1734436	1602900	92.42%	276	83	140	347882	20	404225	1911240	ERS4416247	ERR4013839
	1D-467	F3	Moraxella catarrhalis	Sputum	Respiratory system	DTU2018-1199-PRJ1139-Moraxella-catarrhalis-1D-467_R1_001	173	151	87.24%	1230950	1137888	92.44%	113	23	48	347582	13	464004	1842159	ERS4416248	ERR4013840
	1D-468	F3	Moraxella catarrhalis	Sputum	Respiratory system	DTU2018-1200-PRJ1139-Moraxella-catarrhalis-1D-468_R1_001	254	222	87.53%	1862580	1714922	92.07%	294	70	95	347725	12	424722	1814893	ERS4416249	ERR4013841
	1D-469	F3	Moraxella catarrhalis	Sputum	Respiratory system	DTU2018-1201-PRJ1139-Moraxella-catarrhalis-1D-469_R1_001	346	304	87.77%	2603146	2390982	91.85%	534	101	139	348080	19	449010	1883566	ERS4416250	ERR4013842
	1D-470	F3	Moraxella catarrhalis	Sputum	Respiratory system	DTU2018-1202-PRJ1139-Moraxella-catarrhalis-1D-470_R1_001	204	179	87.56%	1473620	1361204	92.37%	169	20	38	191376	30	396027	1964001	ERS4416251	ERR4013843
	1D-471	F5	Moraxella catarrhalis	sputum	Respiratory system	DTU2018-1203-PRJ1139-Moraxella-catarrhalis-1D-471_R1_001	190	165	86.64%	1362556	1251140	91.82%	175	50	74	285413	19	406184	1842965	ERS4416252	ERR4013844
	1D-472	F6	Moraxella catarrhalis	Tracheal secretion	Respiratory system	DTU2018-1204-PRJ1139-Moraxella-catarrhalis-1D-472_R1_001	275	242	87.85%	2016394	1859696	92.23%	269	85	95	343083	18	364342	1863884	ERS4416253	ERR4013845
	1D-473	F1	Haemophilus influenzae	Sputum	Respiratory system	DTU2018-1205-PRJ1139-Haemophilus-influenzae-1D-473_R1_001	197	175	89.10%	1428848	1329464	93.04%	250	75	109	391394	17	618556	1881207	ERS4416254	ERR4013846
	1D-474	F1	Haemophilus influenzae	Sputum	Respiratory system	DTU2018-1206-PRJ1139-Haemophilus-influenzae-1D-474_R1_001	207	182	87.76%	1470360	1364512	92.80%	218	75	73	133203	34	492687	1823395	ERS4416255	ERR4013847
	1D-475	F2	Haemophilus influenzae	Pus eye	Eye	DTU2018-1207-PRJ1139-Haemophilus-influenzae-1D-475_R1_001	290	256	88.34%	2054638	1909254	92.92%	308	73	105	102164	40	264150	1895897	ERS4416256	ERR4013848
	1D-476	F2	Haemophilus influenzae	Pus eye	Eye	DTU2018-1208-PRJ1139-Haemophilus-influenzae-1D-476_R1_001	252	224	88.67%	1800798	1678030	93.18%	250	63	117	98656	39	263775	1894733	ERS4416257	ERR4013849
	1D-477	F3	Haemophilus influenzae	Swab	Undetermined	DTU2018-1209-PRJ1139-Haemophilus-influenzae-1D-477_R1_001	213	188	88.22%	1532602	1421210	92.73%	296	23	54	190828	22	551570	1874231	ERS4416258	ERR4013850
	1D-478	F3	Haemophilus influenzae	Swab	Undetermined	DTU2018-1210-PRJ1139-Haemophilus-influenzae-1D-478_S2_L001_R1_001	145	120	0.8325	932412	828688	0.8888	803	601	167	135184	26	399490	1849284	ERS4416259	ERR4013851
	1D-479	F3	Haemophilus influenzae	Sputum	Respiratory system	DTU2018-1211-PRJ1139-Haemophilus-influenzae-1D-479_S3_L001_R1_001	243	204	0.8405	1236010	1174902	0.9506	437	229	171	386032	24	501984	1773624	ERS4416260	ERR4013852
	1D-480	F4	Haemophilus influenzae	Sputum	Respiratory system	DTU2018-1212-PRJ1139-Haemophilus-influenzae-1D-480_S4_L001_R1_001	125	101	0.8124	582184	551232	0.9468	105	69	35	241676	25	325035	1876198	ERS4416261	ERR4013853
	1D-481	F5	Haemophilus influenzae	Swab eye	Eye	DTU2018-1213-PRJ1139-Haemophilus-influenzae-1D-481_S5_L001_R1_001	204	171	0.8399	1080286	1020382	0.9445	462	294	107	1032973	14	1032973	1852639	ERS4416262	ERR4013854
	1D-482	F5	Haemophilus influenzae	Sputum	Respiratory system	DTU2018-1214-PRJ1139-Haemophilus-influenzae-1D-482_S6_L001_R1_001	238	200	0.8378	1253520	1184428	0.9449	543	348	124	141085	46	305760	1971823	ERS4416263	ERR4013855
	1D-483	F6	Haemophilus influenzae	Swab eye	Eye	DTU2018-1215-PRJ1139-Haemophilus-influenzae-1D-483_S7_L001_R1_001	230	194	0.844	1604856	1405472	0.8758	1512	935	348	149485	41	204750	1892258	ERS4416264	ERR4013856
	1D-484	F9	Haemophilus influenzae	Sputum	Respiratory system	DTU2018-1216-PRJ1139-Haemophilus-influenzae-1D-484_S8_L001_R1_001	232	196	0.8454	1608710	1416826	0.8807	1558	1044	340	958471	18	958471	1812720	ERS4416265	ERR4013857
	1D-485	F9	Haemophilus influenzae	Sputum	Respiratory system	DTU2018-1217-PRJ1139-Haemophilus-influenzae-1D-485_S9_L001_R1_001	309	267	0.8656	1783996	1688182	0.9463	1084	584	292	207631	27	490740	1840262	ERS4416266	ERR4013858
	1D-486	F4	Haemophilus influenzae	Sputum	Respiratory system	DTU2018-1218-PRJ1139-Haemophilus-influenzae-1D-486_S10_L001_R1_001	152	129	0.8437	768274	734418	0.9559	282	173	67	193466	21	544134	1902434	ERS4416267	ERR4013859
	1D-487	F5	Moraxella catarrhalis	Swab ear	Ear	DTU2018-1219-PRJ1139-Haemophilus-parainfluenzae-1D-487_S11_L001_R1_001	202	173	0.8533	1120712	1060682	0.9464	605	364	144	157304	30	367253	1873787	ERS4416268	ERR4013860
	1D-488(4)	F1	Aerococcus sp	Swab	Undetermined	DTU2018-1220-PRJ1139-Neisseria-gonorrhoeae-1D-488_S12_L001_R1_001	239	204	0.8544	1345128	1269424	0.9437	799	494	194	292987	27	416415	1722476	ERS4533763	ERR4076740
	1D-491(4)	F5	Peptoniphilus harei	Tissue foot	Skin or soft tissue	DTU2018-1223-PRJ1139-Peptoniphilus-harei-1D-491_S13_L001_R1_001	224	189	0.8461	1361740	1238526	0.9095	917	610	445	212124	40	305727	1991597	ERS4416269	ERR4013861
	1D-492	F10	Pseudomonas aeruginosa	Swab wound	Skin or soft tissue	DTU2018-1224-PRJ1139-Prevotella-disiens-1D-492_S14_L001_R1_001	216	171	0.7912	1348060	1166298	0.8652	1597	1141	382	100407	126	366476	6321378	ERS4416270	ERR4013862
	1D-493(4)	F3	Anaerococcus hydrogenalis	Swab	Undetermined	DTU2018-1225-PRJ1139-Prevotella-sp-1D-493_S15_L001_R1_001	440	383	0.8701	2577896	2438132	0.9458	1668	888	637	112087	235	287413	2153747	ERS4416271	ERR4013863
	1D-494(4)	F5	Propionibacterium acnes	Tissue leg	Skin or soft tissue	DTU2018-1226-PRJ1139-Propionibacterium-acnes-1D-494_S16_L001_R1_001	120	96	0.8021	596196	554342	0.9298	229	196	146	247047	19	620956	2481479	ERS4416272	ERR4013864
	1D-495(4)	F1	Bacteroides fragilis	Blood	Blood	DTU2018-1227-PRJ1139-Bacteroides-fragilis-1D-495_S17_L001_R1_001	243	205	0.8424	1332984	1253854	0.9406	731	460	279	230942	46	720173	5335545	ERS4416273	ERR4013865
	1D-496(4)	F5	Bacteroides fragilis	Tissue foot	Skin or soft tissue	DTU2018-1228-PRJ1139-Bacteroides-sp-1D-496_S18_L001_R1_001	224	187	0.8334	1211256	1137440	0.9391	685	499	252	169306	117	382571	5379868	ERS4416274	ERR4013866
	1D-497(4)	F5	Bacteroides fragilis	Blood	Blood	DTU2018-1229-PRJ1139-Bacteroides-sp-1D-497_S19_L001_R1_001	234	188	0.8006	1655890	1397588	0.844	1727	1246	1027	275519	63	723734	5118421	ERS4416275	ERR4013867
	1D-498(4)	F5	Actinomyces oris	Swab eye	Eye	DTU2018-1230-PRJ1139-Actinomyces-oris-1D-498_S20_L001_R1_001	161	117	0.7282	1150604	894824	0.7777	1810	1465	840	40771	153	110503	3127025	ERS4416276	ERR4013868
	1D-499(4)	F3	Actinomyces oris	Unknown	Undetermined	DTU2018-1231-PRJ1139-Actinomyces-sp-1D-499_S21_L001_R1_001	167	127	0.7614	930860	823926	0.8851	776	524	626	26586	211	86664	3104961	ERS4416277	ERR4013869
	1D-500(4)	F4	Undetermined	Blood	Blood	DTU2018-1232-PRJ1139-Unknown-unkn-1D-500_S22_L001_R1_001	183	125	0.6815	930170	781252	0.8399	546	543	394	39474	162	122957	3596221	ERS4533793	ERR4076770
