# Supplementary material for: One Day in Denmark: Comparison of Phenotypic and Genotypic Antimicrobial Susceptibility Testing in Bacterial Isolates From Clinical Settings
Source: Front Microbiol. 2022 Jun 10;13:804627. doi: 10.3389/fmicb.2022.804627 (PMC9226621; doi:10.3389/fmicb.2022.804627)
Supplement: Supplementary file 2 [file Table_2.XLSX]

## Sheet: Sheet1
	Supplementary Table 2. Antimicrobial susceptibility testing results for isolates considered in this study
	Legend:
	(1) The ResFinder 4.0 tool automatically colours the results in a continuous colour scale from green to grey according to the percentage of identity of the gene found in the queried genome, compared with the reference gene. Dark green means 100% of identity.
	ID	Species	MIC panel	First line: MIC values for each antimicrobial (mg/L) - empty cells correspond to antimicrobials not tested
				Second line: ResFinder 4.0 results(1) for each antimicrobial - empty cells correspond to antimicrobials not present in the database
				amikacin	ampicillin	ampicillin/sulbactam	aztreonam	cefazolin	cefepime	cephalothin	meropenem	ertapenem	cefuroxime	gentamicin	ciprofloxacin	piperacillin/tazobactam	cefoxitin	trimethoprim	sulfamethoxazole	cefpodoxime	ceftazidime	tobramycin	tigecycline	ticarcillin/clavulanic acid	ceftriaxone	tetracycline	colistin	amoxicillin	amoxicillin/clavulanic acid	ampicillin/clavulanic acid	apramycin	arbekacin	astromicin	azithromycin	benzylkonium chloride	butiromycin	butirosin	carbomycin	cefixime	cefotaxime	cefotaxime+clavulanic acid	ceftazidime+avibactam	cephalotin	cetylpyridinium chloride	chloramphenicol	chlorhexidine	clindamycin	dalfopristin	dibekacin
	1D-001	Escherichia coli	GN3F + FRCOL	≤8	>32	16/8	≤4	≤4	≤4	16	≤1	≤2	≤4	≤2	≤0,5	≤16/4	≤4	≤0,5/9,5		≤2	≤1	≤4	≤1	≤16/2	≤1	>16	0.5
				None	blaTEM-1D (blaTEM-1D_AF188200)		None		None	blaTEM-1D (blaTEM-1D_AF188200)	None	None		None	None	None	None	dfrA7 (dfrA7_AB161450)	None		None	None	None	None	None	tet(B) (tet(B)_AF326777)	None	blaTEM-1D (blaTEM-1D_AF188200)	None	None	None	None	None	None	None	None	None	None	None	None	None	None	None	None	catA1 (catA1_V00622)	None	None	None	None
	1D-002	Escherichia coli	GN3F + FRCOL	≤8	≤4	≤4/2	≤4	≤4	≤4	8	≤1	≤2	≤4	≤2	≤0,5	≤16/4	≤4	≤0,5/9,5		≤2	≤1	≤4	≤1	≤16/2	≤1	1	0.5
				None	None		None		None	None	None	None		None	parC (p.S80I)	None	None	None	None		None	None	None	None	None	None	None	None	None	None	None	None	None	None	None	None	None	None	None	None	None	None	None	None	None	None	None	None	None
	1D-003	Escherichia coli	GN3F + FRCOL	≤8	>32	8/4	≤4	≤4	≤4	8	≤1	≤2	≤4	>16	≤0,5	≤16/4	≤4	≤0,5/9,5		≤2	≤1	>8	≤1	≤16/2	≤1	2	0.5
				None	blaTEM-1B (blaTEM-1B_AY458016)		None		None	blaTEM-1B (blaTEM-1B_AY458016)	None	None		aac(3)-IIa (aac(3)-IIa_CP023555)	None	None	None	None	None		None	aac(3)-IIa (aac(3)-IIa_CP023555)	None	None	None	None	None	blaTEM-1B (blaTEM-1B_AY458016)	None	None	None	None	None	None	None	None	None	None	None	None	None	None	None	None	None	None	None	None	None
	1D-004	Escherichia coli	GN3F + FRCOL	≤8	>32	32/16	≤4	≤4	≤4	8	≤1	≤2	≤4	≤2	>4	≤16/4	≤4	≤0,5/9,5		≤2	≤1	≤4	≤1	32/2	≤1	1	0.25
				None	blaTEM-1C (blaTEM-1C_FJ560503)		None		None	blaTEM-1C (blaTEM-1C_FJ560503)	None	None		None	parE (p.S458A), parC (p.S80I), gyrA (p.S83L), gyrA (p.D87N)	None	None	None	sul2 (sul2_AY034138)		None	None	None	None	None	None	None	blaTEM-1C (blaTEM-1C_FJ560503)	None	None	None	None	None	None	None	None	None	None	None	None	None	None	None	None	None	None	None	None	None
	1D-005	Escherichia coli	GN3F + FRCOL	≤8	>32	≤4/2	8	>32	≤4	>16	≤1	≤2	>32	≤2	>4	≤16/4	8	>4/76		>16	8	≤4	≤1	≤16/2	16	2	0.5
				None	blaCTX-M-15 (blaCTX-M-15_AY044436)		blaCTX-M-15 (blaCTX-M-15_AY044436)		blaCTX-M-15 (blaCTX-M-15_AY044436)	None	None	None		None	parC (p.S80I), parC (p.E84V), parE (p.I529L), gyrA (p.S83L), gyrA (p.D87N)	None	None	dfrA17 (dfrA17_FJ460238)	sul1 (sul1_U12338)		blaCTX-M-15 (blaCTX-M-15_AY044436)	None	None	None	blaCTX-M-15 (blaCTX-M-15_AY044436)	None	None	blaCTX-M-15 (blaCTX-M-15_AY044436)	None	None	None	None	None	mph(A) (mph(A)_D16251)	qacE (qacE_X68232)	None	None	None	None	blaCTX-M-15 (blaCTX-M-15_AY044436)	None	None	None	qacE (qacE_X68232)	None	qacE (qacE_X68232)	None	None	None
	1D-006	Escherichia coli	GN3F + FRCOL	≤8	≤4	≤4/2	≤4	≤4	≤4	8	≤1	≤2	≤4	≤2	≤0,5	≤16/4	≤4	≤0,5/9,5		≤2	≤1	≤4	≤1	≤16/2	≤1	1	0.5
				None	None		None		None	None	None	None		None	None	None	None	None	None		None	None	None	None	None	None	None	None	None	None	None	None	None	None	None	None	None	None	None	None	None	None	None	None	None	None	None	None	None
	1D-007	Escherichia coli	GN3F + FRCOL	≤8	≤4	≤4/2	≤4	≤4	≤4	8	≤1	≤2	≤4	≤2	≤0,5	≤16/4	≤4	≤0,5/9,5		≤2	≤1	≤4	≤1	≤16/2	≤1	2	0.5
				None	None		None		None	None	None	None		None	None	None	None	None	None		None	None	None	None	None	None	None	None	None	None	None	None	None	None	None	None	None	None	None	None	None	None	None	None	None	None	None	None	None
	1D-008	Escherichia coli	GN3F + FRCOL	≤8	≤4	≤4/2	≤4	≤4	≤4	8	≤1	≤2	≤4	≤2	≤0,5	≤16/4	8	≤0,5/9,5		≤2	≤1	≤4	≤1	≤16/2	≤1	2	0.5
				None	None		None		None	None	None	None		None	parE (p.I529L)	None	None	None	None		None	None	None	None	None	None	None	None	None	None	None	None	None	None	None	None	None	None	None	None	None	None	None	None	None	None	None	None	None
	1D-009	Escherichia coli	GN3F + FRCOL	≤8	>32	8/4	≤4	≤4	≤4	8	≤1	≤2	≤4	≤2	≤0,5	≤16/4	≤4	≤0,5/9,5		≤2	≤1	≤4	≤1	≤16/2	≤1	>16	0.25
				None	blaTEM-1B (blaTEM-1B_AY458016)		None		None	blaTEM-1B (blaTEM-1B_AY458016)	None	None		None	None	None	None	None	None		None	None	None	None	None	tet(A) (tet(A)_AJ517790)	None	blaTEM-1B (blaTEM-1B_AY458016)	None	None	None	None	None	None	None	None	None	None	None	None	None	None	None	None	None	None	None	None	None
	1D-010	Escherichia coli	GN3F + FRCOL	≤8	≤4	≤4/2	≤4	≤4	≤4	8	≤1	≤2	≤4	≤2	≤0,5	≤16/4	≤4	≤0,5/9,5		≤2	≤1	≤4	≤1	≤16/2	≤1	1	0.25
				None	None		None		None	None	None	None		None	None	None	None	None	None		None	None	None	None	None	None	None	None	None	None	None	None	None	None	None	None	None	None	None	None	None	None	None	None	None	None	None	None	None
	1D-011	Escherichia coli	GN3F + FRCOL	≤8	8	8/4	≤4	≤4	≤4	16	≤1	≤2	≤4	≤2	>4	≤16/4	8	≤0,5/9,5		≤2	≤1	≤4	≤1	≤16/2	≤1	>16	0.5
				None	blaCTX-M-186 (blaCTX-M-186_KX446939), blaOXA-1 (blaOXA-1_HQ170510)		blaCTX-M-186 (blaCTX-M-186_KX446939)		blaCTX-M-186 (blaCTX-M-186_KX446939), blaOXA-1 (blaOXA-1_HQ170510)	None	None	None		None	parC (p.E84V), parC (p.S80I), parE (p.I529L), gyrA (p.S83L), gyrA (p.D87N)	blaOXA-1 (blaOXA-1_HQ170510)	None	None	None		blaCTX-M-186 (blaCTX-M-186_KX446939)	None	None	None	blaCTX-M-186 (blaCTX-M-186_KX446939)	tet(A) (tet(A)_AJ517790)	None	blaCTX-M-186 (blaCTX-M-186_KX446939), blaOXA-1 (blaOXA-1_HQ170510)	blaOXA-1 (blaOXA-1_HQ170510)	blaOXA-1 (blaOXA-1_HQ170510)	None	None	None	None	None	None	None	None	None	blaCTX-M-186 (blaCTX-M-186_KX446939)	None	None	None	None	catB3 (catB3_AJ009818), catB3 (catB3_U13880)	None	None	None	None
	1D-012	Escherichia coli	GN3F + FRCOL	≤8	≤4	≤4/2	≤4	≤4	≤4	16	≤1	≤2	≤4	≤2	≤0,5	≤16/4	8	≤0,5/9,5		≤2	≤1	≤4	≤1	≤16/2	≤1	2	0.5
				None	None		None		None	None	None	None		None	None	None	None	None	None		None	None	None	None	None	None	None	None	None	None	None	None	None	None	None	None	None	None	None	None	None	None	None	None	None	None	None	None	None
	1D-014	Escherichia coli	GN3F + FRCOL	≤8	>32	8/4	≤4	≤4	≤4	8	≤1	≤2	≤4	≤2	≤0,5	≤16/4	≤4	≤0,5/9,5		≤2	≤1	≤4	≤1	≤16/2	≤1	>16	0.25
				None	blaTEM-1B (blaTEM-1B_AY458016)		None		None	blaTEM-1B (blaTEM-1B_AY458016)	None	None		None	None	None	None	None	None		None	None	None	None	None	tet(A) (tet(A)_AJ517790)	None	blaTEM-1B (blaTEM-1B_AY458016)	None	None	None	None	None	None	None	None	None	None	None	None	None	None	None	None	None	None	None	None	None
	1D-015	Escherichia coli	GN3F + FRCOL	≤8	≤4	≤4/2	≤4	≤4	≤4	>16	≤1	≤2	≤4	≤2	≤0,5	≤16/4	8	≤0,5/9,5		≤2	≤1	≤4	≤1	≤16/2	≤1	2	0.5
				None	None		None		None	None	None	None		None	None	None	None	None	None		None	None	None	None	None	None	None	None	None	None	None	None	None	None	None	None	None	None	None	None	None	None	None	None	None	None	None	None	None
	1D-017	Escherichia coli	GN3F + FRCOL	≤8	≤4	≤4/2	≤4	≤4	≤4	8	≤1	≤2	≤4	≤2	≤0,5	≤16/4	≤4	≤0,5/9,5		≤2	≤1	≤4	≤1	≤16/2	≤1	1	0.25
				None	None		None		None	None	None	None		None	None	None	None	None	None		None	None	None	None	None	None	pmrB (p.V161G)	None	None	None	None	None	None	None	None	None	None	None	None	None	None	None	None	None	None	None	None	None	None
	1D-018	Escherichia coli	GN3F + FRCOL	≤8	≤4	≤4/2	≤4	≤4	≤4	8	≤1	≤2	≤4	≤2	≤0,5	≤16/4	≤4	≤0,5/9,5		≤2	≤1	≤4	≤1	≤16/2	≤1	1	0.5
				None	None		None		None	None	None	None		None	None	None	None	None	None		None	None	None	None	None	None	None	None	None	None	None	None	None	None	None	None	None	None	None	None	None	None	None	None	None	None	None	None	None
	1D-019	Escherichia coli	GN3F + FRCOL	≤8	>32	>32/16	≤4	>32	≤4	>16	≤1	≤2	≤4	≤2	≤0,5	128/4	≤4	≤0,5/9,5		≤2	≤1	≤4	≤1	>64/2	≤1	>16	0.25
				None	blaTEM-1B (blaTEM-1B_AY458016)		None		None	blaTEM-1B (blaTEM-1B_AY458016)	None	None		None	None	None	None	None	None		None	None	None	None	None	tet(B) (tet(B)_AF326777)	None	blaTEM-1B (blaTEM-1B_AY458016)	None	None	None	None	None	None	None	None	None	None	None	None	None	None	None	None	None	None	None	None	None
	1D-020	Escherichia coli	GN3F + FRCOL	≤8	>32	>32/16	≤4	32	≤4	>16	≤1	≤2	≤4	≤2	≤0,5	128/4	≤4	≤0,5/9,5		≤2	≤1	≤4	≤1	>64/2	≤1	>16	0.5
				None	blaTEM-1B (blaTEM-1B_AY458016)		None		None	blaTEM-1B (blaTEM-1B_AY458016)	None	None		None	None	None	None	None	None		None	None	None	None	None	tet(B) (tet(B)_AF326777)	None	blaTEM-1B (blaTEM-1B_AY458016)	None	None	None	None	None	None	None	None	None	None	None	None	None	None	None	None	None	None	None	None	None
	1D-021	Escherichia coli	GN3F + FRCOL	≤8	≤4	≤4/2	≤4	≤4	≤4	16	≤1	≤2	8	≤2	≤0,5	≤16/4	8	≤0,5/9,5		≤2	≤1	≤4	≤1	≤16/2	≤1	2	0.5
				None	None		None		None	None	None	None		None	None	None	None	None	None		None	None	None	None	None	None	None	None	None	None	None	None	None	None	None	None	None	None	None	None	None	None	None	None	None	None	None	None	None
	1D-022	Escherichia coli	GN3F + FRCOL	≤8	>32	32/16	≤4	≤4	≤4	16	≤1	≤2	≤4	≤2	≤0,5	≤16/4	≤4	>4/76		≤2	≤1	≤4	≤1	≤16/2	≤1	2	0.5
				None	blaSHV-48 (blaSHV-48_AY263404), blaSHV-102 (blaSHV-102_EU024485), blaSHV-1 (blaSHV-1_AF148850)		blaSHV-102 (blaSHV-102_EU024485)		blaSHV-102 (blaSHV-102_EU024485)	blaSHV-48 (blaSHV-48_AY263404), blaSHV-1 (blaSHV-1_AF148850)	None	None		None	None	None	None	None	sul1 (sul1_U12338)		blaSHV-102 (blaSHV-102_EU024485)	None	None	None	blaSHV-102 (blaSHV-102_EU024485)	None	None	blaSHV-48 (blaSHV-48_AY263404), blaSHV-102 (blaSHV-102_EU024485), blaSHV-1 (blaSHV-1_AF148850)	None	None	None	None	None	None	qacE (qacE_X68232)	None	None	None	None	blaSHV-102 (blaSHV-102_EU024485)	None	None	None	qacE (qacE_X68232)	None	qacE (qacE_X68232)	None	None	None
	1D-023	Escherichia coli	GN3F + FRCOL	≤8	>32	>32/16	≤4	16	≤4	>16	≤1	≤2	≤4	≤2	≤0,5	≤16/4	8	>4/76		≤2	≤1	≤4	≤1	32/2	≤1	2	0.5
				None	blaTEM-1B (blaTEM-1B_AY458016)		None		None	blaTEM-1B (blaTEM-1B_AY458016)	None	None		None	gyrA (p.S83L)	None	None	dfrA5 (dfrA5_X12868)	sul1 (sul1_U12338)		None	None	None	None	None	None	None	blaTEM-1B (blaTEM-1B_AY458016)	None	None	None	None	None	None	qacE (qacE_X68232)	None	None	None	None	None	None	None	None	qacE (qacE_X68232)	None	qacE (qacE_X68232)	None	None	None
	1D-024	Escherichia coli	GN3F + FRCOL	≤8	>32	>32/16	≤4	8	≤4	>16	≤1	≤2	≤4	≤2	≤0,5	≤16/4	≤4	≤0,5/9,5		≤2	≤1	≤4	≤1	>64/2	≤1	>16	0.25
				None	blaTEM-1B (blaTEM-1B_AY458016)		None		None	blaTEM-1B (blaTEM-1B_AY458016)	None	None		None	None	None	None	dfrA1 (dfrA1_AJ238350), dfrA1 (dfrA1_AF203818), dfrA1 (dfrA1_X00926)	None		None	None	None	None	None	tet(A) (tet(A)_AJ517790)	None	blaTEM-1B (blaTEM-1B_AY458016)	None	None	None	None	None	None	qacE (qacE_X68232)	None	None	None	None	None	None	None	None	qacE (qacE_X68232)	None	qacE (qacE_X68232)	None	None	None
	1D-025	Escherichia coli	GN3F + FRCOL	≤8	≤4	≤4/2	≤4	≤4	≤4	8	≤1	≤2	≤4	≤2	≤0,5	≤16/4	≤4	≤0,5/9,5		≤2	≤1	≤4	≤1	≤16/2	≤1	1	0.5
				None	None		None		None	None	None	None		None	None	None	None	None	None		None	None	None	None	None	None	None	None	None	None	None	None	None	None	None	None	None	None	None	None	None	None	None	None	None	None	None	None	None
	1D-026	Escherichia coli	GN3F + FRCOL	≤8	≤4	≤4/2	≤4	≤4	≤4	8	≤1	≤2	≤4	≤2	≤0,5	≤16/4	≤4	≤0,5/9,5		≤2	≤1	≤4	≤1	≤16/2	≤1	2	0.5
				None	None		None		None	None	None	None		None	None	None	None	None	None		None	None	None	None	None	None	None	None	None	None	None	None	None	None	None	None	None	None	None	None	None	None	None	None	None	None	None	None	None
	1D-027	Escherichia coli	GN3F + FRCOL	≤8	>32	>32/16	≤4	32	≤4	>16	≤1	≤2	≤4	≤2	≤0,5	≤16/4	8	≤0,5/9,5		≤2	≤1	≤4	≤1	>64/2	≤1	>16	0.25
				None	blaTEM-1B (blaTEM-1B_AY458016)		None		None	blaTEM-1B (blaTEM-1B_AY458016)	None	None		None	None	None	None	None	sul2 (sul2_AY034138)		None	None	None	None	None	tet(B) (tet(B)_AF326777)	None	blaTEM-1B (blaTEM-1B_AY458016)	None	None	None	None	None	None	None	None	None	None	None	None	None	None	None	None	None	None	None	None	None
	1D-028	Escherichia coli	GN3F + FRCOL	≤8	≤4	≤4/2	≤4	≤4	≤4	8	≤1	≤2	≤4	≤2	≤0,5	≤16/4	≤4	≤0,5/9,5		≤2	≤1	≤4	≤1	≤16/2	≤1	1	0.5
				None	None		None		None	None	None	None		None	None	None	None	None	None		None	None	None	None	None	None	None	None	None	None	None	None	None	None	None	None	None	None	None	None	None	None	None	None	None	None	None	None	None
	1D-029	Escherichia coli	GN3F + FRCOL	≤8	>32	16/8	≤4	≤4	≤4	16	≤1	≤2	≤4	≤2	≤0,5	≤16/4	≤4	>4/76		≤2	≤1	≤4	≤1	32/2	≤1	2	0.25
				None	blaTEM-1B (blaTEM-1B_AY458016)		None		None	blaTEM-1B (blaTEM-1B_AY458016)	None	None		None	None	None	None	dfrA14 (dfrA14_AF393510)	sul2 (sul2_AY034138)		None	None	None	None	None	None	None	blaTEM-1B (blaTEM-1B_AY458016)	None	None	None	None	None	None	None	None	None	None	None	None	None	None	None	None	None	None	None	None	None
	1D-030	Escherichia coli	GN3F + FRCOL	≤8	≤4	≤4/2	≤4	≤4	≤4	16	≤1	≤2	8	≤2	≤0,5	≤16/4	≤4	≤0,5/9,5		≤2	≤1	≤4	≤1	≤16/2	≤1	1	0.5
				None	None		None		None	None	None	None		None	parE (p.I355T)	None	None	None	None		None	None	None	None	None	None	None	None	None	None	None	None	None	None	None	None	None	None	None	None	None	None	None	None	None	None	None	None	None
	1D-031	Escherichia coli	GN3F + FRCOL	≤8	>32	16/8	≤4	≤4	≤4	16	≤1	≤2	≤4	≤2	≤0,5	≤16/4	8	>4/76		≤2	≤1	≤4	≤1	≤16/2	≤1	>16	0.5
				None	blaTEM-1B (blaTEM-1B_AY458016)		None		None	blaTEM-1B (blaTEM-1B_AY458016)	None	None		None	None	None	None	dfrA7 (dfrA7_AB161450)	sul1 (sul1_U12338), sul2 (sul2_HQ840942)		None	None	None	None	None	tet(A) (tet(A)_AJ517790)	None	blaTEM-1B (blaTEM-1B_AY458016)	None	None	None	None	None	None	qacE (qacE_X68232)	None	None	None	None	None	None	None	None	qacE (qacE_X68232)	None	qacE (qacE_X68232)	None	None	None
	1D-032	Escherichia coli	GN3F + FRCOL	≤8	>32	8/4	≤4	≤4	≤4	8	≤1	≤2	≤4	≤2	≤0,5	≤16/4	≤4	>4/76		≤2	≤1	≤4	≤1	≤16/2	≤1	>16	0.25
				None	blaTEM-1B (blaTEM-1B_AY458016)		None		None	blaTEM-1B (blaTEM-1B_AY458016)	None	None		None	None	None	None	dfrA17 (dfrA17_FJ460238)	sul1 (sul1_U12338)		None	None	None	None	None	tet(B) (tet(B)_AF326777)	None	blaTEM-1B (blaTEM-1B_AY458016)	None	None	None	None	None	None	qacE (qacE_X68232)	None	None	None	None	None	None	None	None	qacE (qacE_X68232)	catA1 (catA1_V00622)	qacE (qacE_X68232)	None	None	None
	1D-033	Escherichia coli	GN3F + FRCOL	16	>32	32/16	≤4	≤4	≤4	>16	≤1	≤2	16	4	>4	≤16/4	16	>4/76		≤2	≤1	>8	≤1	64/2	≤1	>16	0.5
				aac(6')-Ib-cr (aac(6')-Ib-cr_DQ303918)	blaOXA-1 (blaOXA-1_HQ170510)		None		blaOXA-1 (blaOXA-1_HQ170510)	None	None	None		None	aac(6')-Ib-cr (aac(6')-Ib-cr_DQ303918), parE (p.S458A), parC (p.S80I), gyrA (p.S83L), gyrA (p.D87N)	blaOXA-1 (blaOXA-1_HQ170510)	None	dfrA17 (dfrA17_FJ460238)	sul1 (sul1_U12338), sul2 (sul2_AY034138)		None	aac(6')-Ib-cr (aac(6')-Ib-cr_DQ303918)	None	None	None	tet(B) (tet(B)_AF326777)	None	blaOXA-1 (blaOXA-1_HQ170510)	blaOXA-1 (blaOXA-1_HQ170510)	blaOXA-1 (blaOXA-1_HQ170510)	None	None	None	mph(A) (mph(A)_D16251)	qacE (qacE_X68232)	None	None	None	None	None	None	None	None	qacE (qacE_X68232)	catB3 (catB3_U13880)	qacE (qacE_X68232)	None	None	aac(6')-Ib-cr (aac(6')-Ib-cr_DQ303918)
	1D-034	Escherichia coli	GN3F + FRCOL	≤8	≤4	≤4/2	≤4	≤4	≤4	8	≤1	≤2	≤4	≤2	≤0,5	≤16/4	≤4	≤0,5/9,5		≤2	≤1	≤4	≤1	≤16/2	≤1	1	0.25
				None	None		None		None	None	None	None		None	None	None	None	None	None		None	None	None	None	None	None	None	None	None	None	None	None	None	None	None	None	None	None	None	None	None	None	None	None	None	None	None	None	None
	1D-035	Escherichia coli	GN3F + FRCOL	≤8	>32	8/4	≤4	>32	≤4	>16	≤1	≤2	>32	≤2	≤0,5	≤16/4	>32	≤0,5/9,5		16	16	≤4	≤1	64/2	≤1	1	0.5
				None	blaDHA-1 (blaDHA-1_Y16410)		None		None	None	None	None		None	qnrB4 (qnrB4_DQ303921)	blaDHA-1 (blaDHA-1_Y16410)	blaDHA-1 (blaDHA-1_Y16410)	dfrA17 (dfrA17_FJ460238)	sul1 (sul1_U12338)		blaDHA-1 (blaDHA-1_Y16410)	None	None	blaDHA-1 (blaDHA-1_Y16410)	None	None	None	blaDHA-1 (blaDHA-1_Y16410)	blaDHA-1 (blaDHA-1_Y16410)	blaDHA-1 (blaDHA-1_Y16410)	None	None	None	mph(A) (mph(A)_D16251)	qacE (qacE_X68232)	None	None	None	None	blaDHA-1 (blaDHA-1_Y16410)	None	None	None	qacE (qacE_X68232)	None	qacE (qacE_X68232)	None	None	None
	1D-036	Escherichia coli	GN3F + FRCOL	≤8	>32	16/8	32	>32	32	>16	≤1	≤2	>32	>16	>4	≤16/4	8	>4/76		>16	16	>8	≤1	32/2	>64	>16	0.5
				aac(6')-Ib-cr (aac(6')-Ib-cr_DQ303918)	blaOXA-1 (blaOXA-1_HQ170510), blaCTX-M-15 (blaCTX-M-15_AY044436)		blaCTX-M-15 (blaCTX-M-15_AY044436)		blaOXA-1 (blaOXA-1_HQ170510), blaCTX-M-15 (blaCTX-M-15_AY044436)	None	None	None		aac(3)-IIa (aac(3)-IIa_CP023555)	aac(6')-Ib-cr (aac(6')-Ib-cr_DQ303918), parC (p.S80I), parC (p.E84V), parE (p.I529L), gyrA (p.S83L), gyrA (p.D87N)	blaOXA-1 (blaOXA-1_HQ170510)	None	dfrA17 (dfrA17_FJ460238)	sul1 (sul1_U12338)		blaCTX-M-15 (blaCTX-M-15_AY044436)	aac(6')-Ib-cr (aac(6')-Ib-cr_DQ303918), aac(3)-IIa (aac(3)-IIa_CP023555)	None	None	blaCTX-M-15 (blaCTX-M-15_AY044436)	tet(A) (tet(A)_AJ517790)	None	blaOXA-1 (blaOXA-1_HQ170510), blaCTX-M-15 (blaCTX-M-15_AY044436)	blaOXA-1 (blaOXA-1_HQ170510)	blaOXA-1 (blaOXA-1_HQ170510)	None	None	None	mph(A) (mph(A)_D16251)	qacE (qacE_X68232)	None	None	None	None	blaCTX-M-15 (blaCTX-M-15_AY044436)	None	None	None	qacE (qacE_X68232)	catB3 (catB3_AJ009818), catB3 (catB3_U13880)	qacE (qacE_X68232)	None	None	aac(6')-Ib-cr (aac(6')-Ib-cr_DQ303918)
	1D-037	Escherichia coli	GN3F + FRCOL	≤8	≤4	≤4/2	≤4	≤4	≤4	8	≤1	≤2	≤4	≤2	≤0,5	≤16/4	≤4	1/19		≤2	≤1	≤4	≤1	≤16/2	≤1	1	0.5
				None	None		None		None	None	None	None		None	None	None	None	dfrA1 (dfrA1_X00926)	None		None	None	None	None	None	None	None	None	None	None	None	None	None	None	None	None	None	None	None	None	None	None	None	None	None	None	None	None	None
	1D-038	Escherichia coli	GN3F + FRCOL	≤8	>32	>32/16	≤4	16	≤4	>16	≤1	≤2	8	≤2	>4	≤16/4	8	>4/76		≤2	≤1	≤4	≤1	>64/2	≤1	>16	0.25
				None	blaTEM-1B (blaTEM-1B_AY458016)		None		None	blaTEM-1B (blaTEM-1B_AY458016)	None	None		None	parC (p.S80I), parC (p.E84V), parE (p.I529L), gyrA (p.S83L), gyrA (p.D87N)	None	None	dfrA17 (dfrA17_FJ460238)	sul1 (sul1_U12338)		None	None	None	None	None	tet(A) (tet(A)_AJ517790)	None	blaTEM-1B (blaTEM-1B_AY458016)	None	None	None	None	None	mph(A) (mph(A)_D16251)	qacE (qacE_X68232)	None	None	None	None	None	None	None	None	qacE (qacE_X68232)	None	qacE (qacE_X68232)	None	None	None
	1D-039	Escherichia coli	GN3F + FRCOL	≤8	≤4	≤4/2	≤4	≤4	≤4	16	≤1	≤2	8	≤2	≤0,5	≤16/4	8	≤0,5/9,5		≤2	≤1	≤4	≤1	≤16/2	≤1	2	0.25
				None	None		None		None	None	None	None		None	parC (p.S57T), parE (p.I355T)	None	None	None	None		None	None	None	None	None	None	None	None	None	None	None	None	None	None	None	None	None	None	None	None	None	None	None	None	None	None	None	None	None
	1D-040	Escherichia coli	GN3F + FRCOL	≤8	>32	16/8	≤4	≤4	≤4	16	≤1	≤2	≤4	16	≤0,5	≤16/4	≤4	>4/76		≤2	≤1	>8	≤1	≤16/2	≤1	>16	0.5
				None	blaTEM-1B (blaTEM-1B_AY458016)		None		None	blaTEM-1B (blaTEM-1B_AY458016)	None	None		aac(3)-IV (aac(3)-IV_DQ241380)	gyrA (p.S83V)	None	None	dfrA1 (dfrA1_X00926)	sul2 (sul2_HQ840942), sul1 (sul1_U12338)		None	aac(3)-IV (aac(3)-IV_DQ241380)	None	None	None	tet(A) (tet(A)_AJ517790)	None	blaTEM-1B (blaTEM-1B_AY458016)	None	None	None	None	None	None	qacE (qacE_X68232)	None	None	None	None	None	None	None	None	qacE (qacE_X68232)	floR (floR_AF118107)	qacE (qacE_X68232)	None	None	None
	1D-041	Escherichia coli	GN3F + FRCOL	≤8	≤4	≤4/2	≤4	≤4	≤4	16	≤1	≤2	≤4	≤2	≤0,5	≤16/4	8	≤0,5/9,5		≤2	≤1	≤4	≤1	≤16/2	≤1	1	0.25
				None	None		None		None	None	None	None		None	None	None	None	None	None		None	None	None	None	None	None	None	None	None	None	None	None	None	None	None	None	None	None	None	None	None	None	None	None	None	None	None	None	None
	1D-042	Escherichia coli	GN3F + FRCOL	≤8	>32	16/8	≤4	≤4	≤4	>16	≤1	≤2	16	≤2	>4	≤16/4	16	>4/76		≤2	≤1	>8	≤1	32/2	≤1	>16	0.5
				aac(6')-Ib-cr (aac(6')-Ib-cr_DQ303918)	blaOXA-1 (blaOXA-1_HQ170510)		None		blaOXA-1 (blaOXA-1_HQ170510)	None	None	None		None	aac(6')-Ib-cr (aac(6')-Ib-cr_DQ303918), parE (p.S458A), parC (p.S80I), gyrA (p.S83L), gyrA (p.D87N)	blaOXA-1 (blaOXA-1_HQ170510)	None	dfrA17 (dfrA17_FJ460238)	sul1 (sul1_U12338)		None	aac(6')-Ib-cr (aac(6')-Ib-cr_DQ303918)	None	None	None	tet(B) (tet(B)_AF326777)	None	blaOXA-1 (blaOXA-1_HQ170510)	blaOXA-1 (blaOXA-1_HQ170510)	blaOXA-1 (blaOXA-1_HQ170510)	None	None	None	mph(A) (mph(A)_D16251)	qacE (qacE_X68232)	None	None	None	None	None	None	None	None	qacE (qacE_X68232)	catB3 (catB3_U13880)	qacE (qacE_X68232)	None	None	aac(6')-Ib-cr (aac(6')-Ib-cr_DQ303918)
	1D-043	Escherichia coli	GN3F + FRCOL	≤8	≤4	≤4/2	≤4	≤4	≤4	4	≤1	≤2	≤4	≤2	≤0,5	≤16/4	≤4	≤0,5/9,5		≤2	≤1	≤4	≤1	≤16/2	≤1	≤0,5	0.25
				None	None		None		None	None	None	None		None	None	None	None	None	sul2 (sul2_HQ840942)		None	None	None	None	None	None	None	None	None	None	None	None	None	None	None	None	None	None	None	None	None	None	None	None	None	None	None	None	None
	1D-044	Escherichia coli	GN3F + FRCOL	≤8	≤4	≤4/2	8	≤4	≤4	8	≤1	≤2	≤4	≤2	≤0,5	≤16/4	≤4	≤0,5/9,5		≤2	≤1	≤4	≤1	≤16/2	≤1	1	0.5
				None	None		None		None	None	None	None		None	None	None	None	None	None		None	None	None	None	None	None	None	None	None	None	None	None	None	None	None	None	None	None	None	None	None	None	None	None	None	None	None	None	None
	1D-045	Escherichia coli	GN3F + FRCOL	≤8	≤4	≤4/2	≤4	≤4	≤4	16	≤1	≤2	≤4	≤2	≤0,5	≤16/4	≤4	≤0,5/9,5		≤2	≤1	≤4	≤1	≤16/2	≤1	2	0.5
				None	None		None		None	None	None	None		None	None	None	None	None	None		None	None	None	None	None	None	None	None	None	None	None	None	None	None	None	None	None	None	None	None	None	None	None	None	None	None	None	None	None
	1D-046	Escherichia coli	GN3F + FRCOL	≤8	≤4	≤4/2	≤4	≤4	≤4	8	≤1	≤2	≤4	≤2	≤0,5	≤16/4	≤4	≤0,5/9,5		≤2	≤1	≤4	≤1	≤16/2	≤1	1	0.5
				None	None		None		None	None	None	None		None	None	None	None	None	None		None	None	None	None	None	None	None	None	None	None	None	None	None	None	None	None	None	None	None	None	None	None	None	None	None	None	None	None	None
	1D-047	Escherichia coli	GN3F + FRCOL	≤8	≤4	≤4/2	≤4	≤4	≤4	8	≤1	≤2	8	≤2	>4	≤16/4	8	≤0,5/9,5		≤2	≤1	≤4	≤1	≤16/2	≤1	>16	0.5
				None	None		None		None	None	None	None		None	parE (p.S458A), parC (p.S80I), gyrA (p.S83L), gyrA (p.D87N)	None	None	None	sul2 (sul2_AY034138)		None	None	None	None	None	tet(B) (tet(B)_AF326777)	None	None	None	None	None	None	None	mph(A) (mph(A)_D16251)	None	None	None	None	None	None	None	None	None	None	catA1 (catA1_V00622)	None	None	None	None
	1D-048	Escherichia coli	GN3F + FRCOL	≤8	>32	32/16	≤4	≤4	≤4	>16	≤1	≤2	≤4	≤2	≤0,5	≤16/4	≤4	>4/76		≤2	≤1	≤4	≤1	>64/2	≤1	>16	0.25
				None	blaTEM-1B (blaTEM-1B_AY458016)		None		None	blaTEM-1B (blaTEM-1B_AY458016)	None	None		None	None	None	None	dfrA7 (dfrA7_AB161450)	sul1 (sul1_U12338), sul2 (sul2_AJ830710), sul2 (sul2_FN995456), sul2 (sul2_AY034138)		None	None	None	None	None	tet(A) (tet(A)_AJ517790)	None	blaTEM-1B (blaTEM-1B_AY458016)	None	None	None	None	None	None	qacE (qacE_X68232)	None	None	None	None	None	None	None	None	qacE (qacE_X68232)	None	qacE (qacE_X68232)	None	None	None
	1D-049	Escherichia coli	GN3F + FRCOL	≤8	>32	16/8	>32	>32	>32	>16	≤1	≤2	>32	≤2	>4	≤16/4	32	≤0,5/9,5		>16	32	≤4	≤1	32/2	>64	>16	0.25
				None	blaCTX-M-15 (blaCTX-M-15_AY044436)		blaCTX-M-15 (blaCTX-M-15_AY044436)		blaCTX-M-15 (blaCTX-M-15_AY044436)	None	None	None		None	parC (p.S80I), parC (p.E84V), parE (p.I529L), gyrA (p.S83L), gyrA (p.D87N)	None	None	None	None		blaCTX-M-15 (blaCTX-M-15_AY044436)	None	None	None	blaCTX-M-15 (blaCTX-M-15_AY044436)	tet(A) (tet(A)_AJ517790)	None	blaCTX-M-15 (blaCTX-M-15_AY044436)	None	None	None	None	None	None	None	None	None	None	None	blaCTX-M-15 (blaCTX-M-15_AY044436)	None	None	None	None	None	None	None	None	None
	1D-050	Escherichia coli	GN3F + FRCOL	≤8	>32	>32/16	≤4	>32	≤4	>16	≤1	≤2	8	≤2	≤0,5	>128/4	≤4	≤0,5/9,5		≤2	≤1	≤4	≤1	>64/2	≤1	1	0.25
				None	blaTEM-1C (blaTEM-1C_FJ560503)		None		None	blaTEM-1C (blaTEM-1C_FJ560503)	None	None		None	None	None	None	None	sul2 (sul2_AY034138)		None	None	None	None	None	None	None	blaTEM-1C (blaTEM-1C_FJ560503)	None	None	None	None	None	None	None	None	None	None	None	None	None	None	None	None	None	None	None	None	None
	1D-051	Escherichia coli	GN3F + FRCOL	≤8	≤4	≤4/2	≤4	≤4	≤4	16	≤1	≤2	8	≤2	≤0,5	≤16/4	≤4	≤0,5/9,5		≤2	≤1	≤4	≤1	≤16/2	≤1	2	0.25
				None	None		None		None	None	None	None		None	None	None	None	None	None		None	None	None	None	None	None	None	None	None	None	None	None	None	None	None	None	None	None	None	None	None	None	None	None	None	None	None	None	None
	1D-052	Escherichia coli	GN3F + FRCOL	≤8	≤4	≤4/2	≤4	≤4	≤4	8	≤1	≤2	≤4	≤2	>4	≤16/4	8	≤0,5/9,5		≤2	≤1	≤4	≤1	≤16/2	≤1	>16	0.25
				None	None		None		None	None	None	None		None	parC (p.S80I), parC (p.A56T), gyrA (p.S83L), gyrA (p.D87N)	None	None	None	None		None	None	None	None	None	tet(B) (tet(B)_AF326777)	None	None	None	None	None	None	None	None	None	None	None	None	None	None	None	None	None	None	None	None	None	None	None
	1D-053	Escherichia coli	GN3F + FRCOL	≤8	≤4	≤4/2	≤4	≤4	≤4	8	≤1	≤2	≤4	≤2	≤0,5	≤16/4	≤4	>4/76		≤2	≤1	≤4	≤1	≤16/2	≤1	2	0.5
				None	None		None		None	None	None	None		None	None	None	None	dfrA5 (dfrA5_X12868)	sul1 (sul1_U12338)		None	None	None	None	None	None	None	None	None	None	None	None	None	None	qacE (qacE_X68232)	None	None	None	None	None	None	None	None	qacE (qacE_X68232)	None	qacE (qacE_X68232)	None	None	None
	1D-054	Escherichia coli	GN3F + FRCOL	≤8	>32	16/8	16	>32	≤4	>16	≤1	≤2	>32	≤2	≤0,5	≤16/4	≤4	>4/76		>16	4	>8	≤1	≤16/2	>64	>16	0.5
				aac(6')-Ib-cr (aac(6')-Ib-cr_DQ303918)	blaOXA-1 (blaOXA-1_HQ170510), blaCTX-M-15 (blaCTX-M-15_AY044436)		blaCTX-M-15 (blaCTX-M-15_AY044436)		blaOXA-1 (blaOXA-1_HQ170510), blaCTX-M-15 (blaCTX-M-15_AY044436)	None	None	None		None	aac(6')-Ib-cr (aac(6')-Ib-cr_DQ303918)	blaOXA-1 (blaOXA-1_HQ170510)	None	dfrA17 (dfrA17_FJ460238)	sul1 (sul1_U12338), sul2 (sul2_AY034138)		blaCTX-M-15 (blaCTX-M-15_AY044436)	aac(6')-Ib-cr (aac(6')-Ib-cr_DQ303918)	None	None	blaCTX-M-15 (blaCTX-M-15_AY044436)	tet(A) (tet(A)_AJ517790)	None	blaOXA-1 (blaOXA-1_HQ170510), blaCTX-M-15 (blaCTX-M-15_AY044436)	blaOXA-1 (blaOXA-1_HQ170510)	blaOXA-1 (blaOXA-1_HQ170510)	None	None	None	mph(A) (mph(A)_D16251)	qacE (qacE_X68232)	None	None	None	None	blaCTX-M-15 (blaCTX-M-15_AY044436)	None	None	None	qacE (qacE_X68232)	catB3 (catB3_AJ009818), catB3 (catB3_U13880)	qacE (qacE_X68232)	None	None	aac(6')-Ib-cr (aac(6')-Ib-cr_DQ303918)
	1D-055	Escherichia coli	GN3F + FRCOL	≤8	≤4	≤4/2	≤4	≤4	≤4	4	≤1	≤2	≤4	≤2	≤0,5	≤16/4	≤4	≤0,5/9,5		≤2	≤1	≤4	≤1	≤16/2	≤1	1	0.5
				None	None		None		None	None	None	None		None	None	None	None	None	None		None	None	None	None	None	None	None	None	None	None	None	None	None	None	None	None	None	None	None	None	None	None	None	None	None	None	None	None	None
	1D-056	Escherichia coli	GN3F + FRCOL	≤8	≤4	≤4/2	≤4	≤4	≤4	16	≤1	≤2	≤4	≤2	≤0,5	≤16/4	≤4	≤0,5/9,5		≤2	≤1	≤4	≤1	≤16/2	≤1	1	0.5
				None	None		None		None	None	None	None		None	None	None	None	None	None		None	None	None	None	None	None	None	None	None	None	None	None	None	None	None	None	None	None	None	None	None	None	None	None	None	None	None	None	None
	1D-057	Escherichia coli	GN3F + FRCOL	≤8	≤4	≤4/2	≤4	≤4	≤4	8	≤1	≤2	≤4	≤2	≤0,5	≤16/4	≤4	≤0,5/9,5		≤2	≤1	≤4	≤1	≤16/2	≤1	2	0.25
				None	None		None		None	None	None	None		None	None	None	None	None	None		None	None	None	None	None	None	None	None	None	None	None	None	None	None	None	None	None	None	None	None	None	None	None	None	None	None	None	None	None
	1D-058	Escherichia coli	GN3F + FRCOL	≤8	≤4	≤4/2	≤4	≤4	≤4	4	≤1	≤2	≤4	≤2	≤0,5	≤16/4	≤4	≤0,5/9,5		≤2	≤1	≤4	≤1	≤16/2	≤1	2	0.5
				None	None		None		None	None	None	None		None	None	None	None	None	None		None	None	None	None	None	None	None	None	None	None	None	None	None	None	None	None	None	None	None	None	None	None	None	None	None	None	None	None	None
	1D-059	Escherichia coli	GN3F + FRCOL	≤8	≤4	≤4/2	≤4	≤4	≤4	8	≤1	≤2	≤4	≤2	≤0,5	≤16/4	≤4	≤0,5/9,5		≤2	≤1	≤4	≤1	≤16/2	≤1	>16	0.25
				None	None		None		None	None	None	None		None	None	None	None	None	None		None	None	None	None	None	tet(B) (tet(B)_AF326777)	None	None	None	None	None	None	None	None	None	None	None	None	None	None	None	None	None	None	None	None	None	None	None
	1D-060	Escherichia coli	GN3F + FRCOL	≤8	≤4	≤4/2	≤4	≤4	≤4	8	≤1	≤2	≤4	≤2	≤0,5	≤16/4	≤4	1/19		≤2	≤1	≤4	≤1	≤16/2	≤1	>16	0.5
				None	None		None		None	None	None	None		None	gyrA (p.S83L)	None	None	dfrA14 (dfrA14_KF921535)	None		None	None	None	None	None	tet(B) (tet(B)_AF326777)	None	None	None	None	None	None	None	mph(A) (mph(A)_D16251)	None	None	None	None	None	None	None	None	None	None	None	None	None	None	None
	1D-061	Escherichia coli	GN3F + FRCOL	≤8	≤4	≤4/2	≤4	≤4	≤4	8	≤1	≤2	≤4	≤2	≤0,5	≤16/4	8	≤0,5/9,5		≤2	≤1	≤4	≤1	≤16/2	≤1	2	0.25
				None	None		None		None	None	None	None		None	None	None	None	None	None		None	None	None	None	None	None	None	None	None	None	None	None	None	None	None	None	None	None	None	None	None	None	None	None	None	None	None	None	None
	1D-062	Escherichia coli	GN3F + FRCOL	≤8	≤4	≤4/2	≤4	≤4	≤4	4	≤1	≤2	≤4	≤2	≤0,5	≤16/4	≤4	≤0,5/9,5		≤2	≤1	≤4	≤1	≤16/2	≤1	2	1
				None	None		None		None	None	None	None		None	None	None	None	None	None		None	None	None	None	None	None	None	None	None	None	None	None	None	None	None	None	None	None	None	None	None	None	None	None	None	None	None	None	None
	1D-063	Escherichia coli	GN3F + FRCOL	≤8	≤4	≤4/2	≤4	≤4	≤4	8	≤1	≤2	≤4	≤2	≤0,5	≤16/4	≤4	≤0,5/9,5		≤2	≤1	≤4	≤1	≤16/2	≤1	1	0.5
				None	None		None		None	None	None	None		None	None	None	None	None	None		None	None	None	None	None	None	None	None	None	None	None	None	None	None	None	None	None	None	None	None	None	None	None	None	None	None	None	None	None
	1D-064	Escherichia coli	GN3F + FRCOL	≤8	>32	8/4	≤4	≤4	≤4	16	≤1	≤2	≤4	≤2	≤0,5	≤16/4	≤4	≤0,5/9,5		≤2	≤1	≤4	≤1	≤16/2	≤1	>16	0.5
				None	blaTEM-1B (blaTEM-1B_AY458016)		None		None	blaTEM-1B (blaTEM-1B_AY458016)	None	None		None	None	None	None	None	None		None	None	None	None	None	tet(A) (tet(A)_AJ517790)	None	blaTEM-1B (blaTEM-1B_AY458016)	None	None	None	None	None	None	None	None	None	None	None	None	None	None	None	None	None	None	None	None	None
	1D-065	Escherichia coli	GN3F + FRCOL	≤8	≤4	≤4/2	≤4	≤4	≤4	8	≤1	≤2	≤4	≤2	≤0,5	≤16/4	≤4	≤0,5/9,5		≤2	≤1	≤4	≤1	≤16/2	≤1	2	0.5
				None	None		None		None	None	None	None		None	None	None	None	None	None		None	None	None	None	None	None	None	None	None	None	None	None	None	None	None	None	None	None	None	None	None	None	None	None	None	None	None	None	None
	1D-066	Escherichia coli	GN3F + FRCOL	≤8	≤4	≤4/2	≤4	≤4	≤4	4	≤1	≤2	≤4	≤2	≤0,5	≤16/4	8	≤0,5/9,5		≤2	≤1	≤4	≤1	≤16/2	≤1	1	0.5
				None	None		None		None	None	None	None		None	None	None	None	None	None		None	None	None	None	None	None	None	None	None	None	None	None	None	None	None	None	None	None	None	None	None	None	None	None	None	None	None	None	None
	1D-067	Escherichia coli	GN3F + FRCOL	≤8	≤4	≤4/2	≤4	≤4	≤4	16	≤1	≤2	≤4	≤2	≤0,5	≤16/4	≤4	≤0,5/9,5		≤2	≤1	≤4	≤1	≤16/2	≤1	1	0.5
				None	None		None		None	None	None	None		None	parC (p.S57T), parE (p.I355T)	None	None	None	None		None	None	None	None	None	None	None	None	None	None	None	None	None	None	None	None	None	None	None	None	None	None	None	None	None	None	None	None	None
	1D-068	Escherichia coli	GN3F + FRCOL	≤8	≤4	≤4/2	≤4	≤4	≤4	8	≤1	≤2	≤4	≤2	≤0,5	≤16/4	≤4	≤0,5/9,5		≤2	≤1	≤4	≤1	≤16/2	≤1	1	0.5
				None	None		None		None	None	None	None		None	None	None	None	None	None		None	None	None	None	None	None	None	None	None	None	None	None	None	None	None	None	None	None	None	None	None	None	None	None	None	None	None	None	None
	1D-069	Escherichia coli	GN3F + FRCOL	≤8	≤4	≤4/2	≤4	≤4	≤4	8	≤1	≤2	≤4	≤2	≤0,5	≤16/4	≤4	≤0,5/9,5		≤2	≤1	≤4	≤1	≤16/2	≤1	1	0.25
				None	None		None		None	None	None	None		None	None	None	None	None	None		None	None	None	None	None	None	None	None	None	None	None	None	None	None	None	None	None	None	None	None	None	None	None	None	None	None	None	None	None
	1D-070	Escherichia coli	GN3F + FRCOL	≤8	≤4	≤4/2	≤4	≤4	≤4	8	≤1	≤2	≤4	≤2	≤0,5	≤16/4	≤4	≤0,5/9,5		≤2	≤1	≤4	≤1	≤16/2	≤1	2	0.5
				None	None		None		None	None	None	None		None	None	None	None	None	None		None	None	None	None	None	None	None	None	None	None	None	None	None	None	None	None	None	None	None	None	None	None	None	None	None	None	None	None	None
	1D-071	Escherichia coli	GN3F + FRCOL	≤8	>32	16/8	≤4	8	≤4	16	≤1	≤2	≤4	≤2	≤0,5	≤16/4	8	≤0,5/9,5		≤2	≤1	≤4	≤1	32/2	≤1	2	0.5
				None	blaTEM-1B (blaTEM-1B_AY458016)		None		None	blaTEM-1B (blaTEM-1B_AY458016)	None	None		None	None	None	None	None	None		None	None	None	None	None	None	None	blaTEM-1B (blaTEM-1B_AY458016)	None	None	None	None	None	None	None	None	None	None	None	None	None	None	None	None	None	None	None	None	None
	1D-072	Escherichia coli	GN3F + FRCOL	≤8	≤4	≤4/2	≤4	≤4	≤4	4	≤1	≤2	≤4	≤2	>4	≤16/4	≤4	≤0,5/9,5		≤2	≤1	≤4	≤1	≤16/2	≤1	1	0.5
				None	None		None		None	None	None	None		None	parE (p.S458A), parC (p.S80I), gyrA (p.S83L), gyrA (p.D87N)	None	None	None	None		None	None	None	None	None	None	None	None	None	None	None	None	None	None	None	None	None	None	None	None	None	None	None	None	None	None	None	None	None
	1D-073	Escherichia coli	GN3F + FRCOL	≤8	>32	16/8	≤4	≤4	≤4	8	≤1	≤2	≤4	>16	>4	≤16/4	≤4	≤0,5/9,5		≤2	≤1	8	≤1	≤16/2	≤1	1	0.5
				None	blaTEM-1B (blaTEM-1B_AY458016)		None		None	blaTEM-1B (blaTEM-1B_AY458016)	None	None		aac(3)-IId (aac(3)-IId_EU022314)	gyrA (p.S83L), parC (p.S80I), parE (p.L416F), gyrA (p.D87N)	None	None	None	None		None	aac(3)-IId (aac(3)-IId_EU022314)	None	None	None	None	None	blaTEM-1B (blaTEM-1B_AY458016)	None	None	aac(3)-IId (aac(3)-IId_EU022314)	None	None	None	None	None	None	None	None	None	None	None	None	None	None	None	None	None	aac(3)-IId (aac(3)-IId_EU022314)
	1D-074	Escherichia coli	GN3F + FRCOL	≤8	>32	16/8	≤4	≤4	≤4	8	≤1	≤2	≤4	≤2	≤0,5	≤16/4	≤4	>4/76		≤2	≤1	≤4	≤1	≤16/2	≤1	2	0.25
				None	blaTEM-1B (blaTEM-1B_AY458016)		None		None	blaTEM-1B (blaTEM-1B_AY458016)	None	None		None	None	None	None	dfrA1 (dfrA1_X00926)	sul2 (sul2_AY034138)		None	None	None	None	None	None	None	blaTEM-1B (blaTEM-1B_AY458016)	None	None	None	None	None	None	None	None	None	None	None	None	None	None	None	None	None	None	None	None	None
	1D-075	Escherichia coli	GN3F + FRCOL	≤8	>32	16/8	≤4	≤4	≤4	16	≤1	≤2	≤4	≤2	≤0,5	≤16/4	≤4	>4/76		≤2	≤1	≤4	≤1	≤16/2	≤1	>16	0.25
				None	blaTEM-1B (blaTEM-1B_AY458016)		None		None	blaTEM-1B (blaTEM-1B_AY458016)	None	None		None	None	None	None	dfrA14 (dfrA14_KF921535)	sul2 (sul2_AY034138)		None	None	None	None	None	tet(A) (tet(A)_AJ517790)	None	blaTEM-1B (blaTEM-1B_AY458016)	None	None	None	None	None	None	None	None	None	None	None	None	None	None	None	None	None	None	None	None	None
	1D-076	Escherichia coli	GN3F + FRCOL	≤8	≤4	≤4/2	≤4	≤4	≤4	8	≤1	≤2	≤4	≤2	≤0,5	≤16/4	≤4	≤0,5/9,5		≤2	≤1	≤4	≤1	≤16/2	≤1	1	0.5
				None	None		None		None	None	None	None		None	None	None	None	None	None		None	None	None	None	None	None	None	None	None	None	None	None	None	None	None	None	None	None	None	None	None	None	None	None	None	None	None	None	None
	1D-077	Escherichia coli	GN3F + FRCOL	≤8	≤4	≤4/2	≤4	≤4	≤4	8	≤1	≤2	≤4	≤2	≤0,5	≤16/4	≤4	≤0,5/9,5		≤2	≤1	≤4	≤1	≤16/2	≤1	2	0.5
				None	None		None		None	None	None	None		None	None	None	None	None	None		None	None	None	None	None	None	None	None	None	None	None	None	None	None	None	None	None	None	None	None	None	None	None	None	None	None	None	None	None
	1D-078	Escherichia coli	GN3F + FRCOL	≤8	>32	32/16	≤4	8	≤4	16	≤1	≤2	8	4	>4	≤16/4	≤4	>4/76		≤2	≤1	≤4	≤1	32/2	≤1	>16	0.5
				None	blaTEM-1B (blaTEM-1B_AY458016)		None		None	blaTEM-1B (blaTEM-1B_AY458016)	None	None		aac(3)-IId (aac(3)-IId_EU022314)	parC (p.S80I), parE (p.L416F), gyrA (p.S83L), gyrA (p.D87N)	None	None	dfrA17 (dfrA17_FJ460238)	sul1 (sul1_U12338), sul2 (sul2_AY034138)		None	aac(3)-IId (aac(3)-IId_EU022314)	None	None	None	tet(A) (tet(A)_AJ517790)	None	blaTEM-1B (blaTEM-1B_AY458016)	None	None	aac(3)-IId (aac(3)-IId_EU022314)	None	None	mph(A) (mph(A)_D16251)	qacE (qacE_X68232)	None	None	None	None	None	None	None	None	qacE (qacE_X68232)	None	qacE (qacE_X68232)	None	None	aac(3)-IId (aac(3)-IId_EU022314)
	1D-079	Escherichia coli	GN3F + FRCOL	≤8	>32	32/16	≤4	≤4	≤4	16	≤1	≤2	8	≤2	≤0,5	≤16/4	≤4	>4/76		≤2	≤1	≤4	≤1	32/2	≤1	>16	0.5
				None	blaTEM-1B (blaTEM-1B_AY458016)		None		None	blaTEM-1B (blaTEM-1B_AY458016)	None	None		None	None	None	None	dfrA17 (dfrA17_FJ460238)	sul1 (sul1_U12338), sul2 (sul2_AY034138)		None	None	None	None	None	tet(A) (tet(A)_AJ517790)	None	blaTEM-1B (blaTEM-1B_AY458016)	None	None	None	None	None	mph(A) (mph(A)_D16251)	qacE (qacE_X68232)	None	None	None	None	None	None	None	None	qacE (qacE_X68232)	None	qacE (qacE_X68232)	None	None	None
	1D-080	Escherichia coli	GN3F + FRCOL	≤8	>32	8/4	≤4	≤4	≤4	8	≤1	≤2	≤4	≤2	≤0,5	≤16/4	≤4	≤0,5/9,5		≤2	≤1	≤4	≤1	≤16/2	≤1	>16	0.5
				None	blaTEM-1B (blaTEM-1B_AY458016)		None		None	blaTEM-1B (blaTEM-1B_AY458016)	None	None		None	None	None	None	None	None		None	None	None	None	None	tet(B) (tet(B)_AF326777)	None	blaTEM-1B (blaTEM-1B_AY458016)	None	None	None	None	None	None	None	None	None	None	None	None	None	None	None	None	catA1 (catA1_V00622)	None	None	None	None
	1D-081	Escherichia coli	GN3F + FRCOL	≤8	≤4	≤4/2	≤4	≤4	≤4	8	≤1	≤2	≤4	≤2	≤0,5	≤16/4	≤4	≤0,5/9,5		≤2	≤1	≤4	≤1	≤16/2	≤1	1	0.25
				None	None		None		None	None	None	None		None	parE (p.I355T)	None	None	None	None		None	None	None	None	None	None	None	None	None	None	None	None	None	None	None	None	None	None	None	None	None	None	None	None	None	None	None	None	None
	1D-082	Escherichia coli	GN3F + FRCOL	≤8	≤4	≤4/2	≤4	≤4	≤4	8	≤1	≤2	≤4	≤2	≤0,5	≤16/4	8	≤0,5/9,5		≤2	≤1	≤4	≤1	≤16/2	≤1	1	0.25
				None	None		None		None	None	None	None		None	None	None	None	dfrA14 (dfrA14_AF393510)	None		None	None	None	None	None	None	None	None	None	None	None	None	None	None	None	None	None	None	None	None	None	None	None	None	None	None	None	None	None
	1D-083	Escherichia coli	GN3F + FRCOL	≤8	>32	8/4	≤4	≤4	≤4	16	≤1	≤2	≤4	≤2	≤0,5	≤16/4	≤4	≤0,5/9,5		≤2	≤1	≤4	≤1	≤16/2	≤1	>16	0.25
				None	blaTEM-1B (blaTEM-1B_AY458016)		None		None	blaTEM-1B (blaTEM-1B_AY458016)	None	None		None	None	None	None	None	None		None	None	None	None	None	tet(B) (tet(B)_AF326777)	None	blaTEM-1B (blaTEM-1B_AY458016)	None	None	None	None	None	None	None	None	None	None	None	None	None	None	None	None	catA1 (catA1_V00622)	None	None	None	None
	1D-084	Escherichia coli	GN3F + FRCOL	≤8	≤4	≤4/2	≤4	≤4	≤4	8	≤1	≤2	≤4	≤2	≤0,5	≤16/4	≤4	≤0,5/9,5		≤2	≤1	≤4	≤1	≤16/2	≤1	2	0.25
				None	None		None		None	None	None	None		None	None	None	None	None	None		None	None	None	None	None	None	None	None	None	None	None	None	None	None	None	None	None	None	None	None	None	None	None	None	None	None	None	None	None
	1D-085	Escherichia coli	GN3F + FRCOL	≤8	>32	16/8	≤4	≤4	≤4	8	≤1	≤2	≤4	≤2	≤0,5	≤16/4	≤4	>4/76		≤2	≤1	≤4	≤1	32/2	≤1	>16	0.25
				None	blaTEM-1B (blaTEM-1B_AY458016)		None		None	blaTEM-1B (blaTEM-1B_AY458016)	None	None		None	None	None	None	dfrA5 (dfrA5_X12868)	sul2 (sul2_HQ840942)		None	None	None	None	None	tet(A) (tet(A)_AJ517790)	None	blaTEM-1B (blaTEM-1B_AY458016)	None	None	None	None	None	None	None	None	None	None	None	None	None	None	None	None	None	None	None	None	None
	1D-086	Escherichia coli	GN3F + FRCOL	32	>32	16/8	≤4	≤4	≤4	16	≤1	≤2	≤4	8	≤0,5	≤16/4	≤4	>4/76		≤2	≤1	8	≤1	≤16/2	≤1	>16	0.5
				None	blaTEM-1B (blaTEM-1B_AY458016)		None		None	blaTEM-1B (blaTEM-1B_AY458016)	None	None		None	None	None	None	dfrA1 (dfrA1_AJ238350), dfrA1 (dfrA1_X00926), dfrA1 (dfrA1_AF203818)	sul1 (sul1_U12338), sul2 (sul2_HQ840942)		None	None	None	None	None	tet(B) (tet(B)_AF326777)	None	blaTEM-1B (blaTEM-1B_AY458016)	None	None	None	None	None	None	qacE (qacE_X68232)	None	None	None	None	None	None	None	None	qacE (qacE_X68232)	None	qacE (qacE_X68232)	None	None	None
	1D-087	Escherichia coli	GN3F + FRCOL	≤8	≤4	≤4/2	≤4	≤4	≤4	16	≤1	≤2	≤4	≤2	≤0,5	≤16/4	≤4	≤0,5/9,5		≤2	≤1	≤4	≤1	≤16/2	≤1	1	0.5
				None	None		None		None	None	None	None		None	None	None	None	None	None		None	None	None	None	None	None	None	None	None	None	None	None	None	None	None	None	None	None	None	None	None	None	None	None	None	None	None	None	None
	1D-088	Escherichia coli	GN3F + FRCOL	≤8	>32	>32/16	≤4	8	≤4	>16	≤1	≤2	≤4	≤2	≤0,5	≤16/4	≤4	≤0,5/9,5		≤2	≤1	≤4	≤1	64/2	≤1	1	0.5
				None	blaTEM-1B (blaTEM-1B_AY458016)		None		None	blaTEM-1B (blaTEM-1B_AY458016)	None	None		None	None	None	None	None	None		None	None	None	None	None	None	None	blaTEM-1B (blaTEM-1B_AY458016)	None	None	None	None	None	None	None	None	None	None	None	None	None	None	None	None	None	None	None	None	None
	1D-089	Escherichia coli	GN3F + FRCOL	≤8	>32	8/4	16	>32	8	>16	≤1	≤2	>32	≤2	>4	≤16/4	16	≤0,5/9,5		>16	8	≤4	≤1	≤16/2	>64	2	0.5
				None	blaCTX-M-27 (blaCTX-M-27_AY156923)		blaCTX-M-27 (blaCTX-M-27_AY156923)		blaCTX-M-27 (blaCTX-M-27_AY156923)	None	None	None		None	parC (p.S80I), parC (p.E84V), parE (p.I529L), gyrA (p.S83L), gyrA (p.D87N)	None	None	None	None		blaCTX-M-27 (blaCTX-M-27_AY156923)	None	None	None	blaCTX-M-27 (blaCTX-M-27_AY156923)	None	None	blaCTX-M-27 (blaCTX-M-27_AY156923)	None	None	None	None	None	None	None	None	None	None	None	blaCTX-M-27 (blaCTX-M-27_AY156923)	None	None	None	None	None	None	None	None	None
	1D-090	Escherichia coli	GN3F + FRCOL	≤8	≤4	≤4/2	≤4	≤4	≤4	16	≤1	≤2	8	≤2	≤0,5	≤16/4	8	≤0,5/9,5		≤2	≤1	≤4	≤1	≤16/2	≤1	1	0.25
				None	None		None		None	None	None	None		None	None	None	None	None	None		None	None	None	None	None	None	pmrB (p.V161G)	None	None	None	None	None	None	None	None	None	None	None	None	None	None	None	None	None	None	None	None	None	None
	1D-091	Escherichia coli	GN3F + FRCOL	≤8	≤4	≤4/2	≤4	≤4	≤4	8	≤1	≤2	≤4	≤2	≤0,5	≤16/4	≤4	≤0,5/9,5		≤2	≤1	≤4	≤1	≤16/2	≤1	1	0.25
				None	None		None		None	None	None	None		None	None	None	None	None	None		None	None	None	None	None	None	None	None	None	None	None	None	None	None	None	None	None	None	None	None	None	None	None	None	None	None	None	None	None
	1D-092	Escherichia coli	GN3F + FRCOL	≤8	>32	32/16	≤4	≤4	≤4	16	≤1	≤2	≤4	≤2	≤0,5	≤16/4	≤4	>4/76		≤2	≤1	≤4	≤1	≤16/2	≤1	2	0.5
				None	blaTEM-1B (blaTEM-1B_AY458016)		None		None	blaTEM-1B (blaTEM-1B_AY458016)	None	None		None	gyrA (p.S83A)	None	None	dfrA17 (dfrA17_FJ460238)	sul1 (sul1_U12338), sul2 (sul2_HQ840942)		None	None	None	None	None	None	None	blaTEM-1B (blaTEM-1B_AY458016)	None	None	None	None	None	None	qacE (qacE_X68232)	None	None	None	None	None	None	None	None	qacE (qacE_X68232)	None	qacE (qacE_X68232)	None	None	None
	1D-093	Escherichia coli	GN3F + FRCOL	≤8	≤4	≤4/2	≤4	≤4	≤4	8	≤1	≤2	≤4	≤2	≤0,5	≤16/4	≤4	≤0,5/9,5		≤2	≤1	≤4	≤1	≤16/2	≤1	1	0.25
				None	None		None		None	None	None	None		None	None	None	None	None	None		None	None	None	None	None	None	None	None	None	None	None	None	None	None	None	None	None	None	None	None	None	None	None	None	None	None	None	None	None
	1D-094	Escherichia coli	GN3F + FRCOL	≤8	≤4	≤4/2	≤4	≤4	≤4	8	≤1	≤2	≤4	≤2	≤0,5	≤16/4	≤4	≤0,5/9,5		≤2	≤1	≤4	≤1	≤16/2	≤1	2	0.5
				None	None		None		None	None	None	None		None	None	None	None	None	None		None	None	None	None	None	None	None	None	None	None	None	None	None	None	None	None	None	None	None	None	None	None	None	None	None	None	None	None	None
	1D-095	Escherichia coli	GN3F + FRCOL	≤8	≤4	≤4/2	≤4	≤4	≤4	8	≤1	≤2	8	≤2	≤0,5	≤16/4	8	≤0,5/9,5		≤2	≤1	≤4	≤1	≤16/2	≤1	2	0.5
				None	None		None		None	None	None	None		None	None	None	None	None	None		None	None	None	None	None	None	None	None	None	None	None	None	None	None	None	None	None	None	None	None	None	None	None	None	None	None	None	None	None
	1D-096	Escherichia coli	GN3F + FRCOL	≤8	≤4	≤4/2	≤4	≤4	≤4	4	≤1	≤2	≤4	≤2	≤0,5	≤16/4	≤4	≤0,5/9,5		≤2	≤1	≤4	≤1	≤16/2	≤1	1	0.5
				None	None		None		None	None	None	None		None	None	None	None	None	None		None	None	None	None	None	None	None	None	None	None	None	None	None	None	None	None	None	None	None	None	None	None	None	None	None	None	None	None	None
	1D-097	Escherichia coli	GN3F + FRCOL	≤8	≤4	≤4/2	≤4	≤4	≤4	8	≤1	≤2	≤4	≤2	≤0,5	≤16/4	≤4	≤0,5/9,5		≤2	≤1	≤4	≤1	≤16/2	≤1	1	0.25
				None	None		None		None	None	None	None		None	None	None	None	None	None		None	None	None	None	None	None	None	None	None	None	None	None	None	None	None	None	None	None	None	None	None	None	None	None	None	None	None	None	None
	1D-098	Escherichia coli	GN3F + FRCOL	≤8	≤4	≤4/2	≤4	≤4	≤4	16	≤1	≤2	≤4	≤2	≤0,5	≤16/4	8	≤0,5/9,5		≤2	≤1	≤4	≤1	≤16/2	≤1	2	0.25
				None	None		None		None	None	None	None		None	parE (p.I529L)	None	None	None	None		None	None	None	None	None	None	None	None	None	None	None	None	None	None	None	None	None	None	None	None	None	None	None	None	None	None	None	None	None
	1D-099	Escherichia coli	GN3F + FRCOL	≤8	≤4	≤4/2	≤4	≤4	≤4	16	≤1	≤2	8	≤2	≤0,5	≤16/4	8	≤0,5/9,5		≤2	≤1	≤4	≤1	≤16/2	≤1	2	0.25
				None	None		None		None	None	None	None		None	None	None	None	None	None		None	None	None	None	None	None	None	None	None	None	None	None	None	None	None	None	None	None	None	None	None	None	None	None	None	None	None	None	None
	1D-100	Escherichia coli	GN3F + FRCOL	≤8	≤4	≤4/2	≤4	≤4	≤4	8	≤1	≤2	≤4	≤2	≤0,5	≤16/4	≤4	≤0,5/9,5		≤2	≤1	≤4	≤1	≤16/2	≤1	1	0.25
				None	None		None		None	None	None	None		None	None	None	None	None	None		None	None	None	None	None	None	None	None	None	None	None	None	None	None	None	None	None	None	None	None	None	None	None	None	None	None	None	None	None
	1D-101	Escherichia coli	GN3F + FRCOL	≤8	≤4	≤4/2	≤4	≤4	≤4	8	≤1	≤2	≤4	≤2	≤0,5	≤16/4	≤4	≤0,5/9,5		≤2	≤1	≤4	≤1	≤16/2	≤1	≤0,5	0.25
				None	None		None		None	None	None	None		None	None	None	None	dfrA17 (dfrA17_FJ460238)	None		None	None	None	None	None	None	None	None	None	None	None	None	None	None	qacE (qacE_X68232)	None	None	None	None	None	None	None	None	qacE (qacE_X68232)	None	qacE (qacE_X68232)	None	None	None
	1D-102	Escherichia coli	GN3F + FRCOL	≤8	>32	16/8	≤4	≤4	≤4	4	≤1	≤2	≤4	≤2	≤0,5	≤16/4	≤4	>4/76		≤2	≤1	≤4	≤1	≤16/2	≤1	>16	0.5
				None	blaTEM-1B (blaTEM-1B_AY458016)		None		None	blaTEM-1B (blaTEM-1B_AY458016)	None	None		None	None	None	None	dfrA7 (dfrA7_AB161450)	sul1 (sul1_U12338), sul2 (sul2_HQ840942)		None	None	None	None	None	tet(A) (tet(A)_AJ517790)	None	blaTEM-1B (blaTEM-1B_AY458016)	None	None	None	None	None	None	qacE (qacE_X68232)	None	None	None	None	None	None	None	None	qacE (qacE_X68232)	None	qacE (qacE_X68232)	None	None	None
	1D-103	Escherichia coli	GN3F + FRCOL	≤8	≤4	≤4/2	≤4	≤4	≤4	16	≤1	≤2	≤4	≤2	≤0,5	≤16/4	8	≤0,5/9,5		≤2	≤1	≤4	≤1	≤16/2	≤1	2	0.25
				None	None		None		None	None	None	None		None	None	None	None	None	None		None	None	None	None	None	None	None	None	None	None	None	None	None	None	None	None	None	None	None	None	None	None	None	None	None	None	None	None	None
	1D-104	Escherichia coli	GN3F + FRCOL	≤8	≤4	≤4/2	≤4	≤4	≤4	16	≤1	≤2	≤4	≤2	≤0,5	≤16/4	≤4	≤0,5/9,5		≤2	≤1	≤4	≤1	≤16/2	≤1	>16	0.5
				None	None		None		None	None	None	None		None	None	None	None	None	None		None	None	None	None	None	tet(B) (tet(B)_AF326777)	None	None	None	None	None	None	None	None	None	None	None	None	None	None	None	None	None	None	None	None	None	None	None
	1D-105	Escherichia coli	GN3F + FRCOL	≤8	8	≤4/2	≤4	≤4	≤4	16	≤1	≤2	8	≤2	≤0,5	≤16/4	8	≤0,5/9,5		≤2	≤1	≤4	≤1	≤16/2	≤1	2	0.5
				None	None		None		None	None	None	None		None	None	None	None	None	None		None	None	None	None	None	None	None	None	None	None	None	None	None	None	None	None	None	None	None	None	None	None	None	None	None	None	None	None	None
	1D-106	Escherichia coli	GN3F + FRCOL	≤8	>32	16/8	≤4	8	≤4	>16	≤1	≤2	≤4	≤2	≤0,5	≤16/4	8	>4/76		≤2	≤1	≤4	≤1	≤16/2	≤1	1	0.25
				None	blaTEM-1B (blaTEM-1B_AY458016)		None		None	blaTEM-1B (blaTEM-1B_AY458016)	None	None		None	None	None	None	dfrA8 (dfrA8_U10186)	sul2 (sul2_AY034138)		None	None	None	None	None	None	None	blaTEM-1B (blaTEM-1B_AY458016)	None	None	None	None	None	None	None	None	None	None	None	None	None	None	None	None	None	None	None	None	None
	1D-107	Escherichia coli	GN3F + FRCOL	≤8	≤4	≤4/2	≤4	≤4	≤4	16	≤1	≤2	≤4	≤2	≤0,5	≤16/4	≤4	≤0,5/9,5		≤2	≤1	≤4	≤1	≤16/2	≤1	1	0.25
				None	None		None		None	None	None	None		None	None	None	None	None	None		None	None	None	None	None	None	None	None	None	None	None	None	None	None	None	None	None	None	None	None	None	None	None	None	None	None	None	None	None
	1D-108	Escherichia coli	GN3F + FRCOL	≤8	≤4	≤4/2	≤4	≤4	≤4	8	≤1	≤2	≤4	≤2	≤0,5	≤16/4	≤4	≤0,5/9,5		≤2	≤1	≤4	≤1	≤16/2	≤1	2	0.5
				None	None		None		None	None	None	None		None	None	None	None	None	None		None	None	None	None	None	None	None	None	None	None	None	None	None	None	None	None	None	None	None	None	None	None	None	None	None	None	None	None	None
	1D-109	Escherichia coli	GN3F + FRCOL	≤8	>32	8/4	≤4	≤4	≤4	16	≤1	≤2	≤4	>16	≤0,5	≤16/4	≤4	>4/76		≤2	≤1	≤4	≤1	≤16/2	≤1	1	0.5
				None	blaTEM-1B (blaTEM-1B_AY458016)		None		None	blaTEM-1B (blaTEM-1B_AY458016)	None	None		aac(3)-IId (aac(3)-IId_EU022314)	gyrA (p.S83A)	None	None	dfrA17 (dfrA17_FJ460238)	sul1 (sul1_U12338)		None	aac(3)-IId (aac(3)-IId_EU022314)	None	None	None	None	None	blaTEM-1B (blaTEM-1B_AY458016)	None	None	aac(3)-IId (aac(3)-IId_EU022314)	None	None	mph(A) (mph(A)_D16251)	qacE (qacE_X68232)	None	None	None	None	None	None	None	None	qacE (qacE_X68232)	None	qacE (qacE_X68232)	None	None	aac(3)-IId (aac(3)-IId_EU022314)
	1D-110	Escherichia coli	GN3F + FRCOL	≤8	≤4	≤4/2	≤4	≤4	≤4	16	≤1	≤2	≤4	>16	>4	≤16/4	8	>4/76		≤2	≤1	>8	≤1	≤16/2	≤1	>16	0.5
				None	None		None		None	None	None	None		aac(3)-IId (aac(3)-IId_EU022314)	parC (p.E84V), parC (p.S80I), parE (p.I529L), gyrA (p.S83L), gyrA (p.D87N)	None	None	dfrA17 (dfrA17_FJ460238)	sul1 (sul1_U12338), sul2 (sul2_AY034138)		None	aac(3)-IId (aac(3)-IId_EU022314)	None	None	None	tet(A) (tet(A)_AJ517790)	None	None	None	None	aac(3)-IId (aac(3)-IId_EU022314)	None	None	mph(A) (mph(A)_D16251)	qacE (qacE_X68232)	None	None	None	None	None	None	None	None	qacE (qacE_X68232)	None	qacE (qacE_X68232)	None	None	aac(3)-IId (aac(3)-IId_EU022314)
	1D-111	Escherichia coli	GN3F + FRCOL	≤8	≤4	≤4/2	8	≤4	≤4	8	≤1	≤2	≤4	≤2	≤0,5	≤16/4	≤4	≤0,5/9,5		≤2	≤1	≤4	≤1	≤16/2	≤1	1	0.5
				None	None		None		None	None	None	None		None	None	None	None	None	None		None	None	None	None	None	None	None	None	None	None	None	None	None	None	None	None	None	None	None	None	None	None	None	None	None	None	None	None	None
	1D-112	Escherichia coli	GN3F + FRCOL	≤8	>32	32/16	≤4	≤4	≤4	16	≤1	≤2	≤4	≤2	≤0,5	≤16/4	≤4	>4/76		≤2	≤1	≤4	≤1	32/2	≤1	1	0.5
				None	blaTEM-1B (blaTEM-1B_AY458016), blaTEM-30 (blaTEM-30_AJ437107), blaTEM-207 (blaTEM-207_KC818234)		blaTEM-207 (blaTEM-207_KC818234)		blaTEM-207 (blaTEM-207_KC818234)	blaTEM-1B (blaTEM-1B_AY458016)	None	None		None	None	blaTEM-30 (blaTEM-30_AJ437107)	None	dfrA17 (dfrA17_FJ460238), dfrA14 (dfrA14_AF393510)	sul1 (sul1_U12338), sul2 (sul2_HQ840942)		blaTEM-207 (blaTEM-207_KC818234)	None	None	blaTEM-30 (blaTEM-30_AJ437107)	blaTEM-207 (blaTEM-207_KC818234)	None	None	blaTEM-1B (blaTEM-1B_AY458016), blaTEM-30 (blaTEM-30_AJ437107), blaTEM-207 (blaTEM-207_KC818234)	blaTEM-30 (blaTEM-30_AJ437107)	blaTEM-30 (blaTEM-30_AJ437107)	None	None	None	mph(A) (mph(A)_D16251)	qacE (qacE_X68232)	None	None	None	None	blaTEM-207 (blaTEM-207_KC818234)	None	None	None	qacE (qacE_X68232)	None	qacE (qacE_X68232)	None	None	None
	1D-113	Escherichia coli	GN3F + FRCOL	≤8	≤4	≤4/2	≤4	≤4	≤4	8	≤1	≤2	≤4	≤2	≤0,5	≤16/4	8	≤0,5/9,5		≤2	≤1	≤4	≤1	≤16/2	≤1	1	0.25
				None	None		None		None	None	None	None		None	None	None	None	None	None		None	None	None	None	None	None	None	None	None	None	None	None	None	None	None	None	None	None	None	None	None	None	None	None	None	None	None	None	None
	1D-114	Escherichia coli	GN3F + FRCOL	≤8	≤4	≤4/2	≤4	≤4	≤4	8	≤1	≤2	≤4	≤2	≤0,5	≤16/4	8	≤0,5/9,5		≤2	≤1	≤4	≤1	≤16/2	≤1	2	0.25
				None	None		None		None	None	None	None		None	None	None	None	None	None		None	None	None	None	None	None	None	None	None	None	None	None	None	None	None	None	None	None	None	None	None	None	None	None	None	None	None	None	None
	1D-115	Escherichia coli	GN3F + FRCOL	≤8	≤4	≤4/2	≤4	≤4	≤4	8	≤1	≤2	≤4	≤2	≤0,5	≤16/4	≤4	≤0,5/9,5		≤2	≤1	≤4	≤1	≤16/2	≤1	1	0.5
				None	None		None		None	None	None	None		None	None	None	None	None	None		None	None	None	None	None	None	None	None	None	None	None	None	None	None	None	None	None	None	None	None	None	None	None	None	None	None	None	None	None
	1D-116	Escherichia coli	GN3F + FRCOL	≤8	≤4	≤4/2	≤4	≤4	≤4	8	≤1	≤2	≤4	≤2	≤0,5	≤16/4	≤4	≤0,5/9,5		≤2	≤1	≤4	≤1	≤16/2	≤1	1	0.25
				None	None		None		None	None	None	None		None	None	None	None	None	None		None	None	None	None	None	None	None	None	None	None	None	None	None	None	None	None	None	None	None	None	None	None	None	None	None	None	None	None	None
	1D-117	Escherichia coli	GN3F + FRCOL	≤8	≤4	≤4/2	≤4	≤4	≤4	16	≤1	≤2	≤4	≤2	≤0,5	≤16/4	≤4	≤0,5/9,5		≤2	≤1	≤4	≤1	≤16/2	≤1	1	0.25
				None	None		None		None	None	None	None		None	None	None	None	None	None		None	None	None	None	None	None	None	None	None	None	None	None	None	None	None	None	None	None	None	None	None	None	None	None	None	None	None	None	None
	1D-118	Escherichia coli	GN3F + FRCOL	≤8	≤4	≤4/2	≤4	≤4	≤4	16	≤1	≤2	≤4	≤2	≤0,5	≤16/4	≤4	≤0,5/9,5		≤2	≤1	≤4	≤1	≤16/2	≤1	1	0.25
				None	None		None		None	None	None	None		None	None	None	None	None	None		None	None	None	None	None	None	None	None	None	None	None	None	None	None	None	None	None	None	None	None	None	None	None	None	None	None	None	None	None
	1D-119	Escherichia coli	GN3F + FRCOL	≤8	>32	32/16	≤4	≤4	≤4	16	≤1	≤2	≤4	≤2	>4	≤16/4	≤4	>4/76		≤2	≤1	≤4	≤1	≤16/2	≤1	>16	0.5
				None	blaTEM-1B (blaTEM-1B_AY458016)		None		None	blaTEM-1B (blaTEM-1B_AY458016)	None	None		None	parC (p.S57T), parC (p.S80I), parE (p.L416F), gyrA (p.S83L), gyrA (p.D87N)	None	None	dfrA17 (dfrA17_FJ460238)	sul1 (sul1_U12338), sul2 (sul2_HQ840942)		None	None	None	None	None	tet(B) (tet(B)_AF326777)	None	blaTEM-1B (blaTEM-1B_AY458016)	None	None	None	None	None	mph(A) (mph(A)_D16251)	qacE (qacE_X68232)	None	None	None	None	None	None	None	None	qacE (qacE_X68232)	None	qacE (qacE_X68232)	None	None	None
	1D-120	Escherichia coli	GN3F + FRCOL	≤8	≤4	≤4/2	≤4	≤4	≤4	4	≤1	≤2	≤4	≤2	≤0,5	≤16/4	8	≤0,5/9,5		≤2	≤1	≤4	≤1	≤16/2	≤1	1	0.5
				None	None		None		None	None	None	None		None	None	None	None	None	None		None	None	None	None	None	None	None	None	None	None	None	None	None	None	None	None	None	None	None	None	None	None	None	None	None	None	None	None	None
	1D-121	Escherichia coli	GN3F + FRCOL	≤8	≤4	≤4/2	≤4	≤4	≤4	8	≤1	≤2	≤4	≤2	≤0,5	≤16/4	≤4	≤0,5/9,5		≤2	≤1	≤4	≤1	≤16/2	≤1	1	0.5
				None	None		None		None	None	None	None		None	None	None	None	None	None		None	None	None	None	None	None	None	None	None	None	None	None	None	None	None	None	None	None	None	None	None	None	None	None	None	None	None	None	None
	1D-122	Escherichia coli	GN3F + FRCOL	≤8	≤4	≤4/2	≤4	≤4	≤4	8	≤1	≤2	≤4	≤2	≤0,5	≤16/4	≤4	≤0,5/9,5		≤2	≤1	≤4	≤1	≤16/2	≤1	1	0.25
				None	None		None		None	None	None	None		None	None	None	None	None	None		None	None	None	None	None	None	None	None	None	None	None	None	None	None	None	None	None	None	None	None	None	None	None	None	None	None	None	None	None
	1D-123	Escherichia coli	GN3F + FRCOL	≤8	≤4	≤4/2	≤4	≤4	≤4	4	≤1	≤2	≤4	≤2	≤0,5	≤16/4	≤4	≤0,5/9,5		≤2	≤1	≤4	≤1	≤16/2	≤1	1	0.25
				None	None		None		None	None	None	None		None	None	None	None	None	sul1 (sul1_U12338)		None	None	None	None	None	None	None	None	None	None	None	None	None	None	qacE (qacE_X68232)	None	None	None	None	None	None	None	None	qacE (qacE_X68232)	None	qacE (qacE_X68232)	None	None	None
	1D-124	Escherichia coli	GN3F + FRCOL	≤8	≤4	≤4/2	≤4	≤4	≤4	4	≤1	≤2	≤4	≤2	≤0,5	≤16/4	≤4	≤0,5/9,5		≤2	≤1	≤4	≤1	≤16/2	≤1	1	0.25
				None	None		None		None	None	None	None		None	None	None	None	None	None		None	None	None	None	None	None	None	None	None	None	None	None	None	None	None	None	None	None	None	None	None	None	None	None	None	None	None	None	None
	1D-125	Escherichia coli	GN3F + FRCOL	≤8	>32	8/4	16	>32	≤4	>16	≤1	≤2	>32	≤2	>4	≤16/4	8	≤0,5/9,5		>16	8	≤4	≤1	≤16/2	>64	1	0.25
				None	blaCTX-M-27 (blaCTX-M-27_AY156923)		blaCTX-M-27 (blaCTX-M-27_AY156923)		blaCTX-M-27 (blaCTX-M-27_AY156923)	None	None	None		None	parC (p.S80I), parC (p.E84V), parE (p.I529L), gyrA (p.S83L), gyrA (p.D87N)	None	None	None	None		blaCTX-M-27 (blaCTX-M-27_AY156923)	None	None	None	blaCTX-M-27 (blaCTX-M-27_AY156923)	None	None	blaCTX-M-27 (blaCTX-M-27_AY156923)	None	None	None	None	None	None	None	None	None	None	None	blaCTX-M-27 (blaCTX-M-27_AY156923)	None	None	None	None	None	None	None	None	None
	1D-126	Escherichia coli	GN3F + FRCOL	≤8	≤4	≤4/2	≤4	≤4	≤4	8	≤1	≤2	8	≤2	≤0,5	≤16/4	≤4	≤0,5/9,5		≤2	≤1	≤4	≤1	≤16/2	≤1	>16	0.5
				None	None		None		None	None	None	None		None	gyrA (p.S83L)	None	None	None	None		None	None	None	None	None	tet(B) (tet(B)_AF326777)	None	None	None	None	None	None	None	None	None	None	None	None	None	None	None	None	None	None	None	None	None	None	None
	1D-127	Escherichia coli	GN3F + FRCOL	≤8	≤4	≤4/2	≤4	≤4	≤4	8	≤1	≤2	≤4	≤2	≤0,5	≤16/4	≤4	≤0,5/9,5		≤2	≤1	≤4	≤1	≤16/2	≤1	1	0.5
				None	None		None		None	None	None	None		None	None	None	None	None	None		None	None	None	None	None	None	None	None	None	None	None	None	None	None	None	None	None	None	None	None	None	None	None	None	None	None	None	None	None
	1D-128	Escherichia coli	GN3F + FRCOL	≤8	≤4	≤4/2	≤4	≤4	≤4	8	≤1	≤2	≤4	≤2	≤0,5	≤16/4	≤4	≤0,5/9,5		≤2	≤1	≤4	≤1	≤16/2	≤1	1	0.5
				None	None		None		None	None	None	None		None	None	None	None	None	None		None	None	None	None	None	None	None	None	None	None	None	None	None	None	None	None	None	None	None	None	None	None	None	None	None	None	None	None	None
	1D-129	Escherichia coli	GN3F + FRCOL	≤8	≤4	≤4/2	≤4	≤4	≤4	8	≤1	≤2	≤4	≤2	≤0,5	≤16/4	≤4	≤0,5/9,5		≤2	≤1	≤4	≤1	≤16/2	≤1	2	0.5
				None	None		None		None	None	None	None		None	None	None	None	dfrA14 (dfrA14_AF393510)	None		None	None	None	None	None	None	None	None	None	None	None	None	None	None	None	None	None	None	None	None	None	None	None	None	None	None	None	None	None
	1D-130	Escherichia coli	GN3F + FRCOL	≤8	≤4	≤4/2	≤4	≤4	≤4	8	≤1	≤2	≤4	≤2	≤0,5	≤16/4	≤4	≤0,5/9,5		≤2	≤1	≤4	≤1	≤16/2	≤1	1	0.25
				None	None		None		None	None	None	None		None	None	None	None	None	None		None	None	None	None	None	None	None	None	None	None	None	None	None	None	None	None	None	None	None	None	None	None	None	None	None	None	None	None	None
	1D-131	Escherichia coli	GN3F + FRCOL	≤8	≤4	≤4/2	≤4	≤4	≤4	8	≤1	≤2	≤4	≤2	≤0,5	≤16/4	8	≤0,5/9,5		≤2	≤1	≤4	≤1	≤16/2	≤1	2	0.25
				None	None		None		None	None	None	None		None	None	None	None	None	None		None	None	None	None	None	None	None	None	None	None	None	None	None	None	None	None	None	None	None	None	None	None	None	None	None	None	None	None	None
	1D-132	Escherichia coli	GN3F + FRCOL	≤8	≤4	≤4/2	≤4	≤4	≤4	8	≤1	≤2	≤4	≤2	≤0,5	≤16/4	≤4	≤0,5/9,5		≤2	≤1	≤4	≤1	≤16/2	≤1	2	0.5
				None	None		None		None	None	None	None		None	None	None	None	None	None		None	None	None	None	None	None	None	None	None	None	None	None	None	None	None	None	None	None	None	None	None	None	None	None	None	None	None	None	None
	1D-133	Escherichia coli	GN3F + FRCOL	≤8	≤4	≤4/2	≤4	≤4	≤4	8	≤1	≤2	≤4	≤2	≤0,5	≤16/4	≤4	≤0,5/9,5		≤2	≤1	≤4	≤1	≤16/2	≤1	1	0.25
				None	None		None		None	None	None	None		None	None	None	None	None	None		None	None	None	None	None	None	None	None	None	None	None	None	None	None	None	None	None	None	None	None	None	None	None	None	None	None	None	None	None
	1D-134	Escherichia coli	GN3F + FRCOL	≤8	≤4	≤4/2	≤4	≤4	≤4	8	≤1	≤2	≤4	≤2	≤0,5	≤16/4	8	≤0,5/9,5		≤2	≤1	≤4	≤1	≤16/2	≤1	2	0.25
				None	None		None		None	None	None	None		None	gyrA (p.D87G)	None	None	None	None		None	None	None	None	None	None	None	None	None	None	None	None	None	None	None	None	None	None	None	None	None	None	None	None	None	None	None	None	None
	1D-135	Escherichia coli	GN3F + FRCOL	≤8	>32	16/8	≤4	≤4	≤4	16	≤1	≤2	≤4	≤2	≤0,5	≤16/4	≤4	>4/76		≤2	≤1	≤4	≤1	32/2	≤1	>16	0.25
				None	blaTEM-1B (blaTEM-1B_AY458016)		None		None	blaTEM-1B (blaTEM-1B_AY458016)	None	None		None	None	None	None	dfrA5 (dfrA5_X12868)	sul2 (sul2_HQ840942)		None	None	None	None	None	tet(A) (tet(A)_AJ517790)	None	blaTEM-1B (blaTEM-1B_AY458016)	None	None	None	None	None	None	None	None	None	None	None	None	None	None	None	None	None	None	None	None	None
	1D-136	Escherichia coli	GN3F + FRCOL	≤8	>32	8/4	≤4	≤4	≤4	16	≤1	≤2	≤4	≤2	≤0,5	≤16/4	≤4	≤0,5/9,5		≤2	2	≤4	≤1	≤16/2	≤1	2	0.5
				None	blaTEM-26 (blaTEM-26_LDCJ01000052), blaTEM-1A (blaTEM-1A_HM749966), blaTEM-154 (blaTEM-154_FJ807656)		blaTEM-26 (blaTEM-26_LDCJ01000052), blaTEM-154 (blaTEM-154_FJ807656)		blaTEM-26 (blaTEM-26_LDCJ01000052), blaTEM-154 (blaTEM-154_FJ807656)	blaTEM-1A (blaTEM-1A_HM749966)	None	None		None	None	blaTEM-154 (blaTEM-154_FJ807656)	None	None	None		blaTEM-26 (blaTEM-26_LDCJ01000052), blaTEM-154 (blaTEM-154_FJ807656)	None	None	blaTEM-154 (blaTEM-154_FJ807656)	blaTEM-26 (blaTEM-26_LDCJ01000052), blaTEM-154 (blaTEM-154_FJ807656)	None	None	blaTEM-26 (blaTEM-26_LDCJ01000052), blaTEM-1A (blaTEM-1A_HM749966), blaTEM-154 (blaTEM-154_FJ807656)	blaTEM-154 (blaTEM-154_FJ807656)	blaTEM-154 (blaTEM-154_FJ807656)	None	None	None	None	None	None	None	None	None	blaTEM-26 (blaTEM-26_LDCJ01000052), blaTEM-154 (blaTEM-154_FJ807656)	None	None	None	None	None	None	None	None	None
	1D-137	Escherichia coli	GN3F + FRCOL	≤8	>32	32/16	≤4	8	≤4	>16	≤1	≤2	≤4	≤2	≤0,5	≤16/4	≤4	≤0,5/9,5		≤2	≤1	≤4	≤1	32/2	≤1	1	0.5
				None	blaTEM-141 (blaTEM-141_AY956335), blaTEM-1B (blaTEM-1B_AY458016), blaTEM-206 (blaTEM-206_KC783461), blaTEM-57 (blaTEM-57_FJ405211), blaTEM-33 (blaTEM-33_GU371926), blaTEM-213 (blaTEM-213_LJEE02000034), blaTEM-34 (blaTEM-34_KC292503)		blaTEM-213 (blaTEM-213_LJEE02000034)		blaTEM-213 (blaTEM-213_LJEE02000034)	blaTEM-141 (blaTEM-141_AY956335), blaTEM-1B (blaTEM-1B_AY458016), blaTEM-206 (blaTEM-206_KC783461), blaTEM-57 (blaTEM-57_FJ405211)	None	None		None	None	blaTEM-33 (blaTEM-33_GU371926), blaTEM-34 (blaTEM-34_KC292503)	None	None	sul1 (sul1_U12338)		blaTEM-213 (blaTEM-213_LJEE02000034)	None	None	blaTEM-33 (blaTEM-33_GU371926), blaTEM-34 (blaTEM-34_KC292503)	blaTEM-213 (blaTEM-213_LJEE02000034)	None	None	blaTEM-141 (blaTEM-141_AY956335), blaTEM-1B (blaTEM-1B_AY458016), blaTEM-206 (blaTEM-206_KC783461), blaTEM-57 (blaTEM-57_FJ405211), blaTEM-33 (blaTEM-33_GU371926), blaTEM-213 (blaTEM-213_LJEE02000034), blaTEM-34 (blaTEM-34_KC292503)	blaTEM-33 (blaTEM-33_GU371926), blaTEM-34 (blaTEM-34_KC292503)	blaTEM-33 (blaTEM-33_GU371926), blaTEM-34 (blaTEM-34_KC292503)	None	None	None	None	qacE (qacE_X68232)	None	None	None	None	blaTEM-213 (blaTEM-213_LJEE02000034)	None	None	None	qacE (qacE_X68232)	None	qacE (qacE_X68232)	None	None	None
	1D-138	Escherichia coli	GN3F + FRCOL	16	>32	32/16	≤4	>32	≤4	>16	≤1	≤2	>32	≤2	>4	≤16/4	8	>4/76		>16	≤1	>8	≤1	64/2	64	4	0.5
				aac(6')-Ib-cr (aac(6')-Ib-cr_DQ303918)	blaOXA-1 (blaOXA-1_HQ170510), blaCTX-M-15 (blaCTX-M-15_AY044436)		blaCTX-M-15 (blaCTX-M-15_AY044436)		blaOXA-1 (blaOXA-1_HQ170510), blaCTX-M-15 (blaCTX-M-15_AY044436)	None	None	None		None	aac(6')-Ib-cr (aac(6')-Ib-cr_DQ303918), parC (p.S80I), parC (p.E84V), parE (p.I529L), gyrA (p.S83L), gyrA (p.D87N)	blaOXA-1 (blaOXA-1_HQ170510)	None	dfrA17 (dfrA17_FJ460238)	sul1 (sul1_U12338)		blaCTX-M-15 (blaCTX-M-15_AY044436)	aac(6')-Ib-cr (aac(6')-Ib-cr_DQ303918)	None	None	blaCTX-M-15 (blaCTX-M-15_AY044436)	None	None	blaOXA-1 (blaOXA-1_HQ170510), blaCTX-M-15 (blaCTX-M-15_AY044436)	blaOXA-1 (blaOXA-1_HQ170510)	blaOXA-1 (blaOXA-1_HQ170510)	None	None	None	mph(A) (mph(A)_D16251)	qacE (qacE_X68232)	None	None	None	None	blaCTX-M-15 (blaCTX-M-15_AY044436)	None	None	None	qacE (qacE_X68232)	catB3 (catB3_AJ009818), catB3 (catB3_U13880)	qacE (qacE_X68232)	None	None	aac(6')-Ib-cr (aac(6')-Ib-cr_DQ303918)
	1D-139	Escherichia coli	GN3F + FRCOL	≤8	≤4	≤4/2	≤4	≤4	≤4	16	≤1	≤2	8	≤2	≤0,5	≤16/4	≤4	≤0,5/9,5		≤2	≤1	≤4	≤1	≤16/2	≤1	2	0.5
				None	None		None		None	None	None	None		None	parC (p.S80I)	None	None	None	None		None	None	None	None	None	None	None	None	None	None	None	None	None	None	None	None	None	None	None	None	None	None	None	None	None	None	None	None	None
	1D-140	Escherichia coli	GN3F + FRCOL	≤8	>32	8/4	≤4	≤4	≤4	8	≤1	≤2	≤4	≤2	≤0,5	≤16/4	≤4	≤0,5/9,5		≤2	≤1	≤4	≤1	≤16/2	≤1	>16	0.5
				None	blaTEM-1B (blaTEM-1B_AY458016)		None		None	blaTEM-1B (blaTEM-1B_AY458016)	None	None		None	None	None	None	None	None		None	None	None	None	None	tet(B) (tet(B)_AP000342)	None	blaTEM-1B (blaTEM-1B_AY458016)	None	None	None	None	None	None	None	None	None	None	None	None	None	None	None	None	None	None	None	None	None
	1D-141	Escherichia coli	GN3F + FRCOL	≤8	≤4	≤4/2	≤4	≤4	≤4	≤2	≤1	≤2	≤4	≤2	≤0,5	≤16/4	≤4	≤0,5/9,5		≤2	≤1	≤4	≤1	≤16/2	≤1	1	0.5
				None	None		None		None	None	None	None		None	gyrA (p.S83L)	None	None	None	None		None	None	None	None	None	None	None	None	None	None	None	None	None	None	None	None	None	None	None	None	None	None	None	None	None	None	None	None	None
	1D-142	Escherichia coli	GN3F + FRCOL	≤8	≤4	≤4/2	≤4	≤4	≤4	8	≤1	≤2	≤4	≤2	≤0,5	≤16/4	8	≤0,5/9,5		≤2	4	≤4	≤1	≤16/2	≤1	2	0.5
				None	None		None		None	None	None	None		None	None	None	None	None	None		None	None	None	None	None	None	None	None	None	None	None	None	None	None	None	None	None	None	None	None	None	None	None	None	None	None	None	None	None
	1D-143	Escherichia coli	GN3F + FRCOL	≤8	≤4	≤4/2	≤4	≤4	≤4	16	≤1	≤2	≤4	≤2	≤0,5	≤16/4	8	≤0,5/9,5		≤2	≤1	≤4	≤1	≤16/2	≤1	2	0.5
				None	None		None		None	None	None	None		None	None	None	None	None	None		None	None	None	None	None	None	None	None	None	None	None	None	None	None	None	None	None	None	None	None	None	None	None	None	None	None	None	None	None
	1D-144	Escherichia coli	GN3F + FRCOL	≤8	≤4	≤4/2	≤4	≤4	≤4	8	≤1	≤2	≤4	≤2	≤0,5	≤16/4	≤4	≤0,5/9,5		≤2	≤1	≤4	≤1	≤16/2	≤1	2	0.5
				None	None		None		None	None	None	None		None	gyrA (p.S83L)	None	None	dfrA5 (dfrA5_X12868)	None		None	None	None	None	None	None	None	None	None	None	None	None	None	None	None	None	None	None	None	None	None	None	None	None	None	None	None	None	None
	1D-145	Escherichia coli	GN3F + FRCOL	≤8	≤4	≤4/2	≤4	≤4	≤4	≤2	≤1	≤2	≤4	≤2	≤0,5	≤16/4	≤4	≤0,5/9,5		≤2	≤1	≤4	≤1	≤16/2	≤1	2	0.5
				None	None		None		None	None	None	None		None	None	None	None	None	None		None	None	None	None	None	None	None	None	None	None	None	None	None	None	None	None	None	None	None	None	None	None	None	None	None	None	None	None	None
	1D-146	Escherichia coli	GN3F + FRCOL	≤8	>32	32/16	≤4	≤4	≤4	>16	≤1	≤2	≤4	≤2	≤0,5	≤16/4	≤4	≤0,5/9,5		≤2	≤1	≤4	≤1	32/2	≤1	2	0.5
				None	blaTEM-1A (blaTEM-1A_HM749966)		None		None	blaTEM-1A (blaTEM-1A_HM749966)	None	None		None	None	None	None	None	None		None	None	None	None	None	None	None	blaTEM-1A (blaTEM-1A_HM749966)	None	None	None	None	None	None	None	None	None	None	None	None	None	None	None	None	None	None	None	None	None
	1D-147	Escherichia coli	GN3F + FRCOL	≤8	>32	16/8	≤4	≤4	≤4	16	≤1	≤2	≤4	≤2	2	≤16/4	≤4	≤0,5/9,5		≤2	≤1	≤4	≤1	≤16/2	≤1	2	0.5
				None	blaTEM-1B (blaTEM-1B_AY458016)		None		None	blaTEM-1B (blaTEM-1B_AY458016)	None	None		None	qnrS1 (qnrS1_AB187515), gyrA (p.S83L)	None	None	None	None		None	None	None	None	None	None	None	blaTEM-1B (blaTEM-1B_AY458016)	None	None	None	None	None	None	None	None	None	None	None	None	None	None	None	None	None	None	None	None	None
	1D-148	Escherichia coli	GN3F + FRCOL	≤8	>32	16/8	≤4	≤4	≤4	16	≤1	≤2	8	≤2	≤0,5	≤16/4	≤4	≤0,5/9,5		≤2	≤1	≤4	≤1	32/2	≤1	>16	0.5
				None	blaTEM-1C (blaTEM-1C_FJ560503)		None		None	blaTEM-1C (blaTEM-1C_FJ560503)	None	None		None	None	None	None	None	None		None	None	None	None	None	tet(A) (tet(A)_AJ517790)	None	blaTEM-1C (blaTEM-1C_FJ560503)	None	None	None	None	None	None	None	None	None	None	None	None	None	None	None	None	None	None	None	None	None
	1D-149	Escherichia coli	GN3F + FRCOL	≤8	>32	16/8	≤4	≤4	≤4	>16	≤1	≤2	≤4	≤2	≤0,5	≤16/4	≤4	>4/76		≤2	≤1	≤4	≤1	32/2	≤1	>16	0.5
				None	blaTEM-1B (blaTEM-1B_AY458016)		None		None	blaTEM-1B (blaTEM-1B_AY458016)	None	None		None	None	None	None	dfrA7 (dfrA7_AB161450)	sul2 (sul2_AY034138)		None	None	None	None	None	tet(B) (tet(B)_AF326777)	None	blaTEM-1B (blaTEM-1B_AY458016)	None	None	None	None	None	None	qacE (qacE_X68232)	None	None	None	None	None	None	None	None	qacE (qacE_X68232)	None	qacE (qacE_X68232)	None	None	None
	1D-150	Escherichia coli	GN3F + FRCOL	≤8	>32	>32/16	≤4	16	≤4	>16	≤1	≤2	≤4	≤2	>4	128/4	≤4	>4/76		≤2	≤1	≤4	≤1	>64/2	≤1	2	0.5
				None	blaTEM-1B (blaTEM-1B_AY458016)		None		None	blaTEM-1B (blaTEM-1B_AY458016)	None	None		None	gyrA (p.S83L), parC (p.S80I), parE (p.L416F), gyrA (p.D87N)	None	None	dfrA12 (dfrA12_AM040708)	sul1 (sul1_U12338), sul2 (sul2_HQ840942)		None	None	None	None	None	None	None	blaTEM-1B (blaTEM-1B_AY458016)	None	None	None	None	None	mph(A) (mph(A)_D16251)	qacE (qacE_X68232)	None	None	None	None	None	None	None	None	qacE (qacE_X68232)	None	qacE (qacE_X68232)	None	None	None
	1D-151	Escherichia coli	GN3F + FRCOL	≤8	>32	8/4	≤4	≤4	≤4	8	≤1	≤2	8	≤2	>4	≤16/4	≤4	>4/76		≤2	≤1	≤4	≤1	≤16/2	≤1	>16	0.5
				None	blaTEM-1B (blaTEM-1B_AY458016)		None		None	blaTEM-1B (blaTEM-1B_AY458016)	None	None		None	parC (p.S80I), gyrA (p.D87H), gyrA (p.S83L)	None	None	dfrA14 (dfrA14_KF921535)	sul2 (sul2_AY034138)		None	None	None	None	None	tet(B) (tet(B)_AF326777)	None	blaTEM-1B (blaTEM-1B_AY458016)	None	None	None	None	None	mph(A) (mph(A)_D16251)	None	None	None	None	None	None	None	None	None	None	None	None	None	None	None
	1D-152	Escherichia coli	GN3F + FRCOL	≤8	≤4	≤4/2	≤4	≤4	≤4	4	≤1	≤2	≤4	≤2	≤0,5	≤16/4	≤4	≤0,5/9,5		≤2	≤1	≤4	≤1	≤16/2	≤1	2	0.25
				None	None		None		None	None	None	None		None	None	None	None	None	None		None	None	None	None	None	None	None	None	None	None	None	None	None	None	None	None	None	None	None	None	None	None	None	None	None	None	None	None	None
	1D-153	Escherichia coli	GN3F + FRCOL	≤8	8	8/4	≤4	≤4	≤4	>16	≤1	≤2	16	≤2	>4	≤16/4	16	≤0,5/9,5		≤2	≤1	≤4	≤1	≤16/2	≤1	4	0.5
				None	None		None		None	None	None	None		None	parE (p.S458A), parC (p.S80I), gyrA (p.S83L), gyrA (p.D87N)	None	None	None	None		None	None	None	None	None	None	None	None	None	None	None	None	None	None	None	None	None	None	None	None	None	None	None	None	None	None	None	None	None
	1D-154	Escherichia coli	GN3F + FRCOL	≤8	≤4	≤4/2	≤4	≤4	≤4	16	≤1	≤2	≤4	≤2	≤0,5	≤16/4	≤4	≤0,5/9,5		≤2	≤1	≤4	≤1	≤16/2	≤1	2	0.5
				None	None		None		None	None	None	None		None	None	None	None	None	None		None	None	None	None	None	None	None	None	None	None	None	None	None	None	None	None	None	None	None	None	None	None	None	None	None	None	None	None	None
	1D-155	Escherichia coli	GN3F + FRCOL	≤8	≤4	≤4/2	≤4	≤4	≤4	8	≤1	≤2	≤4	≤2	≤0,5	≤16/4	≤4	≤0,5/9,5		≤2	≤1	≤4	≤1	≤16/2	≤1	2	0.5
				None	None		None		None	None	None	None		None	None	None	None	None	sul1 (sul1_U12338)		None	None	None	None	None	None	None	None	None	None	None	None	None	None	qacE (qacE_X68232)	None	None	None	None	None	None	None	None	qacE (qacE_X68232)	None	qacE (qacE_X68232)	None	None	None
	1D-156	Escherichia coli	GN3F + FRCOL	≤8	≤4	≤4/2	≤4	≤4	≤4	16	≤1	≤2	≤4	≤2	≤0,5	≤16/4	≤4	≤0,5/9,5		≤2	≤1	≤4	≤1	≤16/2	≤1	>16	0.5
				None	None		None		None	None	None	None		None	None	None	None	None	None		None	None	None	None	None	tet(B) (tet(B)_AF326777)	None	None	None	None	None	None	None	None	None	None	None	None	None	None	None	None	None	None	None	None	None	None	None
	1D-157	Escherichia coli	GN3F + FRCOL	≤8	≤4	≤4/2	≤4	≤4	≤4	16	≤1	≤2	≤4	≤2	≤0,5	≤16/4	≤4	≤0,5/9,5		≤2	≤1	≤4	≤1	≤16/2	≤1	2	0.5
				None	None		None		None	None	None	None		None	None	None	None	None	None		None	None	None	None	None	None	None	None	None	None	None	None	None	None	None	None	None	None	None	None	None	None	None	None	None	None	None	None	None
	1D-158	Escherichia coli	GN3F + FRCOL	≤8	>32	16/8	≤4	>32	≤4	>16	≤1	≤2	>32	≤2	≤0,5	≤16/4	≤4	≤0,5/9,5		>16	≤1	≤4	≤1	≤16/2	>64	2	0,5
				None	blaCTX-M-14 (blaCTX-M-14_AF252622)		blaCTX-M-14 (blaCTX-M-14_AF252622)		blaCTX-M-14 (blaCTX-M-14_AF252622)	None	None	None		None	gyrA (p.S83L)	None	None	None	None		blaCTX-M-14 (blaCTX-M-14_AF252622)	None	None	None	blaCTX-M-14 (blaCTX-M-14_AF252622)	None	None	blaCTX-M-14 (blaCTX-M-14_AF252622)	None	None	None	None	None	None	None	None	None	None	None	blaCTX-M-14 (blaCTX-M-14_AF252622)	None	None	None	None	None	None	None	None	None
	1D-159	Escherichia coli	GN3F + FRCOL	≤8	>32	8/4	≤4	≤4	≤4	8	≤1	≤2	≤4	≤2	≤0,5	≤16/4	≤4	≤0,5/9,5		≤2	≤1	≤4	≤1	≤16/2	≤1	2	0.5
				None	blaTEM-1B (blaTEM-1B_AY458016)		None		None	blaTEM-1B (blaTEM-1B_AY458016)	None	None		None	None	None	None	dfrA17 (dfrA17_FJ460238)	sul1 (sul1_U12338)		None	None	None	None	None	None	None	blaTEM-1B (blaTEM-1B_AY458016)	None	None	None	None	None	None	qacE (qacE_X68232)	None	None	None	None	None	None	None	None	qacE (qacE_X68232)	None	qacE (qacE_X68232)	None	None	None
	1D-160	Escherichia coli	GN3F + FRCOL	≤8	>32	32/16	≤4	≤4	≤4	16	≤1	≤2	16	≤2	≤0,5	≤16/4	8	>4/76		≤2	≤1	≤4	≤1	64/2	≤1	2	0.5
				None	blaTEM-1C (blaTEM-1C_FJ560503)		None		None	blaTEM-1C (blaTEM-1C_FJ560503)	None	None		None	parE (p.I529L)	None	None	dfrA12 (dfrA12_AM040708)	sul3 (sul3_AJ459418)		None	None	None	None	None	None	None	blaTEM-1C (blaTEM-1C_FJ560503)	None	None	None	None	None	mef(B) (mef(B)_FJ196385)	None	None	None	None	None	None	None	None	None	None	cmlA1 (cmlA1_M64556)	None	None	None	None
	1D-161	Escherichia coli	GN3F + FRCOL	≤8	>32	16/8	≤4	≤4	≤4	16	≤1	≤2	≤4	≤2	≤0,5	≤16/4	≤4	≤0,5/9,5		≤2	≤1	≤4	≤1	≤16/2	≤1	>16	0.5
				None	blaTEM-1B (blaTEM-1B_AY458016)		None		None	blaTEM-1B (blaTEM-1B_AY458016)	None	None		None	None	None	None	None	sul2 (sul2_HQ840942)		None	None	None	None	None	tet(A) (tet(A)_AJ517790)	None	blaTEM-1B (blaTEM-1B_AY458016)	None	None	None	None	None	None	None	None	None	None	None	None	None	None	None	None	floR (floR_AF118107)	None	None	None	None
	1D-162	Escherichia coli	GN3F + FRCOL	≤8	>32	16/8	≤4	≤4	≤4	8	≤1	≤2	≤4	≤2	≤0,5	≤16/4	≤4	≤0,5/9,5		≤2	≤1	≤4	≤1	≤16/2	≤1	>16	0.5
				None	blaTEM-1B (blaTEM-1B_AY458016)		None		None	blaTEM-1B (blaTEM-1B_AY458016)	None	None		None	None	None	None	None	sul2 (sul2_AY034138)		None	None	None	None	None	tet(A) (tet(A)_AJ517790)	None	blaTEM-1B (blaTEM-1B_AY458016)	None	None	None	None	None	None	None	None	None	None	None	None	None	None	None	None	None	None	None	None	None
	1D-163	Escherichia coli	GN3F + FRCOL	≤8	≤4	≤4/2	≤4	≤4	≤4	16	≤1	≤2	≤4	≤2	≤0,5	≤16/4	≤4	≤0,5/9,5		≤2	≤1	≤4	≤1	≤16/2	≤1	2	0.5
				None	None		None		None	None	None	None		None	None	None	None	None	None		None	None	None	None	None	None	None	None	None	None	None	None	None	None	None	None	None	None	None	None	None	None	None	None	None	None	None	None	None
	1D-164	Escherichia coli	GN3F + FRCOL	≤8	≤4	≤4/2	≤4	≤4	≤4	16	≤1	≤2	≤4	≤2	≤0,5	≤16/4	≤4	≤0,5/9,5		≤2	≤1	≤4	≤1	≤16/2	≤1	4	0,5
				None	None		None		None	None	None	None		None	parC (p.S57T), parE (p.I355T)	None	None	None	None		None	None	None	None	None	None	None	None	None	None	None	None	None	None	None	None	None	None	None	None	None	None	None	None	None	None	None	None	None
	1D-165	Escherichia coli	GN3F + FRCOL	≤8	>32	16/8	≤4	≤4	≤4	16	≤1	≤2	8	≤2	≤0,5	≤16/4	≤4	>4/76		≤2	≤1	≤4	≤1	32/2	≤1	>16	0.5
				None	blaTEM-1B (blaTEM-1B_AY458016)		None		None	blaTEM-1B (blaTEM-1B_AY458016)	None	None		None	None	None	None	dfrA1 (dfrA1_AJ238350), dfrA1 (dfrA1_X00926), dfrA1 (dfrA1_AF203818)	sul2 (sul2_HQ840942), sul1 (sul1_U12338)		None	None	None	None	None	tet(A) (tet(A)_AJ517790)	None	blaTEM-1B (blaTEM-1B_AY458016)	None	None	None	None	None	None	qacE (qacE_X68232)	None	None	None	None	None	None	None	None	qacE (qacE_X68232)	None	qacE (qacE_X68232)	None	None	None
	1D-166	Escherichia coli	GN3F + FRCOL	≤8	≤4	≤4/2	≤4	≤4	≤4	16	≤1	≤2	8	≤2	≤0,5	≤16/4	≤4	≤0,5/9,5		≤2	≤1	≤4	≤1	≤16/2	≤1	>16	0.5
				None	None		None		None	None	None	None		None	None	None	None	None	None		None	None	None	None	None	tet(B) (tet(B)_AF326777)	None	None	None	None	None	None	None	None	None	None	None	None	None	None	None	None	None	None	None	None	None	None	None
	1D-167	Escherichia coli	GN3F + FRCOL	≤8	>32	16/8	≤4	≤4	≤4	16	≤1	≤2	≤4	≤2	≤0,5	≤16/4	≤4	≤0,5/9,5		≤2	≤1	≤4	≤1	32/2	≤1	2	0.25
				None	blaTEM-1B (blaTEM-1B_AY458016)		None		None	blaTEM-1B (blaTEM-1B_AY458016)	None	None		None	None	None	None	None	None		None	None	None	None	None	None	None	blaTEM-1B (blaTEM-1B_AY458016)	None	None	None	None	None	None	None	None	None	None	None	None	None	None	None	None	None	None	None	None	None
	1D-168	Escherichia coli	GN3F + FRCOL	≤8	≤4	≤4/2	≤4	≤4	≤4	8	≤1	≤2	≤4	≤2	≤0,5	≤16/4	≤4	≤0,5/9,5		≤2	≤1	≤4	≤1	≤16/2	≤1	2	0.5
				None	None		None		None	None	None	None		None	None	None	None	None	None		None	None	None	None	None	None	None	None	None	None	None	None	None	None	None	None	None	None	None	None	None	None	None	None	None	None	None	None	None
	1D-169	Escherichia coli	GN3F + FRCOL	16	>32	32/16	>32	>32	8	>16	≤1	≤2	>32	≤2	>4	64/4	8	>4/76		>16	32	>8	≤1	>64/2	>64	4	1
				aac(6')-Ib-cr (aac(6')-Ib-cr_DQ303918)	blaOXA-1 (blaOXA-1_HQ170510), blaCTX-M-15 (blaCTX-M-15_AY044436)		blaCTX-M-15 (blaCTX-M-15_AY044436)		blaOXA-1 (blaOXA-1_HQ170510), blaCTX-M-15 (blaCTX-M-15_AY044436)	None	None	None		None	aac(6')-Ib-cr (aac(6')-Ib-cr_DQ303918), parC (p.S80I), parC (p.E84V), parE (p.I529L), gyrA (p.S83L), gyrA (p.D87N)	blaOXA-1 (blaOXA-1_HQ170510)	None	dfrA17 (dfrA17_FJ460238)	sul1 (sul1_U12338)		blaCTX-M-15 (blaCTX-M-15_AY044436)	aac(6')-Ib-cr (aac(6')-Ib-cr_DQ303918)	None	None	blaCTX-M-15 (blaCTX-M-15_AY044436)	None	None	blaOXA-1 (blaOXA-1_HQ170510), blaCTX-M-15 (blaCTX-M-15_AY044436)	blaOXA-1 (blaOXA-1_HQ170510)	blaOXA-1 (blaOXA-1_HQ170510)	None	None	None	mph(A) (mph(A)_D16251)	qacE (qacE_X68232)	None	None	None	None	blaCTX-M-15 (blaCTX-M-15_AY044436)	None	None	None	qacE (qacE_X68232)	catB3 (catB3_AJ009818), catB3 (catB3_U13880)	qacE (qacE_X68232)	None	None	aac(6')-Ib-cr (aac(6')-Ib-cr_DQ303918)
	1D-170	Escherichia coli	GN3F + FRCOL	≤8	≤4	≤4/2	≤4	≤4	≤4	16	≤1	≤2	≤4	≤2	≤0,5	≤16/4	≤4	≤0,5/9,5		≤2	≤1	≤4	≤1	≤16/2	≤1	4	0.5
				None	None		None		None	None	None	None		None	None	None	None	None	None		None	None	None	None	None	None	None	None	None	None	None	None	None	None	None	None	None	None	None	None	None	None	None	None	None	None	None	None	None
	1D-171	Escherichia coli	GN3F + FRCOL	≤8	≤4	≤4/2	≤4	≤4	≤4	16	≤1	≤2	8	≤2	≤0,5	≤16/4	8	≤0,5/9,5		≤2	≤1	≤4	≤1	32/2	≤1	4	0.5
				None	None		None		None	None	None	None		None	None	None	None	None	None		None	None	None	None	None	None	None	None	None	None	None	None	None	None	None	None	None	None	None	None	None	None	None	None	None	None	None	None	None
	1D-267	Escherichia coli	GN3F + FRCOL	≤8	>32	32/16	≤4	≤4	≤4	8	≤1	≤2	8	≤2	≤0,5	≤16/4	≤4	>4/76		≤2	≤1	≤4	≤1	>64/2	≤1	2	0,5
				None	blaOXA-1 (blaOXA-1_HQ170510)		None		blaOXA-1 (blaOXA-1_HQ170510)	None	None	None		None	None	blaOXA-1 (blaOXA-1_HQ170510)	None	dfrA36 (dfrA36_CP038791)	sul1 (sul1_U12338), sul2 (sul2_AY034138)		None	None	None	None	None	None	None	blaOXA-1 (blaOXA-1_HQ170510)	blaOXA-1 (blaOXA-1_HQ170510)	blaOXA-1 (blaOXA-1_HQ170510)	None	None	None	None	qacE (qacE_X68232)	None	None	None	None	None	None	None	None	qacE (qacE_X68232)	floR (floR_AF118107)	qacE (qacE_X68232)	None	None	None
	1D-460	Escherichia coli	GN3F + FRCOL	≤8	>32	16/8	≤4	≤4	≤4	16	≤1	≤2	≤4	≤2	≤0,5	≤16/4	≤4	>4/76		≤2	≤1	≤4	≤1	≤16/2	≤1	2	0.5
				None	blaTEM-1B (blaTEM-1B_AY458016)		None		None	blaTEM-1B (blaTEM-1B_AY458016)	None	None		None	None	None	None	dfrA14 (dfrA14_AF393510)	sul2 (sul2_AY034138)		None	None	None	None	None	None	None	blaTEM-1B (blaTEM-1B_AY458016)	None	None	None	None	None	None	None	None	None	None	None	None	None	None	None	None	None	None	None	None	None
				amikacin	ampicillin	ampicillin/sulbactam	aztreonam	cefazolin	cefepime	cephalothin	meropenem	ertapenem	cefuroxime	gentamicin	ciprofloxacin	piperacillin/tazobactam	cefoxitin	trimethoprim	sulfamethoxazole	cefpodoxime	ceftazidime	tobramycin	tigecycline	ticarcillin/clavulanic acid	ceftriaxone	tetracycline	colistin	amoxicillin	amoxicillin+clavulanic acid	ampicillin/clavulanic acid	apramycin	arbekacin	astromicin	azithromycin	benzylkonium chloride	butiromycin	butirosin	carbomycin	cefixime	cefotaxime	cefotaxime+clavulanic acid	ceftazidime+avibactam	cephalotin	cetylpyridinium chloride	chloramphenicol	chlorhexidine	clindamycin	dalfopristin	dibekacin
	1D-173	Klebsiella oxytoca	GN3F + FRCOL	≤8	>32	8/4	≤4	8	≤4	8	≤1	≤2	16	≤2	≤0,5	≤16/4	≤4	≤0,5/9,5		≤2	≤1	≤4	≤1	≤16/2	≤1	1	0.5
				None	blaOXY-6-2 (blaOXY-6-2_AJ871875)		None		None	None	None	None		None	oqxB (oqxB_EU370913), OqxA (OqxA_EU370913), oqxA (oqxA_EU370913), OqxB (OqxB_EU370913)	blaOXY-6-2 (blaOXY-6-2_AJ871875)	blaOXY-6-2 (blaOXY-6-2_AJ871875)	OqxA (OqxA_EU370913), OqxB (OqxB_EU370913)	None		blaOXY-6-2 (blaOXY-6-2_AJ871875)	None	None	blaOXY-6-2 (blaOXY-6-2_AJ871875)	None	None	None	blaOXY-6-2 (blaOXY-6-2_AJ871875)	blaOXY-6-2 (blaOXY-6-2_AJ871875)	blaOXY-6-2 (blaOXY-6-2_AJ871875)	None	None	None	None	OqxA (OqxA_EU370913), OqxB (OqxB_EU370913)	None	None	None	None	blaOXY-6-2 (blaOXY-6-2_AJ871875)	None	None	None	OqxA (OqxA_EU370913), OqxB (OqxB_EU370913)	OqxA (OqxA_EU370913), OqxB (OqxB_EU370913)	None	None	None	None
	1D-174	Klebsiella oxytoca	GN3F + FRCOL	≤8	>32	16/8	≤4	32	≤4	16	≤1	≤2	≤4	≤2	≤0,5	≤16/4	≤4	≤0,5/9,5		≤2	≤1	≤4	≤1	≤16/2	≤1	1	0.5
				None	blaOXY-2-10 (blaOXY-2-10_FJ785626)		None		None	None	None	None		None	OqxB (OqxB_EU370913), oqxB (oqxB_EU370913)	blaOXY-2-10 (blaOXY-2-10_FJ785626)	blaOXY-2-10 (blaOXY-2-10_FJ785626)	OqxB (OqxB_EU370913)	None		blaOXY-2-10 (blaOXY-2-10_FJ785626)	None	None	blaOXY-2-10 (blaOXY-2-10_FJ785626)	None	None	None	blaOXY-2-10 (blaOXY-2-10_FJ785626)	blaOXY-2-10 (blaOXY-2-10_FJ785626)	blaOXY-2-10 (blaOXY-2-10_FJ785626)	None	None	None	None	OqxB (OqxB_EU370913)	None	None	None	None	blaOXY-2-10 (blaOXY-2-10_FJ785626)	None	None	None	OqxB (OqxB_EU370913)	OqxB (OqxB_EU370913)	None	None	None	None
	1D-175	Klebsiella oxytoca	GN3F + FRCOL	≤8	>32	32/16	32	>32	≤4	>16	≤1	≤2	>32	≤2	>4	≤16/4	≤4	>4/76		>16	16	≤4	≤1	≤16/2	>64	1	1
				None	blaCTX-M-15 (blaCTX-M-15_AY044436), blaOXY-2-8 (blaOXY-2-8_AY055205)		blaCTX-M-15 (blaCTX-M-15_AY044436)		blaCTX-M-15 (blaCTX-M-15_AY044436)	None	None	None		None	oqxB (oqxB_EU370913), OqxB (OqxB_EU370913), gyrA (p.D87G), parC (p.S80I)	blaOXY-2-8 (blaOXY-2-8_AY055205)	blaOXY-2-8 (blaOXY-2-8_AY055205)	OqxB (OqxB_EU370913), dfrA14 (dfrA14_KF921535)	sul2 (sul2_AY034138)		blaCTX-M-15 (blaCTX-M-15_AY044436), blaOXY-2-8 (blaOXY-2-8_AY055205)	None	None	blaOXY-2-8 (blaOXY-2-8_AY055205)	blaCTX-M-15 (blaCTX-M-15_AY044436)	None	None	blaCTX-M-15 (blaCTX-M-15_AY044436), blaOXY-2-8 (blaOXY-2-8_AY055205)	blaOXY-2-8 (blaOXY-2-8_AY055205)	blaOXY-2-8 (blaOXY-2-8_AY055205)	None	None	None	None	OqxB (OqxB_EU370913)	None	None	None	None	blaCTX-M-15 (blaCTX-M-15_AY044436), blaOXY-2-8 (blaOXY-2-8_AY055205)	None	None	None	OqxB (OqxB_EU370913)	OqxB (OqxB_EU370913)	None	None	None	None
	1D-176	Klebsiella oxytoca	GN3F + FRCOL	≤8	>32	>32/16	32	>32	≤4	>16	≤1	≤2	>32	≤2	≤0,5	>128/4	≤4	≤0,5/9,5		4	≤1	≤4	≤1	>64/2	16	1	0.5
				None	blaOXY-2-2 (blaOXY-2-2_AJ871867), blaOXY-2-7 (blaOXY-2-7_Z49084)		None		None	None	None	None		None	oqxB (oqxB_EU370913), OqxB (OqxB_EU370913)	blaOXY-2-2 (blaOXY-2-2_AJ871867), blaOXY-2-7 (blaOXY-2-7_Z49084)	blaOXY-2-2 (blaOXY-2-2_AJ871867), blaOXY-2-7 (blaOXY-2-7_Z49084)	OqxB (OqxB_EU370913)	None		blaOXY-2-2 (blaOXY-2-2_AJ871867), blaOXY-2-7 (blaOXY-2-7_Z49084)	None	None	blaOXY-2-2 (blaOXY-2-2_AJ871867), blaOXY-2-7 (blaOXY-2-7_Z49084)	None	None	None	blaOXY-2-2 (blaOXY-2-2_AJ871867), blaOXY-2-7 (blaOXY-2-7_Z49084)	blaOXY-2-2 (blaOXY-2-2_AJ871867), blaOXY-2-7 (blaOXY-2-7_Z49084)	blaOXY-2-2 (blaOXY-2-2_AJ871867), blaOXY-2-7 (blaOXY-2-7_Z49084)	None	None	None	None	OqxB (OqxB_EU370913)	None	None	None	None	blaOXY-2-2 (blaOXY-2-2_AJ871867), blaOXY-2-7 (blaOXY-2-7_Z49084)	None	None	None	OqxB (OqxB_EU370913)	OqxB (OqxB_EU370913)	None	None	None	None
	1D-177	Klebsiella oxytoca	GN3F + FRCOL	≤8	>32	16/8	≤4	32	≤4	16	≤1	≤2	≤4	≤2	≤0,5	≤16/4	≤4	≤0,5/9,5		≤2	≤1	≤4	≤1	≤16/2	≤1	1	0.5
				None	blaOXY-2-5 (blaOXY-2-5_AY077487)		None		None	None	None	None		None	oqxB (oqxB_EU370913), OqxB (OqxB_EU370913)	blaOXY-2-5 (blaOXY-2-5_AY077487)	blaOXY-2-5 (blaOXY-2-5_AY077487)	OqxB (OqxB_EU370913)	None		blaOXY-2-5 (blaOXY-2-5_AY077487)	None	None	blaOXY-2-5 (blaOXY-2-5_AY077487)	None	None	None	blaOXY-2-5 (blaOXY-2-5_AY077487)	blaOXY-2-5 (blaOXY-2-5_AY077487)	blaOXY-2-5 (blaOXY-2-5_AY077487)	None	None	None	None	OqxB (OqxB_EU370913)	None	None	None	None	blaOXY-2-5 (blaOXY-2-5_AY077487)	None	None	None	OqxB (OqxB_EU370913)	OqxB (OqxB_EU370913)	None	None	None	None
	1D-178	Klebsiella oxytoca	GN3F + FRCOL	≤8	>32	16/8	≤4	16	≤4	8	≤1	≤2	≤4	≤2	≤0,5	≤16/4	≤4	≤0,5/9,5		≤2	≤1	≤4	≤1	≤16/2	≤1	1	0.5
				None	blaOXY-2-7 (blaOXY-2-7_Z49084)		None		None	None	None	None		None	OqxB (OqxB_EU370913), oqxB (oqxB_EU370913)	blaOXY-2-7 (blaOXY-2-7_Z49084)	blaOXY-2-7 (blaOXY-2-7_Z49084)	OqxB (OqxB_EU370913)	None		blaOXY-2-7 (blaOXY-2-7_Z49084)	None	None	blaOXY-2-7 (blaOXY-2-7_Z49084)	None	None	None	blaOXY-2-7 (blaOXY-2-7_Z49084)	blaOXY-2-7 (blaOXY-2-7_Z49084)	blaOXY-2-7 (blaOXY-2-7_Z49084)	None	None	None	None	OqxB (OqxB_EU370913)	None	None	None	None	blaOXY-2-7 (blaOXY-2-7_Z49084)	None	None	None	OqxB (OqxB_EU370913)	OqxB (OqxB_EU370913)	None	None	None	None
	1D-179	Klebsiella oxytoca	GN3F + FRCOL	≤8	>32	16/8	≤4	≤4	≤4	≤2	≤1	≤2	≤4	≤2	≤0,5	≤16/4	≤4	>4/76		≤2	≤1	≤4	≤1	≤16/2	≤1	>16	0.5
				None	blaOXY-5-1 (blaOXY-5-1_AJ871868)		None		None	None	None	None		None	oqxB (oqxB_EU370913), OqxB (OqxB_EU370913), oqxA (oqxA_EU370913), OqxA (OqxA_EU370913)	blaOXY-5-1 (blaOXY-5-1_AJ871868)	blaOXY-5-1 (blaOXY-5-1_AJ871868)	dfrA15 (dfrA15_AF221900), OqxB (OqxB_EU370913), OqxA (OqxA_EU370913)	sul1 (sul1_U12338)		blaOXY-5-1 (blaOXY-5-1_AJ871868)	None	None	blaOXY-5-1 (blaOXY-5-1_AJ871868)	None	tet(A) (tet(A)_AJ517790)	None	blaOXY-5-1 (blaOXY-5-1_AJ871868)	blaOXY-5-1 (blaOXY-5-1_AJ871868)	blaOXY-5-1 (blaOXY-5-1_AJ871868)	None	None	None	None	qacE (qacE_X68232), OqxB (OqxB_EU370913), OqxA (OqxA_EU370913)	None	None	None	None	blaOXY-5-1 (blaOXY-5-1_AJ871868)	None	None	None	qacE (qacE_X68232), OqxB (OqxB_EU370913), OqxA (OqxA_EU370913)	OqxB (OqxB_EU370913), OqxA (OqxA_EU370913)	qacE (qacE_X68232)	None	None	None
	1D-180	Klebsiella oxytoca	GN3F + FRCOL	≤8	>32	16/8	≤4	16	≤4	8	≤1	≤2	≤4	≤2	≤0,5	≤16/4	≤4	≤0,5/9,5		≤2	≤1	≤4	≤1	≤16/2	≤1	2	0.5
				None	blaOXY-2-1 (blaOXY-2-1_AJ871866)		None		None	None	None	None		None	OqxB (OqxB_EU370913), oqxB (oqxB_EU370913)	blaOXY-2-1 (blaOXY-2-1_AJ871866)	blaOXY-2-1 (blaOXY-2-1_AJ871866)	OqxB (OqxB_EU370913)	None		blaOXY-2-1 (blaOXY-2-1_AJ871866)	None	None	blaOXY-2-1 (blaOXY-2-1_AJ871866)	None	None	None	blaOXY-2-1 (blaOXY-2-1_AJ871866)	blaOXY-2-1 (blaOXY-2-1_AJ871866)	blaOXY-2-1 (blaOXY-2-1_AJ871866)	None	None	None	None	OqxB (OqxB_EU370913)	None	None	None	None	blaOXY-2-1 (blaOXY-2-1_AJ871866)	None	None	None	OqxB (OqxB_EU370913)	OqxB (OqxB_EU370913)	None	None	None	None
	1D-181	Klebsiella oxytoca	GN3F + FRCOL	≤8	>32	16/8	≤4	16	≤4	8	≤1	≤2	≤4	≤2	≤0,5	≤16/4	≤4	≤0,5/9,5		≤2	≤1	≤4	≤1	≤16/2	≤1	1	0.5
				None	blaOXY-2-7 (blaOXY-2-7_Z49084)		None		None	None	None	None		None	OqxB (OqxB_EU370913), oqxB (oqxB_EU370913)	blaOXY-2-7 (blaOXY-2-7_Z49084)	blaOXY-2-7 (blaOXY-2-7_Z49084)	OqxB (OqxB_EU370913)	None		blaOXY-2-7 (blaOXY-2-7_Z49084)	None	None	blaOXY-2-7 (blaOXY-2-7_Z49084)	None	None	None	blaOXY-2-7 (blaOXY-2-7_Z49084)	blaOXY-2-7 (blaOXY-2-7_Z49084)	blaOXY-2-7 (blaOXY-2-7_Z49084)	None	None	None	None	OqxB (OqxB_EU370913)	None	None	None	None	blaOXY-2-7 (blaOXY-2-7_Z49084)	None	None	None	OqxB (OqxB_EU370913)	OqxB (OqxB_EU370913)	None	None	None	None
	1D-202	Klebsiella oxytoca	GN3F + FRCOL	≤8	32	8/4	≤4	16	≤4	8	≤1	≤2	≤4	≤2	≤0,5	≤16/4	≤4	≤0,5/9,5		≤2	≤1	≤4	≤1	≤16/2	≤1	1	0.5
				None	blaOXY-2-8 (blaOXY-2-8_AY055205)		None		None	None	None	None		None	oqxB (oqxB_EU370913), OqxB (OqxB_EU370913)	blaOXY-2-8 (blaOXY-2-8_AY055205)	blaOXY-2-8 (blaOXY-2-8_AY055205)	OqxB (OqxB_EU370913)	None		blaOXY-2-8 (blaOXY-2-8_AY055205)	None	None	blaOXY-2-8 (blaOXY-2-8_AY055205)	None	None	None	blaOXY-2-8 (blaOXY-2-8_AY055205)	blaOXY-2-8 (blaOXY-2-8_AY055205)	blaOXY-2-8 (blaOXY-2-8_AY055205)	None	None	None	None	OqxB (OqxB_EU370913)	None	None	None	None	blaOXY-2-8 (blaOXY-2-8_AY055205)	None	None	None	OqxB (OqxB_EU370913)	OqxB (OqxB_EU370913)	None	None	None	None
	1D-183	Klebsiella pneumoniae	GN3F + FRCOL	≤8	32	≤4/2	≤4	≤4	≤4	4	≤1	≤2	≤4	≤2	≤0,5	≤16/4	≤4	≤0,5/9,5		≤2	≤1	≤4	≤1	≤16/2	≤1	2	0.5
				None	blaSHV-26 (blaSHV-26_AF227204)		None		None	None	None	None		None	oqxB (oqxB_EU370913), OqxB (OqxB_EU370913), oqxA (oqxA_EU370913), OqxA (OqxA_EU370913)	blaSHV-26 (blaSHV-26_AF227204)	None	OqxB (OqxB_EU370913), OqxA (OqxA_EU370913)	sul2 (sul2_AY034138)		None	None	None	blaSHV-26 (blaSHV-26_AF227204)	None	None	None	blaSHV-26 (blaSHV-26_AF227204)	blaSHV-26 (blaSHV-26_AF227204)	blaSHV-26 (blaSHV-26_AF227204)	None	None	None	None	OqxB (OqxB_EU370913), OqxA (OqxA_EU370913)	None	None	None	None	None	None	None	None	OqxB (OqxB_EU370913), OqxA (OqxA_EU370913)	OqxB (OqxB_EU370913), OqxA (OqxA_EU370913)	None	None	None	None
	1D-184	Klebsiella pneumoniae	GN3F + FRCOL	≤8	32	8/4	≤4	≤4	≤4	4	≤1	≤2	≤4	≤2	≤0,5	≤16/4	≤4	≤0,5/9,5		≤2	≤1	≤4	≤1	≤16/2	≤1	2	0.5
				None	None		None		None	None	None	None		None	oqxB (oqxB_EU370913), OqxB (OqxB_EU370913), oqxA (oqxA_EU370913), OqxA (OqxA_EU370913)	None	None	OqxB (OqxB_EU370913), OqxA (OqxA_EU370913)	None		None	None	None	None	None	None	None	None	None	None	None	None	None	None	OqxB (OqxB_EU370913), OqxA (OqxA_EU370913)	None	None	None	None	None	None	None	None	OqxB (OqxB_EU370913), OqxA (OqxA_EU370913)	OqxB (OqxB_EU370913), OqxA (OqxA_EU370913)	None	None	None	None
	1D-185	Klebsiella pneumoniae	GN3F + FRCOL	≤8	32	8/4	≤4	≤4	≤4	4	≤1	≤2	≤4	≤2	≤0,5	≤16/4	≤4	≤0,5/9,5		≤2	≤1	≤4	≤1	≤16/2	≤1	2	0.5
				None	None		None		None	None	None	None		None	oqxB (oqxB_EU370913), OqxB (OqxB_EU370913), oqxA (oqxA_EU370913), OqxA (OqxA_EU370913)	None	None	OqxB (OqxB_EU370913), OqxA (OqxA_EU370913)	None		None	None	None	None	None	None	None	None	None	None	None	None	None	None	OqxB (OqxB_EU370913), OqxA (OqxA_EU370913)	None	None	None	None	None	None	None	None	OqxB (OqxB_EU370913), OqxA (OqxA_EU370913)	OqxB (OqxB_EU370913), OqxA (OqxA_EU370913)	None	None	None	None
	1D-186	Klebsiella pneumoniae	GN3F + FRCOL	≤8	>32	32/16	≤4	≤4	≤4	8	≤1	≤2	≤4	≤2	≤0,5	≤16/4	≤4	≤0,5/9,5		≤2	≤1	≤4	≤1	≤16/2	≤1	4	0.5
				None	blaSHV-56 (blaSHV-56_EU586041), blaSHV-89 (blaSHV-89_DQ193536), blaSHV-79 (blaSHV-79_AM176554), blaSHV-85 (blaSHV-85_DQ322460), blaSHV-40 (blaSHV-40_AF535128)		blaSHV-40 (blaSHV-40_AF535128)		blaSHV-40 (blaSHV-40_AF535128)	blaSHV-89 (blaSHV-89_DQ193536), blaSHV-79 (blaSHV-79_AM176554), blaSHV-85 (blaSHV-85_DQ322460)	None	None		None	oqxB (oqxB_EU370913), OqxB (OqxB_EU370913), oqxA (oqxA_EU370913), OqxA (OqxA_EU370913)	blaSHV-56 (blaSHV-56_EU586041)	None	OqxB (OqxB_EU370913), OqxA (OqxA_EU370913)	None		blaSHV-40 (blaSHV-40_AF535128)	None	None	blaSHV-56 (blaSHV-56_EU586041)	blaSHV-40 (blaSHV-40_AF535128)	None	None	blaSHV-56 (blaSHV-56_EU586041), blaSHV-89 (blaSHV-89_DQ193536), blaSHV-79 (blaSHV-79_AM176554), blaSHV-85 (blaSHV-85_DQ322460), blaSHV-40 (blaSHV-40_AF535128)	blaSHV-56 (blaSHV-56_EU586041)	blaSHV-56 (blaSHV-56_EU586041)	None	None	None	None	OqxB (OqxB_EU370913), OqxA (OqxA_EU370913)	None	None	None	None	blaSHV-40 (blaSHV-40_AF535128)	None	None	None	OqxB (OqxB_EU370913), OqxA (OqxA_EU370913)	OqxB (OqxB_EU370913), OqxA (OqxA_EU370913)	None	None	None	None
	1D-187	Klebsiella pneumoniae	GN3F + FRCOL	≤8	32	≤4/2	≤4	≤4	≤4	≤2	≤1	≤2	≤4	≤2	≤0,5	≤16/4	≤4	≤0,5/9,5		≤2	≤1	≤4	≤1	≤16/2	≤1	2	0.5
				None	blaSHV-56 (blaSHV-56_EU586041), blaSHV-40 (blaSHV-40_AF535128), blaSHV-89 (blaSHV-89_DQ193536), blaSHV-79 (blaSHV-79_AM176554), blaSHV-85 (blaSHV-85_DQ322460)		blaSHV-40 (blaSHV-40_AF535128)		blaSHV-40 (blaSHV-40_AF535128)	blaSHV-89 (blaSHV-89_DQ193536), blaSHV-79 (blaSHV-79_AM176554), blaSHV-85 (blaSHV-85_DQ322460)	None	None		None	oqxB (oqxB_EU370913), OqxB (OqxB_EU370913), OqxA (OqxA_EU370913), oqxA (oqxA_EU370913)	blaSHV-56 (blaSHV-56_EU586041)	None	OqxB (OqxB_EU370913), dfrA14 (dfrA14_KF921535), OqxA (OqxA_EU370913)	None		blaSHV-40 (blaSHV-40_AF535128)	None	None	blaSHV-56 (blaSHV-56_EU586041)	blaSHV-40 (blaSHV-40_AF535128)	None	None	blaSHV-56 (blaSHV-56_EU586041), blaSHV-40 (blaSHV-40_AF535128), blaSHV-89 (blaSHV-89_DQ193536), blaSHV-79 (blaSHV-79_AM176554), blaSHV-85 (blaSHV-85_DQ322460)	blaSHV-56 (blaSHV-56_EU586041)	blaSHV-56 (blaSHV-56_EU586041)	None	None	None	mph(A) (mph(A)_D16251)	OqxB (OqxB_EU370913), OqxA (OqxA_EU370913)	None	None	None	None	blaSHV-40 (blaSHV-40_AF535128)	None	None	None	OqxB (OqxB_EU370913), OqxA (OqxA_EU370913)	OqxB (OqxB_EU370913), OqxA (OqxA_EU370913)	None	None	None	None
	1D-188	Klebsiella pneumoniae	GN3F + FRCOL	≤8	32	≤4/2	≤4	≤4	≤4	≤2	≤1	≤2	≤4	≤2	≤0,5	≤16/4	≤4	≤0,5/9,5		≤2	≤1	≤4	≤1	≤16/2	≤1	2	1
				None	blaSHV-81 (blaSHV-81_AM176556)		None		None	blaSHV-81 (blaSHV-81_AM176556)	None	None		None	oqxB (oqxB_EU370913), OqxB (OqxB_EU370913), oqxA (oqxA_EU370913), OqxA (OqxA_EU370913)	None	None	OqxB (OqxB_EU370913), OqxA (OqxA_EU370913)	None		None	None	None	None	None	None	None	blaSHV-81 (blaSHV-81_AM176556)	None	None	None	None	None	None	OqxB (OqxB_EU370913), OqxA (OqxA_EU370913)	None	None	None	None	None	None	None	None	OqxB (OqxB_EU370913), OqxA (OqxA_EU370913)	OqxB (OqxB_EU370913), OqxA (OqxA_EU370913)	None	None	None	None
	1D-189	Klebsiella pneumoniae	GN3F + FRCOL	≤8	32	≤4/2	≤4	≤4	≤4	4	≤1	≤2	≤4	≤2	≤0,5	≤16/4	≤4	≤0,5/9,5		≤2	≤1	≤4	≤1	≤16/2	≤1	2	0.5
				None	blaSHV-33 (blaSHV-33_AY037779)		None		None	blaSHV-33 (blaSHV-33_AY037779)	None	None		None	oqxB (oqxB_EU370913), OqxB (OqxB_EU370913), oqxA (oqxA_EU370913), OqxA (OqxA_EU370913)	None	None	OqxB (OqxB_EU370913), OqxA (OqxA_EU370913)	None		None	None	None	None	None	None	None	blaSHV-33 (blaSHV-33_AY037779)	None	None	None	None	None	None	OqxB (OqxB_EU370913), OqxA (OqxA_EU370913)	None	None	None	None	None	None	None	None	OqxB (OqxB_EU370913), OqxA (OqxA_EU370913)	OqxB (OqxB_EU370913), OqxA (OqxA_EU370913)	None	None	None	None
	1D-190	Klebsiella pneumoniae	GN3F + FRCOL	≤8	>32	32/16	≤4	>32	≤4	>16	≤1	≤2	>32	>16	≤0,5	≤16/4	≤4	>4/76		>16	≤1	≤4	≤1	64/2	32	>16	0.5
				None	blaLAP-2 (blaLAP-2_EU159120), blaTEM-1B (blaTEM-1B_AY458016), blaCTX-M-14 (blaCTX-M-14_AF252622)		blaCTX-M-14 (blaCTX-M-14_AF252622)		blaCTX-M-14 (blaCTX-M-14_AF252622)	blaTEM-1B (blaTEM-1B_AY458016)	None	None		aac(3)-IId (aac(3)-IId_EU022314)	oqxB (oqxB_EU370913), OqxB (OqxB_EU370913), oqxA (oqxA_EU370913), qnrS1 (qnrS1_AB187515), OqxA (OqxA_EU370913)	None	None	OqxB (OqxB_EU370913), dfrA1 (dfrA1_X00926), OqxA (OqxA_EU370913)	sul2 (sul2_AY034138), sul1 (sul1_U12338)		blaCTX-M-14 (blaCTX-M-14_AF252622)	aac(3)-IId (aac(3)-IId_EU022314)	None	None	blaCTX-M-14 (blaCTX-M-14_AF252622)	tet(A) (tet(A)_AJ517790)	None	blaLAP-2 (blaLAP-2_EU159120), blaTEM-1B (blaTEM-1B_AY458016), blaCTX-M-14 (blaCTX-M-14_AF252622)	None	None	aac(3)-IId (aac(3)-IId_EU022314)	None	None	None	qacE (qacE_X68232), OqxB (OqxB_EU370913), OqxA (OqxA_EU370913)	None	None	None	None	blaCTX-M-14 (blaCTX-M-14_AF252622)	None	None	blaLAP-2 (blaLAP-2_EU159120)	qacE (qacE_X68232), OqxB (OqxB_EU370913), OqxA (OqxA_EU370913)	OqxB (OqxB_EU370913), OqxA (OqxA_EU370913)	qacE (qacE_X68232)	None	None	aac(3)-IId (aac(3)-IId_EU022314)
	1D-191	Klebsiella pneumoniae	GN3F + FRCOL	≤8	>32	>32/16	≤4	16	≤4	>16	≤1	≤2	≤4	≤2	≤0,5	≤16/4	≤4	>4/76		≤2	≤1	≤4	≤1	>64/2	≤1	2	0.5
				None	blaSHV-79 (blaSHV-79_AM176554), blaTEM-1B (blaTEM-1B_AY458016), blaSHV-40 (blaSHV-40_AF535128), blaSHV-56 (blaSHV-56_EU586041), blaSHV-89 (blaSHV-89_DQ193536), blaSHV-85 (blaSHV-85_DQ322460)		blaSHV-40 (blaSHV-40_AF535128)		blaSHV-40 (blaSHV-40_AF535128)	blaSHV-79 (blaSHV-79_AM176554), blaTEM-1B (blaTEM-1B_AY458016), blaSHV-89 (blaSHV-89_DQ193536), blaSHV-85 (blaSHV-85_DQ322460)	None	None		None	oqxB (oqxB_EU370913), OqxB (OqxB_EU370913), OqxA (OqxA_EU370913), oqxA (oqxA_EU370913)	blaSHV-56 (blaSHV-56_EU586041)	None	dfrA14 (dfrA14_KF921535), OqxB (OqxB_EU370913), OqxA (OqxA_EU370913)	sul2 (sul2_HQ840942)		blaSHV-40 (blaSHV-40_AF535128)	None	None	blaSHV-56 (blaSHV-56_EU586041)	blaSHV-40 (blaSHV-40_AF535128)	None	None	blaSHV-79 (blaSHV-79_AM176554), blaTEM-1B (blaTEM-1B_AY458016), blaSHV-40 (blaSHV-40_AF535128), blaSHV-56 (blaSHV-56_EU586041), blaSHV-89 (blaSHV-89_DQ193536), blaSHV-85 (blaSHV-85_DQ322460)	blaSHV-56 (blaSHV-56_EU586041)	blaSHV-56 (blaSHV-56_EU586041)	None	None	None	mph(A) (mph(A)_D16251)	OqxB (OqxB_EU370913), OqxA (OqxA_EU370913)	None	None	None	None	blaSHV-40 (blaSHV-40_AF535128)	None	None	None	OqxB (OqxB_EU370913), OqxA (OqxA_EU370913)	OqxB (OqxB_EU370913), OqxA (OqxA_EU370913)	None	None	None	None
	1D-192	Klebsiella pneumoniae	GN3F + FRCOL	≤8	32	8/4	≤4	≤4	≤4	4	≤1	≤2	≤4	≤2	≤0,5	≤16/4	≤4	≤0,5/9,5		≤2	≤1	≤4	≤1	≤16/2	≤1	2	0.5
				None	blaSHV-13 (blaSHV-13_AF164577), blaSHV-70 (blaSHV-70_DQ013287), blaSHV-11 (blaSHV-11_X98101)		blaSHV-13 (blaSHV-13_AF164577), blaSHV-70 (blaSHV-70_DQ013287)		blaSHV-13 (blaSHV-13_AF164577), blaSHV-70 (blaSHV-70_DQ013287)	blaSHV-11 (blaSHV-11_X98101)	None	None		None	oqxB (oqxB_EU370913), OqxB (OqxB_EU370913), oqxA (oqxA_EU370913), OqxA (OqxA_EU370913)	None	None	OqxB (OqxB_EU370913), OqxA (OqxA_EU370913)	None		blaSHV-13 (blaSHV-13_AF164577), blaSHV-70 (blaSHV-70_DQ013287)	None	None	None	blaSHV-13 (blaSHV-13_AF164577), blaSHV-70 (blaSHV-70_DQ013287)	None	None	blaSHV-13 (blaSHV-13_AF164577), blaSHV-70 (blaSHV-70_DQ013287), blaSHV-11 (blaSHV-11_X98101)	None	None	None	None	None	None	OqxB (OqxB_EU370913), OqxA (OqxA_EU370913)	None	None	None	None	blaSHV-13 (blaSHV-13_AF164577), blaSHV-70 (blaSHV-70_DQ013287)	None	None	None	OqxB (OqxB_EU370913), OqxA (OqxA_EU370913)	OqxB (OqxB_EU370913), OqxA (OqxA_EU370913)	None	None	None	None
	1D-193	Klebsiella pneumoniae	GN3F + FRCOL	≤8	32	≤4/2	≤4	≤4	≤4	≤2	≤1	≤2	≤4	≤2	≤0,5	≤16/4	≤4	≤0,5/9,5		≤2	≤1	≤4	≤1	≤16/2	≤1	2	0.5
				None	blaSHV-98 (blaSHV-98_AM941844), blaSHV-78 (blaSHV-78_AM176553), blaSHV-26 (blaSHV-26_AF227204)		blaSHV-98 (blaSHV-98_AM941844)		blaSHV-98 (blaSHV-98_AM941844)	blaSHV-78 (blaSHV-78_AM176553)	None	None		None	oqxB (oqxB_EU370913), OqxB (OqxB_EU370913), oqxA (oqxA_EU370913), OqxA (OqxA_EU370913)	blaSHV-26 (blaSHV-26_AF227204)	None	OqxB (OqxB_EU370913), OqxA (OqxA_EU370913)	None		blaSHV-98 (blaSHV-98_AM941844)	None	None	blaSHV-26 (blaSHV-26_AF227204)	blaSHV-98 (blaSHV-98_AM941844)	None	None	blaSHV-98 (blaSHV-98_AM941844), blaSHV-78 (blaSHV-78_AM176553), blaSHV-26 (blaSHV-26_AF227204)	blaSHV-26 (blaSHV-26_AF227204)	blaSHV-26 (blaSHV-26_AF227204)	None	None	None	None	OqxB (OqxB_EU370913), OqxA (OqxA_EU370913)	None	None	None	None	blaSHV-98 (blaSHV-98_AM941844)	None	None	None	OqxB (OqxB_EU370913), OqxA (OqxA_EU370913)	OqxB (OqxB_EU370913), OqxA (OqxA_EU370913)	None	None	None	None
	1D-195	Klebsiella pneumoniae	GN3F + FRCOL	≤8	32	≤4/2	≤4	≤4	≤4	≤2	≤1	≤2	≤4	≤2	≤0,5	≤16/4	≤4	≤0,5/9,5		≤2	≤1	≤4	≤1	≤16/2	≤1	2	0.5
				None	blaSHV-77 (blaSHV-77_EF373975), blaSHV-13 (blaSHV-13_AF164577), blaSHV-80 (blaSHV-80_AM176555), blaSHV-70 (blaSHV-70_DQ013287), blaSHV-11 (blaSHV-11_X98101)		blaSHV-13 (blaSHV-13_AF164577), blaSHV-70 (blaSHV-70_DQ013287)		blaSHV-13 (blaSHV-13_AF164577), blaSHV-70 (blaSHV-70_DQ013287)	blaSHV-77 (blaSHV-77_EF373975), blaSHV-80 (blaSHV-80_AM176555), blaSHV-11 (blaSHV-11_X98101)	None	None		None	OqxB (OqxB_EU370913), oqxA (oqxA_EU370913), OqxA (OqxA_EU370913), oqxB (oqxB_EU370913)	None	None	OqxB (OqxB_EU370913), OqxA (OqxA_EU370913)	None		blaSHV-13 (blaSHV-13_AF164577), blaSHV-70 (blaSHV-70_DQ013287)	None	None	None	blaSHV-13 (blaSHV-13_AF164577), blaSHV-70 (blaSHV-70_DQ013287)	None	None	blaSHV-77 (blaSHV-77_EF373975), blaSHV-13 (blaSHV-13_AF164577), blaSHV-80 (blaSHV-80_AM176555), blaSHV-70 (blaSHV-70_DQ013287), blaSHV-11 (blaSHV-11_X98101)	None	None	None	None	None	None	OqxB (OqxB_EU370913), OqxA (OqxA_EU370913)	None	None	None	None	blaSHV-13 (blaSHV-13_AF164577), blaSHV-70 (blaSHV-70_DQ013287)	None	None	None	OqxB (OqxB_EU370913), OqxA (OqxA_EU370913)	OqxB (OqxB_EU370913), OqxA (OqxA_EU370913)	None	None	None	None
	1D-197	Klebsiella pneumoniae	GN3F + FRCOL	≤8	32	≤4/2	≤4	≤4	≤4	4	≤1	≤2	≤4	≤2	≤0,5	≤16/4	≤4	≤0,5/9,5		≤2	≤1	≤4	≤1	≤16/2	≤1	2	0.5
				None	blaSHV-98 (blaSHV-98_AM941844), blaSHV-78 (blaSHV-78_AM176553), blaSHV-26 (blaSHV-26_AF227204)		blaSHV-98 (blaSHV-98_AM941844)		blaSHV-98 (blaSHV-98_AM941844)	blaSHV-78 (blaSHV-78_AM176553)	None	None		None	oqxB (oqxB_EU370913), OqxB (OqxB_EU370913), oqxA (oqxA_EU370913), OqxA (OqxA_EU370913)	blaSHV-26 (blaSHV-26_AF227204)	None	OqxB (OqxB_EU370913), OqxA (OqxA_EU370913)	None		blaSHV-98 (blaSHV-98_AM941844)	None	None	blaSHV-26 (blaSHV-26_AF227204)	blaSHV-98 (blaSHV-98_AM941844)	None	None	blaSHV-98 (blaSHV-98_AM941844), blaSHV-78 (blaSHV-78_AM176553), blaSHV-26 (blaSHV-26_AF227204)	blaSHV-26 (blaSHV-26_AF227204)	blaSHV-26 (blaSHV-26_AF227204)	None	None	None	None	OqxB (OqxB_EU370913), OqxA (OqxA_EU370913)	None	None	None	None	blaSHV-98 (blaSHV-98_AM941844)	None	None	None	OqxB (OqxB_EU370913), OqxA (OqxA_EU370913)	OqxB (OqxB_EU370913), OqxA (OqxA_EU370913)	None	None	None	None
	1D-198	Klebsiella pneumoniae	GN3F + FRCOL	≤8	>32	16/8	≤4	≤4	≤4	4	≤1	≤2	≤4	≤2	≤0,5	≤16/4	≤4	≤0,5/9,5		≤2	≤1	≤4	≤1	32/2	≤1	2	0.5
				None	blaSHV-81 (blaSHV-81_AM176556)		None		None	blaSHV-81 (blaSHV-81_AM176556)	None	None		None	oqxB (oqxB_EU370913), OqxB (OqxB_EU370913), oqxA (oqxA_EU370913), OqxA (OqxA_EU370913)	None	None	OqxB (OqxB_EU370913), OqxA (OqxA_EU370913)	None		None	None	ramR (p.A19V)	None	None	None	None	blaSHV-81 (blaSHV-81_AM176556)	None	None	None	None	None	None	OqxB (OqxB_EU370913), OqxA (OqxA_EU370913)	None	None	None	None	None	None	None	None	OqxB (OqxB_EU370913), OqxA (OqxA_EU370913)	OqxB (OqxB_EU370913), OqxA (OqxA_EU370913)	None	None	None	None
	1D-199	Klebsiella pneumoniae	GN3F + FRCOL	≤8	32	8/4	≤4	≤4	≤4	≤2	≤1	≤2	≤4	≤2	≤0,5	≤16/4	≤4	≤0,5/9,5		≤2	≤1	≤4	≤1	≤16/2	≤1	2	0.5
				None	blaSHV-98 (blaSHV-98_AM941844), blaSHV-78 (blaSHV-78_AM176553), blaSHV-26 (blaSHV-26_AF227204)		blaSHV-98 (blaSHV-98_AM941844)		blaSHV-98 (blaSHV-98_AM941844)	blaSHV-78 (blaSHV-78_AM176553)	None	None		None	oqxB (oqxB_EU370913), OqxB (OqxB_EU370913), oqxA (oqxA_EU370913), OqxA (OqxA_EU370913)	blaSHV-26 (blaSHV-26_AF227204)	None	OqxB (OqxB_EU370913), OqxA (OqxA_EU370913)	None		blaSHV-98 (blaSHV-98_AM941844)	None	None	blaSHV-26 (blaSHV-26_AF227204)	blaSHV-98 (blaSHV-98_AM941844)	None	None	blaSHV-98 (blaSHV-98_AM941844), blaSHV-78 (blaSHV-78_AM176553), blaSHV-26 (blaSHV-26_AF227204)	blaSHV-26 (blaSHV-26_AF227204)	blaSHV-26 (blaSHV-26_AF227204)	None	None	None	None	OqxB (OqxB_EU370913), OqxA (OqxA_EU370913)	None	None	None	None	blaSHV-98 (blaSHV-98_AM941844)	None	None	None	OqxB (OqxB_EU370913), OqxA (OqxA_EU370913)	OqxB (OqxB_EU370913), OqxA (OqxA_EU370913)	None	None	None	None
	1D-200	Klebsiella pneumoniae	GN3F + FRCOL	≤8	>32	>32/16	>32	>32	>32	>16	≤1	4	>32	≤2	1	>128/4	32	>4/76		>16	>32	≤4	≤1	>64/2	>64	4	0.5
				None	blaCTX-M-15 (blaCTX-M-15_AY044436), blaTEM-1B (blaTEM-1B_AY458016), blaSHV-81 (blaSHV-81_AM176556)		blaCTX-M-15 (blaCTX-M-15_AY044436)		blaCTX-M-15 (blaCTX-M-15_AY044436)	blaTEM-1B (blaTEM-1B_AY458016), blaSHV-81 (blaSHV-81_AM176556)	None	None		None	oqxB (oqxB_EU370913), OqxB (OqxB_EU370913), oqxA (oqxA_EU370913), qnrB1 (qnrB1_DQ351241), OqxA (OqxA_EU370913)	None	None	OqxB (OqxB_EU370913), dfrA14 (dfrA14_KF921535), OqxA (OqxA_EU370913)	sul2 (sul2_AY034138)		blaCTX-M-15 (blaCTX-M-15_AY044436)	None	None	None	blaCTX-M-15 (blaCTX-M-15_AY044436)	None	None	blaCTX-M-15 (blaCTX-M-15_AY044436), blaTEM-1B (blaTEM-1B_AY458016), blaSHV-81 (blaSHV-81_AM176556)	None	None	None	None	None	None	OqxB (OqxB_EU370913), OqxA (OqxA_EU370913)	None	None	None	None	blaCTX-M-15 (blaCTX-M-15_AY044436)	None	None	None	OqxB (OqxB_EU370913), OqxA (OqxA_EU370913)	OqxB (OqxB_EU370913), OqxA (OqxA_EU370913)	None	None	None	None
	1D-201	Klebsiella pneumoniae	GN3F + FRCOL	≤8	>32	16/8	≤4	≤4	≤4	8	≤1	≤2	16	≤2	>4	≤16/4	8	≤0,5/9,5		≤2	≤1	≤4	≤1	≤16/2	≤1	8	0.5
				None	blaSHV-60 (blaSHV-60_AB302939)		None		None	blaSHV-60 (blaSHV-60_AB302939)	None	None		None	oqxB (oqxB_EU370913), oqxA (oqxA_EU370913), OqxB (OqxB_EU370913), OqxA (OqxA_EU370913), gyrA (p.S83F)	None	None	OqxB (OqxB_EU370913), OqxA (OqxA_EU370913)	None		None	None	None	None	None	None	None	blaSHV-60 (blaSHV-60_AB302939)	None	None	None	None	None	None	OqxB (OqxB_EU370913), OqxA (OqxA_EU370913)	None	None	None	None	None	None	None	None	OqxB (OqxB_EU370913), OqxA (OqxA_EU370913)	OqxB (OqxB_EU370913), OqxA (OqxA_EU370913)	None	None	None	None
	1D-204	Klebsiella pneumoniae	GN3F + FRCOL	≤8	32	≤4/2	≤4	≤4	≤4	≤2	≤1	≤2	≤4	≤2	≤0,5	≤16/4	≤4	≤0,5/9,5		≤2	≤1	≤4	≤1	≤16/2	≤1	1	0.5
				None	blaSHV-38 (blaSHV-38_AY079099)		blaSHV-38 (blaSHV-38_AY079099)		blaSHV-38 (blaSHV-38_AY079099)	None	None	None		None	oqxB (oqxB_EU370913), OqxB (OqxB_EU370913), oqxA (oqxA_EU370913), OqxA (OqxA_EU370913)	None	None	OqxB (OqxB_EU370913), OqxA (OqxA_EU370913)	None		blaSHV-38 (blaSHV-38_AY079099)	None	None	None	blaSHV-38 (blaSHV-38_AY079099)	None	None	blaSHV-38 (blaSHV-38_AY079099)	None	None	None	None	None	None	OqxB (OqxB_EU370913), OqxA (OqxA_EU370913)	None	None	None	None	blaSHV-38 (blaSHV-38_AY079099)	None	None	None	OqxB (OqxB_EU370913), OqxA (OqxA_EU370913)	OqxB (OqxB_EU370913), OqxA (OqxA_EU370913)	None	None	None	None
	1D-205	Klebsiella pneumoniae	GN3F + FRCOL	≤8	32	≤4/2	≤4	≤4	≤4	4	≤1	≤2	≤4	≤2	≤0,5	≤16/4	≤4	≤0,5/9,5		≤2	≤1	≤4	≤1	≤16/2	≤1	2	0.5
				None	blaSHV-98 (blaSHV-98_AM941844), blaSHV-78 (blaSHV-78_AM176553), blaSHV-26 (blaSHV-26_AF227204)		blaSHV-98 (blaSHV-98_AM941844)		blaSHV-98 (blaSHV-98_AM941844)	blaSHV-78 (blaSHV-78_AM176553)	None	None		None	oqxB (oqxB_EU370913), OqxB (OqxB_EU370913), oqxA (oqxA_EU370913), OqxA (OqxA_EU370913)	blaSHV-26 (blaSHV-26_AF227204)	None	OqxB (OqxB_EU370913), OqxA (OqxA_EU370913)	None		blaSHV-98 (blaSHV-98_AM941844)	None	None	blaSHV-26 (blaSHV-26_AF227204)	blaSHV-98 (blaSHV-98_AM941844)	None	None	blaSHV-98 (blaSHV-98_AM941844), blaSHV-78 (blaSHV-78_AM176553), blaSHV-26 (blaSHV-26_AF227204)	blaSHV-26 (blaSHV-26_AF227204)	blaSHV-26 (blaSHV-26_AF227204)	None	None	None	None	OqxB (OqxB_EU370913), OqxA (OqxA_EU370913)	None	None	None	None	blaSHV-98 (blaSHV-98_AM941844)	None	None	None	OqxB (OqxB_EU370913), OqxA (OqxA_EU370913)	OqxB (OqxB_EU370913), OqxA (OqxA_EU370913)	None	None	None	None
	1D-206	Klebsiella pneumoniae	GN3F + FRCOL	≤8	>32	>32/16	≤4	16	≤4	>16	≤1	≤2	≤4	≤2	≤0,5	32/4	≤4	>4/76		≤2	≤1	≤4	≤1	>64/2	≤1	2	0.5
				None	blaSHV-79 (blaSHV-79_AM176554), blaTEM-1B (blaTEM-1B_AY458016), blaSHV-40 (blaSHV-40_AF535128), blaSHV-56 (blaSHV-56_EU586041), blaSHV-89 (blaSHV-89_DQ193536), blaSHV-85 (blaSHV-85_DQ322460)		blaSHV-40 (blaSHV-40_AF535128)		blaSHV-40 (blaSHV-40_AF535128)	blaSHV-79 (blaSHV-79_AM176554), blaTEM-1B (blaTEM-1B_AY458016), blaSHV-89 (blaSHV-89_DQ193536), blaSHV-85 (blaSHV-85_DQ322460)	None	None		None	oqxB (oqxB_EU370913), OqxB (OqxB_EU370913), OqxA (OqxA_EU370913), oqxA (oqxA_EU370913)	blaSHV-56 (blaSHV-56_EU586041)	None	dfrA14 (dfrA14_KF921535), OqxB (OqxB_EU370913), OqxA (OqxA_EU370913)	sul2 (sul2_HQ840942)		blaSHV-40 (blaSHV-40_AF535128)	None	None	blaSHV-56 (blaSHV-56_EU586041)	blaSHV-40 (blaSHV-40_AF535128)	None	None	blaSHV-79 (blaSHV-79_AM176554), blaTEM-1B (blaTEM-1B_AY458016), blaSHV-40 (blaSHV-40_AF535128), blaSHV-56 (blaSHV-56_EU586041), blaSHV-89 (blaSHV-89_DQ193536), blaSHV-85 (blaSHV-85_DQ322460)	blaSHV-56 (blaSHV-56_EU586041)	blaSHV-56 (blaSHV-56_EU586041)	None	None	None	mph(A) (mph(A)_D16251)	OqxB (OqxB_EU370913), OqxA (OqxA_EU370913)	None	None	None	None	blaSHV-40 (blaSHV-40_AF535128)	None	None	None	OqxB (OqxB_EU370913), OqxA (OqxA_EU370913)	OqxB (OqxB_EU370913), OqxA (OqxA_EU370913)	None	None	None	None
	1D-194	Klebsiella variicola	GN3F + FRCOL	≤8	16	≤4/2	≤4	≤4	≤4	≤2	≤1	≤2	≤4	≤2	≤0,5	≤16/4	≤4	≤0,5/9,5		≤2	≤1	≤4	≤1	≤16/2	≤1	2	0.5
				None	blaLEN9 (blaLEN9_AJ635405)		None		None	blaLEN9 (blaLEN9_AJ635405)	None	None		None	oqxB (oqxB_EU370913), OqxA (OqxA_EU370913), oqxA (oqxA_EU370913), OqxB (OqxB_EU370913)	None	None	OqxA (OqxA_EU370913), OqxB (OqxB_EU370913)	None		None	None	None	None	None	None	None	blaLEN9 (blaLEN9_AJ635405)	None	None	None	None	None	None	OqxA (OqxA_EU370913), OqxB (OqxB_EU370913)	None	None	None	None	None	None	None	None	OqxA (OqxA_EU370913), OqxB (OqxB_EU370913)	OqxA (OqxA_EU370913), OqxB (OqxB_EU370913)	None	None	None	None
	1D-182	Klebsiella sp	GN3F + FRCOL	≤8	>32	8/4	≤4	16	≤4	8	≤1	≤2	8	≤2	≤0,5	≤16/4	≤4	≤0,5/9,5		≤2	≤1	≤4	≤1	≤16/2	≤1	4	0.5
				None	blaOXY-1-3 (blaOXY-1-3_AY077482)		None		None	None	None	None		None	oqxB (oqxB_EU370913), OqxA (OqxA_EU370913), oqxA (oqxA_EU370913), OqxB (OqxB_EU370913)	blaOXY-1-3 (blaOXY-1-3_AY077482)	blaOXY-1-3 (blaOXY-1-3_AY077482)	OqxA (OqxA_EU370913), OqxB (OqxB_EU370913)	None		blaOXY-1-3 (blaOXY-1-3_AY077482)	None	acrR (p.F204L)	blaOXY-1-3 (blaOXY-1-3_AY077482)	None	None	None	blaOXY-1-3 (blaOXY-1-3_AY077482)	blaOXY-1-3 (blaOXY-1-3_AY077482)	blaOXY-1-3 (blaOXY-1-3_AY077482)	None	None	None	None	OqxA (OqxA_EU370913), OqxB (OqxB_EU370913)	None	None	None	None	blaOXY-1-3 (blaOXY-1-3_AY077482)	None	None	None	OqxA (OqxA_EU370913), OqxB (OqxB_EU370913)	OqxA (OqxA_EU370913), OqxB (OqxB_EU370913)	None	None	None	None
	1D-196	Klebsiella sp	GN3F + FRCOL	≤8	>32	≤4/2	≤4	≤4	≤4	8	≤1	≤2	≤4	≤2	≤0,5	≤16/4	≤4	≤0,5/9,5		≤2	≤1	≤4	≤1	≤16/2	≤1	2	0.5
				None	None		None		None	None	None	None		None	oqxB (oqxB_EU370913), OqxB (OqxB_EU370913), oqxA (oqxA_EU370913), OqxA (OqxA_EU370913)	None	None	OqxB (OqxB_EU370913), OqxA (OqxA_EU370913)	None		None	None	None	None	None	None	None	None	None	None	None	None	None	None	OqxB (OqxB_EU370913), OqxA (OqxA_EU370913)	None	None	None	None	None	None	None	None	OqxB (OqxB_EU370913), OqxA (OqxA_EU370913)	OqxB (OqxB_EU370913), OqxA (OqxA_EU370913)	None	None	None	None
	1D-203	Klebsiella sp	GN3F + FRCOL	≤8	>32	≤4/2	≤4	≤4	≤4	4	≤1	≤2	≤4	≤2	≤0,5	≤16/4	≤4	≤0,5/9,5		≤2	≤1	≤4	≤1	≤16/2	≤1	2	0.5
				None	None		None		None	None	None	None		None	oqxB (oqxB_EU370913), OqxA (OqxA_EU370913), oqxA (oqxA_EU370913), OqxB (OqxB_EU370913)	None	None	OqxA (OqxA_EU370913), OqxB (OqxB_EU370913)	None		None	None	None	None	None	None	None	None	None	None	None	None	None	None	OqxA (OqxA_EU370913), OqxB (OqxB_EU370913)	None	None	None	None	None	None	None	None	OqxA (OqxA_EU370913), OqxB (OqxB_EU370913)	OqxA (OqxA_EU370913), OqxB (OqxB_EU370913)	None	None	None	None
				amikacin	ampicillin	ampicillin/sulbactam	aztreonam	cefazolin	cefepime	cephalothin	meropenem	ertapenem	cefuroxime	gentamicin	ciprofloxacin	piperacillin/tazobactam	cefoxitin	trimethoprim	sulfamethoxazole	cefpodoxime	ceftazidime	tobramycin	tigecycline	ticarcillin/clavulanic acid	ceftriaxone	tetracycline	colistin	amoxicillin	amoxicillin+clavulanic acid	ampicillin/clavulanic acid	apramycin	arbekacin	astromicin	azithromycin	benzylkonium chloride	butiromycin	butirosin	carbomycin	cefixime	cefotaxime	cefotaxime+clavulanic acid	ceftazidime+avibactam	cephalotin	cetylpyridinium chloride	chloramphenicol	chlorhexidine	clindamycin	dalfopristin	dibekacin
	1D-227	Enterobacter aerogenes	GN3F + FRCOL	≤8	>32	>32/16	>32	>32	≤4	>16	≤1	≤2	>32	≤2	≤0,5	128/4	>32	≤0,5/9,5		>16	>32	≤4	2	64/2	64	16	0.5
				None	None		None		None	None	None	None		None	OqxB (OqxB_EU370913), oqxB (oqxB_EU370913), OqxA (OqxA_EU370913), oqxA (oqxA_EU370913)	None	None	OqxB (OqxB_EU370913), OqxA (OqxA_EU370913)	None		None	None	None	None	None	None	None	None	None	None	None	None	None	None	OqxB (OqxB_EU370913), OqxA (OqxA_EU370913)	None	None	None	None	None	None	None	None	OqxB (OqxB_EU370913), OqxA (OqxA_EU370913)	OqxB (OqxB_EU370913), OqxA (OqxA_EU370913)	None	None	None	None
	1D-228	Enterobacter aerogenes	GN3F + FRCOL	≤8	>32	16/8	≤4	>32	≤4	>16	≤1	≤2	≤4	≤2	≤0,5	≤16/4	>32	≤0,5/9,5		≤2	≤1	≤4	≤1	≤16/2	≤1	2	0.5
				None	None		None		None	None	None	None		None	OqxB (OqxB_EU370913), oqxB (oqxB_EU370913), oqxA (oqxA_EU370913), OqxA (OqxA_EU370913)	None	None	OqxB (OqxB_EU370913), OqxA (OqxA_EU370913)	None		None	None	None	None	None	None	None	None	None	None	None	None	None	None	OqxB (OqxB_EU370913), OqxA (OqxA_EU370913)	None	None	None	None	None	None	None	None	OqxB (OqxB_EU370913), OqxA (OqxA_EU370913)	OqxB (OqxB_EU370913), OqxA (OqxA_EU370913)	None	None	None	None
	1D-219	Enterobacter cloacae	GN3F + FRCOL	≤8	>32	32/16	≤4	>32	≤4	>16	≤1	≤2	8	≤2	≤0,5	≤16/4	>32	≤0,5/9,5		4	≤1	≤4	≤1	≤16/2	≤1	2	0.5
				None	blaACT-12 (blaACT-12_JX440355)		None		None	None	None	None		None	OqxB (OqxB_EU370913), oqxB (oqxB_EU370913), OqxA (OqxA_EU370913), oqxA (oqxA_EU370913)	blaACT-12 (blaACT-12_JX440355)	blaACT-12 (blaACT-12_JX440355)	OqxB (OqxB_EU370913), OqxA (OqxA_EU370913)	None		blaACT-12 (blaACT-12_JX440355)	None	None	blaACT-12 (blaACT-12_JX440355)	None	None	None	blaACT-12 (blaACT-12_JX440355)	blaACT-12 (blaACT-12_JX440355)	blaACT-12 (blaACT-12_JX440355)	None	None	None	None	OqxB (OqxB_EU370913), OqxA (OqxA_EU370913)	None	None	None	None	blaACT-12 (blaACT-12_JX440355)	None	None	None	OqxB (OqxB_EU370913), OqxA (OqxA_EU370913)	OqxB (OqxB_EU370913), OqxA (OqxA_EU370913)	None	None	None	None
	1D-229	Enterobacter cloacae	GN3F + FRCOL	≤8	>32	>32/16	≤4	>32	≤4	>16	≤1	≤2	>32	≤2	≤0,5	≤16/4	>32	≤0,5/9,5		4	≤1	≤4	≤1	>64/2	≤1	2	16
				None	blaMIR-5 (blaMIR-5_FJ237367), blaMIR-1 (blaMIR-1_M37839), blaMIR-6 (blaMIR-6_JQ664733)		None		None	None	None	None		None	OqxB (OqxB_EU370913), oqxB (oqxB_EU370913), OqxA (OqxA_EU370913), oqxA (oqxA_EU370913)	blaMIR-5 (blaMIR-5_FJ237367), blaMIR-1 (blaMIR-1_M37839), blaMIR-6 (blaMIR-6_JQ664733)	blaMIR-5 (blaMIR-5_FJ237367), blaMIR-1 (blaMIR-1_M37839), blaMIR-6 (blaMIR-6_JQ664733)	OqxB (OqxB_EU370913), OqxA (OqxA_EU370913)	None		blaMIR-5 (blaMIR-5_FJ237367), blaMIR-1 (blaMIR-1_M37839), blaMIR-6 (blaMIR-6_JQ664733)	None	None	blaMIR-5 (blaMIR-5_FJ237367), blaMIR-1 (blaMIR-1_M37839), blaMIR-6 (blaMIR-6_JQ664733)	None	None	None	blaMIR-5 (blaMIR-5_FJ237367), blaMIR-1 (blaMIR-1_M37839), blaMIR-6 (blaMIR-6_JQ664733)	blaMIR-5 (blaMIR-5_FJ237367), blaMIR-1 (blaMIR-1_M37839), blaMIR-6 (blaMIR-6_JQ664733)	blaMIR-5 (blaMIR-5_FJ237367), blaMIR-1 (blaMIR-1_M37839), blaMIR-6 (blaMIR-6_JQ664733)	None	None	None	None	OqxB (OqxB_EU370913), OqxA (OqxA_EU370913)	None	None	None	None	blaMIR-5 (blaMIR-5_FJ237367), blaMIR-1 (blaMIR-1_M37839), blaMIR-6 (blaMIR-6_JQ664733)	None	None	None	OqxB (OqxB_EU370913), OqxA (OqxA_EU370913)	OqxB (OqxB_EU370913), OqxA (OqxA_EU370913)	None	None	None	None
	1D-230	Enterobacter cloacae	GN3F + FRCOL	≤8	>32	32/16	≤4	>32	≤4	>16	≤1	≤2	8	≤2	≤0,5	≤16/4	>32	≤0,5/9,5		4	≤1	≤4	≤1	≤16/2	≤1	2	0.5
				None	blaACT-5 (blaACT-5_FJ237369)		None		None	None	None	None		None	OqxB (OqxB_EU370913), oqxB (oqxB_EU370913), OqxA (OqxA_EU370913), oqxA (oqxA_EU370913)	blaACT-5 (blaACT-5_FJ237369)	blaACT-5 (blaACT-5_FJ237369)	OqxB (OqxB_EU370913), OqxA (OqxA_EU370913)	None		blaACT-5 (blaACT-5_FJ237369)	None	None	blaACT-5 (blaACT-5_FJ237369)	None	None	None	blaACT-5 (blaACT-5_FJ237369)	blaACT-5 (blaACT-5_FJ237369)	blaACT-5 (blaACT-5_FJ237369)	None	None	None	None	OqxB (OqxB_EU370913), OqxA (OqxA_EU370913)	None	None	None	None	blaACT-5 (blaACT-5_FJ237369)	None	None	None	OqxB (OqxB_EU370913), OqxA (OqxA_EU370913)	OqxB (OqxB_EU370913), OqxA (OqxA_EU370913)	None	None	None	None
	1D-231	Enterobacter cloacae	GN3F + FRCOL	≤8	>32	16/8	≤4	>32	≤4	>16	≤1	≤2	≤4	≤2	≤0,5	≤16/4	>32	≤0,5/9,5		≤2	≤1	≤4	≤1	≤16/2	≤1	2	64
				None	blaLAP-2 (blaLAP-2_EU159120)		None		None	blaLAP-2 (blaLAP-2_EU159120)	None	None		None	OqxB (OqxB_EU370913), qnrS1 (qnrS1_AB187515), oqxB (oqxB_EU370913)	None	None	OqxB (OqxB_EU370913)	None		None	None	None	None	None	None	None	blaLAP-2 (blaLAP-2_EU159120)	None	None	None	None	None	None	OqxB (OqxB_EU370913)	None	None	None	None	None	None	None	blaLAP-2 (blaLAP-2_EU159120)	OqxB (OqxB_EU370913)	OqxB (OqxB_EU370913)	None	None	None	None
	1D-232	Enterobacter cloacae	GN3F + FRCOL	≤8	>32	>32/16	≤4	>32	≤4	>16	≤1	≤2	16	≤2	≤0,5	≤16/4	>32	1/19		≤2	≤1	≤4	≤1	≤16/2	≤1	2	0.5
				None	blaACT-5 (blaACT-5_FJ237369)		None		None	None	None	None		None	OqxB (OqxB_EU370913), oqxB (oqxB_EU370913), OqxA (OqxA_EU370913), oqxA (oqxA_EU370913)	blaACT-5 (blaACT-5_FJ237369)	blaACT-5 (blaACT-5_FJ237369)	OqxB (OqxB_EU370913), OqxA (OqxA_EU370913)	None		blaACT-5 (blaACT-5_FJ237369)	None	None	blaACT-5 (blaACT-5_FJ237369)	None	None	None	blaACT-5 (blaACT-5_FJ237369)	blaACT-5 (blaACT-5_FJ237369)	blaACT-5 (blaACT-5_FJ237369)	None	None	None	None	OqxB (OqxB_EU370913), OqxA (OqxA_EU370913)	None	None	None	None	blaACT-5 (blaACT-5_FJ237369)	None	None	None	OqxB (OqxB_EU370913), OqxA (OqxA_EU370913)	OqxB (OqxB_EU370913), OqxA (OqxA_EU370913)	None	None	None	None
	1D-235	Enterobacter cloacae	GN3F + FRCOL	≤8	>32	32/16	≤4	>32	≤4	>16	≤1	≤2	8	≤2	≤0,5	≤16/4	>32	≤0,5/9,5		≤2	2	≤4	≤1	≤16/2	≤1	4	2
				None	blaACT-12 (blaACT-12_JX440355)		None		None	None	None	None		None	OqxB (OqxB_EU370913), oqxB (oqxB_EU370913), OqxA (OqxA_EU370913), oqxA (oqxA_EU370913)	blaACT-12 (blaACT-12_JX440355)	blaACT-12 (blaACT-12_JX440355)	OqxB (OqxB_EU370913), OqxA (OqxA_EU370913)	None		blaACT-12 (blaACT-12_JX440355)	None	None	blaACT-12 (blaACT-12_JX440355)	None	None	None	blaACT-12 (blaACT-12_JX440355)	blaACT-12 (blaACT-12_JX440355)	blaACT-12 (blaACT-12_JX440355)	None	None	None	None	OqxB (OqxB_EU370913), OqxA (OqxA_EU370913)	None	None	None	None	blaACT-12 (blaACT-12_JX440355)	None	None	None	OqxB (OqxB_EU370913), OqxA (OqxA_EU370913)	OqxB (OqxB_EU370913), OqxA (OqxA_EU370913)	None	None	None	None
	1D-237	Enterobacter cloacae	GN3F + FRCOL	≤8	8	<=4/2	≤4	32	≤4	>16	≤1	≤2	8	≤2	≤0,5	≤16/4	<=4	≤0,5/9,5		<=2	≤1	≤4	≤1	≤16/2	≤1	2	0.5
				None	blaACT-14 (blaACT-14_JX440354)		None		None	None	None	None		None	OqxB (OqxB_EU370913), oqxB (oqxB_EU370913), OqxA (OqxA_EU370913), oqxA (oqxA_EU370913)	blaACT-14 (blaACT-14_JX440354)	blaACT-14 (blaACT-14_JX440354)	OqxB (OqxB_EU370913), OqxA (OqxA_EU370913)	None		blaACT-14 (blaACT-14_JX440354)	None	None	blaACT-14 (blaACT-14_JX440354)	None	None	None	blaACT-14 (blaACT-14_JX440354)	blaACT-14 (blaACT-14_JX440354)	blaACT-14 (blaACT-14_JX440354)	None	None	None	None	OqxB (OqxB_EU370913), OqxA (OqxA_EU370913)	None	None	None	None	blaACT-14 (blaACT-14_JX440354)	None	None	None	OqxB (OqxB_EU370913), OqxA (OqxA_EU370913)	OqxB (OqxB_EU370913), OqxA (OqxA_EU370913)	None	None	None	None
	1D-236	Enterobacter bugandensis	GN3F + FRCOL	≤8	>32	>32/16	>32	>32	≤4	>16	≤1	≤2	>32	≤2	≤0,5	64/4	>32	≤0,5/9,5		>16	>32	≤4	≤1	>64/2	>64	4	8
				None	blaACT-6 (blaACT-6_FJ237366)		None		None	None	None	None		None	OqxB (OqxB_EU370913), oqxB (oqxB_EU370913), OqxA (OqxA_EU370913), oqxA (oqxA_EU370913)	blaACT-6 (blaACT-6_FJ237366)	blaACT-6 (blaACT-6_FJ237366)	OqxB (OqxB_EU370913), OqxA (OqxA_EU370913)	None		blaACT-6 (blaACT-6_FJ237366)	None	None	blaACT-6 (blaACT-6_FJ237366)	None	None	None	blaACT-6 (blaACT-6_FJ237366)	blaACT-6 (blaACT-6_FJ237366)	blaACT-6 (blaACT-6_FJ237366)	None	None	None	None	OqxB (OqxB_EU370913), OqxA (OqxA_EU370913)	None	None	None	None	blaACT-6 (blaACT-6_FJ237366)	None	None	None	OqxB (OqxB_EU370913), OqxA (OqxA_EU370913)	OqxB (OqxB_EU370913), OqxA (OqxA_EU370913)	None	None	None	None
				amikacin	ampicillin	ampicillin/sulbactam	aztreonam	cefazolin	cefepime	cephalothin	meropenem	ertapenem	cefuroxime	gentamicin	ciprofloxacin	piperacillin/tazobactam	cefoxitin	trimethoprim	sulfamethoxazole	cefpodoxime	ceftazidime	tobramycin	tigecycline	ticarcillin/clavulanic acid	ceftriaxone	tetracycline	colistin	amoxicillin	amoxicillin+clavulanic acid	ampicillin/clavulanic acid	apramycin	arbekacin	astromicin	azithromycin	benzylkonium chloride	butiromycin	butirosin	carbomycin	cefixime	cefotaxime	cefotaxime+clavulanic acid	ceftazidime+avibactam	cephalotin	cetylpyridinium chloride	chloramphenicol	chlorhexidine	clindamycin	dalfopristin	dibekacin
	1D-218	Citrobacter braakii	GN3F + FRCOL	≤8	>32	>32/16	16	>32	≤4	>16	≤1	≤2	>32	≤2	≤0,5	≤16/4	>32	≤0,5/9,5		>16	32	≤4	≤1	>64/2	16	2	0.5
				None	blaCMY-93 (blaCMY-93_KF992025)		None		None	None	None	None		None	None	blaCMY-93 (blaCMY-93_KF992025)	blaCMY-93 (blaCMY-93_KF992025)	None	None		blaCMY-93 (blaCMY-93_KF992025)	None	None	blaCMY-93 (blaCMY-93_KF992025)	None	None	None	blaCMY-93 (blaCMY-93_KF992025)	blaCMY-93 (blaCMY-93_KF992025)	blaCMY-93 (blaCMY-93_KF992025)	None	None	None	None	None	None	None	None	None	blaCMY-93 (blaCMY-93_KF992025)	None	None	None	None	None	None	None	None	None
	1D-220	Citrobacter braakii	GN3F + FRCOL	≤8	>32	16/8	≤4	>32	≤4	>16	≤1	≤2	8	≤2	≤0,5	≤16/4	>32	≤0,5/9,5		≤2	≤1	≤4	≤1	≤16/2	≤1	1	0.5
				None	blaCMY-83 (blaCMY-83_JX440351)		None		None	None	None	None		None	None	blaCMY-83 (blaCMY-83_JX440351)	blaCMY-83 (blaCMY-83_JX440351)	None	None		blaCMY-83 (blaCMY-83_JX440351)	None	None	blaCMY-83 (blaCMY-83_JX440351)	None	None	None	blaCMY-83 (blaCMY-83_JX440351)	blaCMY-83 (blaCMY-83_JX440351)	blaCMY-83 (blaCMY-83_JX440351)	None	None	None	None	None	None	None	None	None	blaCMY-83 (blaCMY-83_JX440351)	None	None	None	None	None	None	None	None	None
	1D-221	Citrobacter freundii	GN3F + FRCOL	≤8	32	16/8	≤4	>32	≤4	>16	≤1	≤2	≤4	≤2	≤0,5	≤16/4	>32	≤0,5/9,5		≤2	≤1	≤4	≤1	≤16/2	≤1	2	0.5
				None	blaCMY-48 (blaCMY-48_HM569226)		None		None	None	None	None		None	None	blaCMY-48 (blaCMY-48_HM569226)	blaCMY-48 (blaCMY-48_HM569226)	None	None		blaCMY-48 (blaCMY-48_HM569226)	None	None	blaCMY-48 (blaCMY-48_HM569226)	None	None	None	blaCMY-48 (blaCMY-48_HM569226)	blaCMY-48 (blaCMY-48_HM569226)	blaCMY-48 (blaCMY-48_HM569226)	None	None	None	None	None	None	None	None	None	blaCMY-48 (blaCMY-48_HM569226)	None	None	None	None	None	None	None	None	None
	1D-234	Citrobacter freundii	GN3F + FRCOL	≤8	≤4	8/4	8	16	≤4	>16	≤1	≤2	≤4	≤2	≤0,5	≤16/4	8	≤0,5/9,5		≤2	≤1	≤4	≤1	≤16/2	≤1	1	0.5
				None	blaCMY-48 (blaCMY-48_HM569226)		None		None	None	None	None		None	None	blaCMY-48 (blaCMY-48_HM569226)	blaCMY-48 (blaCMY-48_HM569226)	None	sul2 (sul2_AY034138)		blaCMY-48 (blaCMY-48_HM569226)	None	None	blaCMY-48 (blaCMY-48_HM569226)	None	None	None	blaCMY-48 (blaCMY-48_HM569226)	blaCMY-48 (blaCMY-48_HM569226)	blaCMY-48 (blaCMY-48_HM569226)	None	None	None	None	None	None	None	None	None	blaCMY-48 (blaCMY-48_HM569226)	None	None	None	None	None	None	None	None	None
	1D-233	Citrobacter freundii	GN3F + FRCOL	≤8	16	≤4/2	≤4	>32	≤4	>16	≤1	≤2	≤4	≤2	≤0,5	≤16/4	>32	≤0,5/9,5		4	≤1	≤4	≤1	≤16/2	≤1	2	0.5
				None	blaCMY-34 (blaCMY-34_EF394370)		None		None	None	None	None		None	qnrB9 (qnrB9_EF526508)	blaCMY-34 (blaCMY-34_EF394370)	blaCMY-34 (blaCMY-34_EF394370)	None	None		blaCMY-34 (blaCMY-34_EF394370)	None	None	blaCMY-34 (blaCMY-34_EF394370)	None	None	None	blaCMY-34 (blaCMY-34_EF394370)	blaCMY-34 (blaCMY-34_EF394370)	blaCMY-34 (blaCMY-34_EF394370)	None	None	None	None	None	None	None	None	None	blaCMY-34 (blaCMY-34_EF394370)	None	None	None	None	None	None	None	None	None
	1D-222_B	Citrobacter koseri	GN3F + FRCOL	≤8	32	≤4/2	≤4	≤4	≤4	8	≤1	≤2	≤4	≤2	≤0,5	≤16/4	≤4	≤0,5/9,5		≤2	≤1	≤4	≤1	≤16/2	≤1	2	1
				None	blaMAL-1 (blaMAL-1_AJ609506)		None		None	blaMAL-1 (blaMAL-1_AJ609506)	None	None		None	None	None	None	None	None		None	None	None	blaMAL-1 (blaMAL-1_AJ609506)	None	None	None	blaMAL-1 (blaMAL-1_AJ609506)	blaMAL-1 (blaMAL-1_AJ609506)	blaMAL-1 (blaMAL-1_AJ609506)	None	None	None	None	None	None	None	None	None	None	None	None	None	None	None	None	None	None	None
	1D-223	Citrobacter koseri	GN3F + FRCOL	≤8	32	≤4/2	≤4	≤4	≤4	4	≤1	≤2	≤4	≤2	≤0,5	≤16/4	≤4	≤0,5/9,5		≤2	≤1	≤4	≤1	≤16/2	≤1	2	0.5
				None	blaMAL-1 (blaMAL-1_AJ277209)		None		None	blaMAL-1 (blaMAL-1_AJ277209)	None	None		None	None	None	None	None	None		None	None	None	blaMAL-1 (blaMAL-1_AJ277209)	None	None	None	blaMAL-1 (blaMAL-1_AJ277209)	blaMAL-1 (blaMAL-1_AJ277209)	blaMAL-1 (blaMAL-1_AJ277209)	None	None	None	None	None	None	None	None	None	None	None	None	None	None	None	None	None	None	None
	1D-224	Citrobacter koseri	GN3F + FRCOL	≤8	>32	≤4/2	≤4	≤4	≤4	4	≤1	≤2	≤4	≤2	≤0,5	≤16/4	≤4	≤0,5/9,5		≤2	≤1	≤4	≤1	≤16/2	≤1	2	0.5
				None	blaMAL-1 (blaMAL-1_AJ277209)		None		None	blaMAL-1 (blaMAL-1_AJ277209)	None	None		None	None	None	None	None	None		None	None	None	blaMAL-1 (blaMAL-1_AJ277209)	None	None	None	blaMAL-1 (blaMAL-1_AJ277209)	blaMAL-1 (blaMAL-1_AJ277209)	blaMAL-1 (blaMAL-1_AJ277209)	None	None	None	None	None	None	None	None	None	None	None	None	None	None	None	None	None	None	None
	1D-225	Citrobacter koseri	GN3F + FRCOL	≤8	32	≤4/2	≤4	≤4	≤4	4	≤1	≤2	≤4	≤2	≤0,5	≤16/4	≤4	≤0,5/9,5		≤2	≤1	≤4	≤1	≤16/2	≤1	2	0.25
				None	blaMAL-1 (blaMAL-1_AJ609506)		None		None	blaMAL-1 (blaMAL-1_AJ609506)	None	None		None	None	None	None	None	None		None	None	None	blaMAL-1 (blaMAL-1_AJ609506)	None	None	None	blaMAL-1 (blaMAL-1_AJ609506)	blaMAL-1 (blaMAL-1_AJ609506)	blaMAL-1 (blaMAL-1_AJ609506)	None	None	None	None	None	None	None	None	None	None	None	None	None	None	None	None	None	None	None
	1D-226	Citrobacter koseri	GN3F + FRCOL	≤8	>32	≤4/2	≤4	≤4	≤4	4	≤1	≤2	16	≤2	≤0,5	≤16/4	≤4	≤0,5/9,5		≤2	≤1	≤4	≤1	≤16/2	≤1	2	0.25
				None	blaMAL-1 (blaMAL-1_AJ277209)		None		None	blaMAL-1 (blaMAL-1_AJ277209)	None	None		None	None	None	None	None	None		None	None	None	blaMAL-1 (blaMAL-1_AJ277209)	None	None	None	blaMAL-1 (blaMAL-1_AJ277209)	blaMAL-1 (blaMAL-1_AJ277209)	blaMAL-1 (blaMAL-1_AJ277209)	None	None	None	None	None	None	None	None	None	None	None	None	None	None	None	None	None	None	None
				amikacin	ampicillin	ampicillin/sulbactam	aztreonam	cefazolin	cefepime	cephalothin	meropenem	ertapenem	cefuroxime	gentamicin	ciprofloxacin	piperacillin/tazobactam	cefoxitin	trimethoprim	sulfamethoxazole	cefpodoxime	ceftazidime	tobramycin	tigecycline	ticarcillin/clavulanic acid	ceftriaxone	tetracycline	colistin	amoxicillin	amoxicillin+clavulanic acid	ampicillin/clavulanic acid	apramycin	arbekacin	astromicin	azithromycin	benzylkonium chloride	butiromycin	butirosin	carbomycin	cefixime	cefotaxime	cefotaxime+clavulanic acid	ceftazidime+avibactam	cephalotin	cetylpyridinium chloride	chloramphenicol	chlorhexidine	clindamycin	dalfopristin	dibekacin
	1D-207	Proteus mirabilis	GN3F	≤8	≤4	≤4/2	≤4	≤4	≤4	≤2	≤1	≤2	≤4	≤2	≤0,5	≤16/4	≤4	≤0,5/9,5		≤2	≤1	≤4	≤1	≤16/2	≤1	>16	--
				None	None		None		None	None	None	None		None	None	None	None	None	None		None	None	None	None	None	tet(J) (tet(J)_ACLE01000065)	None	None	None	None	None	None	None	None	None	None	None	None	None	None	None	None	None	None	cat (cat_M11587)	None	None	None	None
	1D-208	Proteus mirabilis	GN3F	≤8	≤4	≤4/2	≤4	8	≤4	8	≤1	≤2	≤4	≤2	≤0,5	≤16/4	8	≤0,5/9,5		≤2	≤1	≤4	4	≤16/2	≤1	>16	--
				None	None		None		None	None	None	None		None	None	None	None	None	None		None	None	None	None	None	tet(J) (tet(J)_ACLE01000065)	None	None	None	None	None	None	None	None	None	None	None	None	None	None	None	None	None	None	cat (cat_M11587)	None	None	None	None
	1D-209	Proteus mirabilis	GN3F	≤8	≤4	≤4/2	≤4	≤4	≤4	4	≤1	≤2	≤4	≤2	≤0,5	≤16/4	≤4	2/38		≤2	≤1	≤4	2	≤16/2	≤1	>16	--
				None	None		None		None	None	None	None		None	None	None	None	dfrA1 (dfrA1_X00926)	None		None	None	None	None	None	tet(J) (tet(J)_ACLE01000065)	None	None	None	None	None	None	None	None	None	None	None	None	None	None	None	None	None	None	catB2 (catB2_AF047479), cat (cat_M11587)	None	None	None	None
	1D-210	Proteus mirabilis	GN3F	≤8	≤4	≤4/2	≤4	≤4	≤4	8	≤1	≤2	≤4	≤2	≤0,5	≤16/4	≤4	≤0,5/9,5		≤2	≤1	≤4	4	≤16/2	≤1	8	--
				None	None		None		None	None	None	None		None	None	None	None	None	None		None	None	None	None	None	tet(J) (tet(J)_ACLE01000065)	None	None	None	None	None	None	None	None	None	None	None	None	None	None	None	None	None	None	cat (cat_M11587)	None	None	None	None
	1D-211	Proteus mirabilis	GN3F	≤8	≤4	≤4/2	≤4	≤4	≤4	≤2	≤1	≤2	≤4	≤2	≤0,5	≤16/4	≤4	≤0,5/9,5		≤2	≤1	≤4	4	≤16/2	≤1	>16	--
				None	None		None		None	None	None	None		None	None	None	None	None	None		None	None	None	None	None	tet(J) (tet(J)_ACLE01000065)	None	None	None	None	None	None	None	None	None	None	None	None	None	None	None	None	None	None	cat (cat_M11587)	None	None	None	None
	1D-212	Proteus mirabilis	GN3F	≤8	≤4	≤4/2	≤4	≤4	≤4	4	≤1	≤2	≤4	≤2	≤0,5	≤16/4	≤4	≤0,5/9,5		≤2	≤1	≤4	4	≤16/2	≤1	>16	--
				None	None		None		None	None	None	None		None	None	None	None	None	None		None	None	None	None	None	tet(J) (tet(J)_ACLE01000065)	None	None	None	None	None	None	None	None	None	None	None	None	None	None	None	None	None	None	cat (cat_M11587)	None	None	None	None
	1D-213	Proteus mirabilis	GN3F	≤8	>32	8/4	≤4	8	≤4	8	≤1	≤2	≤4	8	2	≤16/4	≤4	>4/76		≤2	≤1	≤4	2	≤16/2	≤1	>16	--
				None	blaTEM-1B (blaTEM-1B_AY458016)		None		None	blaTEM-1B (blaTEM-1B_AY458016)	None	None		aac(3)-Id (aac(3)-Id_AB114632)	None	None	None	dfrA15 (dfrA15_AF221900), dfrA1 (dfrA1_X00926)	sul1 (sul1_U12338)		None	None	None	None	None	tet(J) (tet(J)_ACLE01000065), tet(A) (tet(A)_AJ517790)	None	blaTEM-1B (blaTEM-1B_AY458016)	None	None	None	None	aac(3)-Id (aac(3)-Id_AB114632)	None	qacE (qacE_X68232)	None	None	None	None	None	None	None	None	qacE (qacE_X68232)	cat (cat_M11587)	qacE (qacE_X68232)	None	None	None
	1D-214	Proteus mirabilis	GN3F	≤8	>32	16/8	≤4	≤4	≤4	≤2	4	≤2	≤4	≤2	4	≤16/4	≤4	>4/76		≤2	≤1	≤4	4	≤16/2	≤1	>16	--
				None	blaCARB-2 (blaCARB-2_M69058)		None		None	None	None	None		None	None	None	None	dfrA1 (dfrA1_X00926)	sul1 (sul1_EU780013)		None	None	None	None	None	tet(J) (tet(J)_ACLE01000065), tet(G) (tet(G)_AF133140)	None	blaCARB-2 (blaCARB-2_M69058)	None	None	None	None	None	None	qacE (qacE_X68232)	None	None	None	None	None	None	None	None	qacE (qacE_X68232)	floR (floR_AF118107), cat (cat_M11587)	qacE (qacE_X68232)	None	None	None
	1D-215	Proteus mirabilis	GN3F	≤8	≤4	≤4/2	≤4	≤4	≤4	4	≤1	≤2	≤4	≤2	≤0,5	≤16/4	≤4	≤0,5/9,5		≤2	≤1	≤4	4	≤16/2	≤1	>16	--
				None	None		None		None	None	None	None		None	None	None	None	None	None		None	None	None	None	None	tet(J) (tet(J)_ACLE01000065)	None	None	None	None	None	None	None	None	None	None	None	None	None	None	None	None	None	None	cat (cat_M11587)	None	None	None	None
	1D-216	Proteus mirabilis	GN3F	≤8	≤4	≤4/2	≤4	8	≤4	8	≤1	≤2	≤4	≤2	≤0,5	≤16/4	≤4	≤0,5/9,5		≤2	≤1	≤4	4	≤16/2	≤1	8	--
				None	None		None		None	None	None	None		None	None	None	None	None	None		None	None	None	None	None	tet(J) (tet(J)_ACLE01000065)	None	None	None	None	None	None	None	None	None	None	None	None	None	None	None	None	None	None	cat (cat_M11587)	None	None	None	None
				amikacin	ampicillin	ampicillin/sulbactam	aztreonam	cefazolin	cefepime	cephalothin	meropenem	ertapenem	cefuroxime	gentamicin	ciprofloxacin	piperacillin/tazobactam	cefoxitin	trimethoprim	sulfamethoxazole	cefpodoxime	ceftazidime	tobramycin	tigecycline	ticarcillin/clavulanic acid	ceftriaxone	tetracycline	colistin	amoxicillin	amoxicillin+clavulanic acid	ampicillin/clavulanic acid	apramycin	arbekacin	astromicin	azithromycin	benzylkonium chloride	butiromycin	butirosin	carbomycin	cefixime	cefotaxime	cefotaxime+clavulanic acid	ceftazidime+avibactam	cephalotin	cetylpyridinium chloride	chloramphenicol	chlorhexidine	clindamycin	dalfopristin	dibekacin
	1D-172	Raoultella planticola	GN3F + FRCOL	≤8	>32	≤4/2	≤4	≤4	≤4	4	≤1	≤2	≤4	≤2	≤0,5	≤16/4	≤4	≤0,5/9,5		≤2	≤1	≤4	≤1	≤16/2	≤1	1	0.5
				None	blaPLA2a (blaPLA2a_AY307385), blaPLA1a (blaPLA1a_AY302757)		None		None	None	None	None		None	OqxB (OqxB_EU370913), oqxB (oqxB_EU370913)	None	None	OqxB (OqxB_EU370913)	None		None	None	None	None	None	None	None	blaPLA2a (blaPLA2a_AY307385), blaPLA1a (blaPLA1a_AY302757)	None	None	None	None	None	None	OqxB (OqxB_EU370913)	None	None	None	None	None	None	None	None	OqxB (OqxB_EU370913)	OqxB (OqxB_EU370913)	None	None	None	None
	1D-239	Erwinia persicina	GN3F + FRCOL	≤8	>32	≤4/2	≤4	>32	≤4	>16	≤1	≤2	≤4	≤2	≤0,5	≤16/4	≤4	≤0,5/9,5		≤2	≤1	≤4	≤1	≤16/2	≤1	≤0,5	1
				None	blaERP-1 (blaERP-1_AY077733)		None		None	None	None	None		None	None	None	None	None	None		None	None	None	None	None	None	None	blaERP-1 (blaERP-1_AY077733)	None	None	None	None	None	None	None	None	None	None	None	None	None	None	None	None	None	None	None	None	None
	1D-217	Morganella morganii	GN3F + FRCOL	≤8	>32	8/4	≤4	>32	≤4	>16	≤1	≤2	16	≤2	≤0,5	≤16/4	8	≤0,5/9,5		4	≤1	≤4	≤1	≤16/2	≤1	2	--
				None	blaDHA-17 (blaDHA-17_KM087850), blaDHA-1 (blaDHA-1_Y16410)		None		None	None	None	None		None	None	blaDHA-17 (blaDHA-17_KM087850), blaDHA-1 (blaDHA-1_Y16410)	blaDHA-17 (blaDHA-17_KM087850), blaDHA-1 (blaDHA-1_Y16410)	None	None		blaDHA-17 (blaDHA-17_KM087850), blaDHA-1 (blaDHA-1_Y16410)	None	None	blaDHA-17 (blaDHA-17_KM087850), blaDHA-1 (blaDHA-1_Y16410)	None	None	None	blaDHA-17 (blaDHA-17_KM087850), blaDHA-1 (blaDHA-1_Y16410)	blaDHA-17 (blaDHA-17_KM087850), blaDHA-1 (blaDHA-1_Y16410)	blaDHA-17 (blaDHA-17_KM087850), blaDHA-1 (blaDHA-1_Y16410)	None	None	None	None	None	None	None	None	None	blaDHA-17 (blaDHA-17_KM087850), blaDHA-1 (blaDHA-1_Y16410)	None	None	None	None	None	None	None	None	None
	1D-260	Providencia rettgeri	GN3F	≤8	>32	≤4/2	≤4	>32	≤4	>16	≤1	≤2	≤4	≤2	≤0,5	≤16/4	≤4	≤0,5/9,5		≤2	≤1	≤4	≤1	≤16/2	≤1	>16	--
				None	None		None		None	None	None	None		None	None	None	None	None	None		None	None	None	None	None	tet(57) (tet(57)_KP137702)	None	None	None	None	None	None	None	None	None	None	None	None	None	None	None	None	None	None	None	None	None	None	None
	1D-263	Serratia marcescens	GN3F	≤8	>32	32/16	≤4	>32	≤4	>16	≤1	≤2	>32	≤2	≤0,5	≤16/4	>32	1/19		8	≤1	≤4	≤1	≤16/2	≤1	>16	--
				aac(6')-Ic (aac(6')-Ic_M94066)	blaSRT-2 (blaSRT-2_AY524276)		None		None	None	None	None		None	oqxB (oqxB_EU370913), OqxB (OqxB_EU370913)	blaSRT-2 (blaSRT-2_AY524276)	blaSRT-2 (blaSRT-2_AY524276)	OqxB (OqxB_EU370913)	None		blaSRT-2 (blaSRT-2_AY524276)	aac(6')-Ic (aac(6')-Ic_M94066)	None	blaSRT-2 (blaSRT-2_AY524276)	None	None	None	blaSRT-2 (blaSRT-2_AY524276)	blaSRT-2 (blaSRT-2_AY524276)	blaSRT-2 (blaSRT-2_AY524276)	None	None	None	None	OqxB (OqxB_EU370913)	None	None	None	None	blaSRT-2 (blaSRT-2_AY524276)	None	None	None	OqxB (OqxB_EU370913)	OqxB (OqxB_EU370913)	None	None	None	aac(6')-Ic (aac(6')-Ic_M94066)
	1D-264	Serratia marcescens	GN3F	≤8	8	8/4	≤4	>32	≤4	>16	≤1	≤2	>32	≤2	≤0,5	≤16/4	8	≤0,5/9,5		≤2	≤1	≤4	≤1	≤16/2	≤1	>16	--
				aac(6')-Ic (aac(6')-Ic_M94066)	blaSRT-2 (blaSRT-2_AY524276)		None		None	None	None	None		None	oqxB (oqxB_EU370913), OqxB (OqxB_EU370913)	blaSRT-2 (blaSRT-2_AY524276)	blaSRT-2 (blaSRT-2_AY524276)	OqxB (OqxB_EU370913)	None		blaSRT-2 (blaSRT-2_AY524276)	aac(6')-Ic (aac(6')-Ic_M94066)	None	blaSRT-2 (blaSRT-2_AY524276)	None	tet(41) (tet(41)_AY264780)	None	blaSRT-2 (blaSRT-2_AY524276)	blaSRT-2 (blaSRT-2_AY524276)	blaSRT-2 (blaSRT-2_AY524276)	None	None	None	None	OqxB (OqxB_EU370913)	None	None	None	None	blaSRT-2 (blaSRT-2_AY524276)	None	None	None	OqxB (OqxB_EU370913)	OqxB (OqxB_EU370913)	None	None	None	aac(6')-Ic (aac(6')-Ic_M94066)
	1D-265	Yersinia enterocolitica	GN3F + FRCOL	≤8	>32	8/4	≤4	>32	≤4	>16	≤1	≤2	8	≤2	≤0,5	≤16/4	32	≤0,5/9,5		4	≤1	≤4	≤1	≤16/2	≤1	2	1
				None	None		None		None	None	None	None		None	None	None	None	None	None		None	None	None	None	None	None	None	None	None	None	None	None	None	None	None	None	None	None	None	None	None	None	None	None	None	None	None	vat(F) (vat(F)_AF170730)	None
	1D-238	Salmonella enterica	GN3F + FRCOL	≤8	>32	32/16	≤4	≤4	≤4	8	≤1	≤2	≤4	≤2	≤0,5	≤16/4	≤4	≤0,5/9,5		≤2	≤1	≤4	≤1	32/2	≤1	>16	2
				aac(6')-Iaa (aac(6')-Iaa_NC_003197)	blaTEM-1B (blaTEM-1B_AY458016)		None		None	blaTEM-1B (blaTEM-1B_AY458016)	None	None		None	None	None	None	None	sul2 (sul2_HQ840942)		None	aac(6')-Iaa (aac(6')-Iaa_NC_003197)	None	None	None	tet(B) (tet(B)_AF326777)	None	blaTEM-1B (blaTEM-1B_AY458016)	None	None	None	None	None	None	None	None	None	None	None	None	None	None	None	None	None	None	None	None	None
				amikacin	ampicillin	ampicillin/sulbactam	aztreonam	cefazolin	cefepime	cephalothin	meropenem	ertapenem	cefuroxime	gentamicin	ciprofloxacin	piperacillin/tazobactam	cefoxitin	trimethoprim	sulfamethoxazole	cefpodoxime	ceftazidime	tobramycin	tigecycline	ticarcillin/clavulanic acid	ceftriaxone	tetracycline	colistin	amoxicillin	amoxicillin+clavulanic acid	ampicillin/clavulanic acid	apramycin	arbekacin	astromicin	azithromycin	benzylkonium chloride	butiromycin	butirosin	carbomycin	cefixime	cefotaxime	cefotaxime+clavulanic acid	ceftazidime+avibactam	cephalotin	cetylpyridinium chloride	chloramphenicol	chlorhexidine	clindamycin	dalfopristin	dibekacin
	1D-240	Pseudomonas aeruginosa	GN3F + FRCOL	≤8	>32	>32/16	≤4	>32	≤4	>16	2	16	>32	≤2	≤0,5	≤16/4	>32	>4/76		>16	2	≤4	8	32/2	32	>16	≤1
				None	blaPAO-3 (blaPAO_3_FJ666073), blaOXA-396 (blaOXA-396_AY306134), blaPAO-2 (blaPAO_2_FJ666065)		None		blaPAO-3 (blaPAO_3_FJ666073), blaPAO-2 (blaPAO_2_FJ666065)	None	blaOXA-396 (blaOXA-396_AY306134)	None		None	crpP (crpP_HM560971)	None	None	None	None		blaPAO-3 (blaPAO_3_FJ666073), blaPAO-2 (blaPAO_2_FJ666065)	None	None	None	None	None	None	blaPAO-3 (blaPAO_3_FJ666073), blaOXA-396 (blaOXA-396_AY306134), blaPAO-2 (blaPAO_2_FJ666065)	None	None	None	None	None	None	None	None	None	None	None	None	None	None	None	None	catB7 (catB7_AF036933)	None	None	None	None
	1D-241	Pseudomonas aeruginosa	GN3F + FRCOL	≤8	>32	>32/16	≤4	>32	≤4	>16	≤1	8	>32	≤2	≤0,5	≤16/4	>32	>4/76		>16	2	≤4	8	32/2	>64	>16	0.5
				None	blaOXA-396 (blaOXA-396_AY306134), blaPAO-4 (blaPAO_4_AY083592), blaPAO-1 (blaPAO_1_AY083595)		None		blaPAO-4 (blaPAO_4_AY083592), blaPAO-1 (blaPAO_1_AY083595)	None	blaOXA-396 (blaOXA-396_AY306134)	None		None	crpP (crpP_HM560971)	None	None	None	None		blaPAO-4 (blaPAO_4_AY083592), blaPAO-1 (blaPAO_1_AY083595)	None	None	None	None	None	None	blaOXA-396 (blaOXA-396_AY306134), blaPAO-4 (blaPAO_4_AY083592), blaPAO-1 (blaPAO_1_AY083595)	None	None	None	None	None	None	None	None	None	None	None	None	None	None	None	None	catB7 (catB7_AF036933)	None	None	None	None
	1D-242	Pseudomonas aeruginosa	GN3F + FRCOL	≤8	>32	>32/16	16	>32	≤4	>16	8	>16	>32	≤2	1	≤16/4	>32	>4/76		>16	4	≤4	>8	>64/2	64	>16	1
				None	blaPAO-4 (blaPAO_4_AY083592)		None		blaPAO-4 (blaPAO_4_AY083592)	None	None	None		None	crpP (crpP_HM560971)	None	None	None	None		blaPAO-4 (blaPAO_4_AY083592)	None	None	None	None	None	None	blaPAO-4 (blaPAO_4_AY083592)	None	None	None	None	None	None	None	None	None	None	None	None	None	None	None	None	catB7 (catB7_AF036933)	None	None	None	None
	1D-243	Pseudomonas aeruginosa	GN3F + FRCOL	≤8	>32	>32/16	8	>32	≤4	>16	≤1	≤2	>32	≤2	≤0,5	≤16/4	>32	>4/76		>16	8	≤4	8	32/2	>64	>16	1
				None	blaOXA-395 (blaOXA-395_AY306133), blaPAO-3 (blaPAO_3_FJ666073), blaPAO-4 (blaPAO_4_AY083592), blaPAO-2 (blaPAO_2_FJ666065)		None		blaPAO-3 (blaPAO_3_FJ666073), blaPAO-4 (blaPAO_4_AY083592), blaPAO-2 (blaPAO_2_FJ666065)	None	blaOXA-395 (blaOXA-395_AY306133)	None		aph(3')-IIb (aph(3')-IIb_X90856)	None	None	None	None	None		blaPAO-3 (blaPAO_3_FJ666073), blaPAO-4 (blaPAO_4_AY083592), blaPAO-2 (blaPAO_2_FJ666065)	None	None	None	None	None	None	blaOXA-395 (blaOXA-395_AY306133), blaPAO-3 (blaPAO_3_FJ666073), blaPAO-4 (blaPAO_4_AY083592), blaPAO-2 (blaPAO_2_FJ666065)	None	None	None	None	None	None	None	aph(3')-IIb (aph(3')-IIb_X90856)	None	None	None	None	None	None	None	None	catB7 (catB7_AF036933)	None	None	None	None
	1D-244	Pseudomonas aeruginosa	GN3F + FRCOL	≤8	>32	>32/16	8	>32	≤4	>16	≤1	8	>32	≤2	≤0,5	≤16/4	>32	>4/76		>16	4	≤4	8	64/2	>64	16	1
				None	blaOXA-395 (blaOXA-395_AY306133), blaPAO-3 (blaPAO_3_FJ666073)		None		blaPAO-3 (blaPAO_3_FJ666073)	None	blaOXA-395 (blaOXA-395_AY306133)	None		None	None	None	None	None	None		blaPAO-3 (blaPAO_3_FJ666073)	None	None	None	None	None	None	blaOXA-395 (blaOXA-395_AY306133), blaPAO-3 (blaPAO_3_FJ666073)	None	None	None	None	None	None	None	None	None	None	None	None	None	None	None	None	catB7 (catB7_AF036933)	None	None	None	None
	1D-245	Pseudomonas aeruginosa	GN3F + FRCOL	≤8	>32	>32/16	≤4	>32	8	>16	4	>16	>32	≤2	>4	≤16/4	>32	>4/76		>16	2	≤4	>8	32/2	32	>16	1
				None	blaPAO-3 (blaPAO_3_FJ666073), blaPAO-2 (blaPAO_2_FJ666065), blaOXA-396 (blaOXA-396_AY306134), blaOXA-50 (blaOXA-50_AY306130)		None		blaPAO-3 (blaPAO_3_FJ666073), blaPAO-2 (blaPAO_2_FJ666065)	None	blaOXA-396 (blaOXA-396_AY306134)	None		None	crpP (crpP_HM560971)	None	None	None	sul2 (sul2_AY034138)		blaPAO-3 (blaPAO_3_FJ666073), blaPAO-2 (blaPAO_2_FJ666065)	None	None	None	None	tet(A) (tet(A)_AJ517790)	None	blaPAO-3 (blaPAO_3_FJ666073), blaPAO-2 (blaPAO_2_FJ666065), blaOXA-396 (blaOXA-396_AY306134), blaOXA-50 (blaOXA-50_AY306130)	None	None	None	None	None	None	None	None	None	None	None	None	None	None	None	None	catB7 (catB7_AF036933)	None	None	None	None
	1D-246	Pseudomonas aeruginosa	GN3F + FRCOL	≤8	>32	>32/16	8	>32	16	>16	≤1	≤2	>32	≤2	≤0,5	≤16/4	>32	>4/76		>16	4	≤4	8	64/2	16	16	0.5
				None	blaOXA-396 (blaOXA-396_AY306134), blaPAO-4 (blaPAO_4_AY083592), blaOXA-50 (blaOXA-50_AY306130), blaPAO-1 (blaPAO_1_AY083595)		None		blaPAO-4 (blaPAO_4_AY083592), blaPAO-1 (blaPAO_1_AY083595)	None	blaOXA-396 (blaOXA-396_AY306134)	None		None	None	None	None	None	None		blaPAO-4 (blaPAO_4_AY083592), blaPAO-1 (blaPAO_1_AY083595)	None	None	None	None	None	None	blaOXA-396 (blaOXA-396_AY306134), blaPAO-4 (blaPAO_4_AY083592), blaOXA-50 (blaOXA-50_AY306130), blaPAO-1 (blaPAO_1_AY083595)	None	None	None	None	None	None	None	None	None	None	None	None	None	None	None	None	catB7 (catB7_AF036933)	None	None	None	None
	1D-247	Pseudomonas aeruginosa	GN3F + FRCOL	≤8	>32	>32/16	8	>32	≤4	>16	≤1	≤2	>32	4	≤0,5	32/4	>32	≤0,5/9,5		>16	8	≤4	4	32/2	>64	8	0.5
				None	blaOXA-396 (blaOXA-396_AY306134), blaPAO-4 (blaPAO_4_AY083592), blaPAO-1 (blaPAO_1_AY083595)		None		blaPAO-4 (blaPAO_4_AY083592), blaPAO-1 (blaPAO_1_AY083595)	None	blaOXA-396 (blaOXA-396_AY306134)	None		None	None	None	None	None	None		blaPAO-4 (blaPAO_4_AY083592), blaPAO-1 (blaPAO_1_AY083595)	None	None	None	None	None	None	blaOXA-396 (blaOXA-396_AY306134), blaPAO-4 (blaPAO_4_AY083592), blaPAO-1 (blaPAO_1_AY083595)	None	None	None	None	None	None	None	None	None	None	None	None	None	None	None	None	catB7 (catB7_AF036933)	None	None	None	None
	1D-248	Pseudomonas aeruginosa	GN3F + FRCOL	≤8	>32	>32/16	8	>32	8	>16	≤1	≤2	>32	4	≤0,5	≤16/4	>32	>4/76		>16	4	≤4	>8	32/2	16	>16	1
				None	blaPAO-3 (blaPAO_3_FJ666073), blaPAO-2 (blaPAO_2_FJ666065)		None		blaPAO-3 (blaPAO_3_FJ666073), blaPAO-2 (blaPAO_2_FJ666065)	None	None	None		None	crpP (crpP_HM560971)	None	None	None	None		blaPAO-3 (blaPAO_3_FJ666073), blaPAO-2 (blaPAO_2_FJ666065)	None	None	None	None	None	None	blaPAO-3 (blaPAO_3_FJ666073), blaPAO-2 (blaPAO_2_FJ666065)	None	None	None	None	None	None	None	None	None	None	None	None	None	None	None	None	catB7 (catB7_AF036933)	None	None	None	None
	1D-249	Pseudomonas aeruginosa	GN3F + FRCOL	≤8	>32	>32/16	≤4	>32	8	>16	≤1	≤2	>32	≤2	2	≤16/4	>32	>4/76		>16	≤1	≤4	4	≤16/2	64	>16	1
				None	blaPAO-3 (blaPAO_3_FJ666073), blaOXA-396 (blaOXA-396_AY306134), blaPAO-2 (blaPAO_2_FJ666065)		None		blaPAO-3 (blaPAO_3_FJ666073), blaPAO-2 (blaPAO_2_FJ666065)	None	blaOXA-396 (blaOXA-396_AY306134)	None		None	None	None	None	None	None		blaPAO-3 (blaPAO_3_FJ666073), blaPAO-2 (blaPAO_2_FJ666065)	None	None	None	None	None	None	blaPAO-3 (blaPAO_3_FJ666073), blaOXA-396 (blaOXA-396_AY306134), blaPAO-2 (blaPAO_2_FJ666065)	None	None	None	None	None	None	None	None	None	None	None	None	None	None	None	None	catB7 (catB7_AF036933)	None	None	None	None
	1D-250	Pseudomonas aeruginosa	GN3F + FRCOL	≤8	>32	>32/16	>32	>32	≤4	>16	≤1	8	>32	≤2	≤0,5	≤16/4	>32	>4/76		>16	≤1	≤4	≤1	≤16/2	8	4	2
				None	blaPAO-1 (blaPAO_1_AY083595)		None		blaPAO-1 (blaPAO_1_AY083595)	None	None	None		None	crpP (crpP_HM560971)	None	None	None	None		blaPAO-1 (blaPAO_1_AY083595)	None	None	None	None	None	None	blaPAO-1 (blaPAO_1_AY083595)	None	None	None	None	None	None	None	None	None	None	None	None	None	None	None	None	catB7 (catB7_AF036933)	None	None	None	None
	1D-251	Pseudomonas aeruginosa	GN3F + FRCOL	≤8	>32	>32/16	≤4	>32	8	>16	≤1	≤2	>32	≤2	≤0,5	≤16/4	>32	>4/76		>16	2	≤4	>8	32/2	64	>16	1
				None	blaOXA-395 (blaOXA-395_AY306133), blaPAO-4 (blaPAO_4_AY083592)		None		blaPAO-4 (blaPAO_4_AY083592)	None	blaOXA-395 (blaOXA-395_AY306133)	None		None	None	None	None	None	None		blaPAO-4 (blaPAO_4_AY083592)	None	None	None	None	None	None	blaOXA-395 (blaOXA-395_AY306133), blaPAO-4 (blaPAO_4_AY083592)	None	None	None	None	None	None	None	None	None	None	None	None	None	None	None	None	catB7 (catB7_AF036933)	None	None	None	None
	1D-252	Pseudomonas aeruginosa	GN3F + FRCOL	≤8	>32	>32/16	8	>32	≤4	>16	≤1	4	>32	≤2	≤0,5	≤16/4	>32	>4/76		>16	2	≤4	8	32/2	>64	>16	1
				None	blaPAO-4 (blaPAO_4_AY083592), blaPAO-1 (blaPAO_1_AY083595)		None		blaPAO-4 (blaPAO_4_AY083592), blaPAO-1 (blaPAO_1_AY083595)	None	None	None		None	crpP (crpP_HM560971)	None	None	None	None		blaPAO-4 (blaPAO_4_AY083592), blaPAO-1 (blaPAO_1_AY083595)	None	None	None	None	None	None	blaPAO-4 (blaPAO_4_AY083592), blaPAO-1 (blaPAO_1_AY083595)	None	None	None	None	None	None	None	None	None	None	None	None	None	None	None	None	catB7 (catB7_AF036933)	None	None	None	None
	1D-253	Pseudomonas aeruginosa	GN3F + FRCOL	≤8	>32	>32/16	8	>32	≤4	>16	≤1	8	>32	≤2	≤0,5	≤16/4	>32	4/76		>16	2	≤4	4	32/2	32	>16	1
				None	blaPAO-4 (blaPAO_4_AY083592)		None		blaPAO-4 (blaPAO_4_AY083592)	None	None	None		None	crpP (crpP_HM560971)	None	None	None	None		blaPAO-4 (blaPAO_4_AY083592)	None	None	None	None	None	None	blaPAO-4 (blaPAO_4_AY083592)	None	None	None	None	None	None	None	None	None	None	None	None	None	None	None	None	catB7 (catB7_AF036933)	None	None	None	None
	1D-254	Pseudomonas aeruginosa	GN3F + FRCOL	≤8	>32	>32/16	≤4	>32	≤4	>16	≤1	≤2	>32	≤2	≤0,5	≤16/4	>32	2/38		>16	≤1	≤4	4	≤16/2	32	8	1
				None	blaPAO-4 (blaPAO_4_AY083592), blaOXA-50 (blaOXA-50_AY306130), blaPAO-1 (blaPAO_1_AY083595)		None		blaPAO-4 (blaPAO_4_AY083592), blaPAO-1 (blaPAO_1_AY083595)	None	None	None		None	None	None	None	None	None		blaPAO-4 (blaPAO_4_AY083592), blaPAO-1 (blaPAO_1_AY083595)	None	None	None	None	None	None	blaPAO-4 (blaPAO_4_AY083592), blaOXA-50 (blaOXA-50_AY306130), blaPAO-1 (blaPAO_1_AY083595)	None	None	None	None	None	None	None	None	None	None	None	None	None	None	None	None	catB7 (catB7_AF036933)	None	None	None	None
	1D-255	Pseudomonas aeruginosa	GN3F + FRCOL	≤8	>32	>32/16	16	>32	≤4	>16	≤1	4	>32	≤2	1	≤16/4	>32	>4/76		>16	4	≤4	8	64/2	32	>16	1
				None	blaOXA-395 (blaOXA-395_AY306133), blaPAO-3 (blaPAO_3_FJ666073), blaPAO-4 (blaPAO_4_AY083592), blaPAO-2 (blaPAO_2_FJ666065)		None		blaPAO-3 (blaPAO_3_FJ666073), blaPAO-4 (blaPAO_4_AY083592), blaPAO-2 (blaPAO_2_FJ666065)	None	blaOXA-395 (blaOXA-395_AY306133)	None		aph(3')-IIb (aph(3')-IIb_X90856)	None	None	None	None	None		blaPAO-3 (blaPAO_3_FJ666073), blaPAO-4 (blaPAO_4_AY083592), blaPAO-2 (blaPAO_2_FJ666065)	None	None	None	None	None	None	blaOXA-395 (blaOXA-395_AY306133), blaPAO-3 (blaPAO_3_FJ666073), blaPAO-4 (blaPAO_4_AY083592), blaPAO-2 (blaPAO_2_FJ666065)	None	None	None	None	None	None	None	aph(3')-IIb (aph(3')-IIb_X90856)	None	None	None	None	None	None	None	None	catB7 (catB7_AF036933)	None	None	None	None
	1D-256	Pseudomonas aeruginosa	GN3F + FRCOL	≤8	>32	16/8	≤4	>32	≤4	>16	≤1	≤2	16	≤2	≤0,5	≤16/4	>32	≤0,5/9,5		>16	≤1	≤4	≤1	≤16/2	≤1	1	1
				None	blaPAO-3 (blaPAO_3_FJ666073), blaOXA-50 (blaOXA-50_AY306130), blaPAO-2 (blaPAO_2_FJ666065)		None		blaPAO-3 (blaPAO_3_FJ666073), blaPAO-2 (blaPAO_2_FJ666065)	None	None	None		None	crpP (crpP_HM560971)	None	None	None	None		blaPAO-3 (blaPAO_3_FJ666073), blaPAO-2 (blaPAO_2_FJ666065)	None	None	None	None	None	None	blaPAO-3 (blaPAO_3_FJ666073), blaOXA-50 (blaOXA-50_AY306130), blaPAO-2 (blaPAO_2_FJ666065)	None	None	None	None	None	None	None	None	None	None	None	None	None	None	None	None	catB7 (catB7_AF036933)	None	None	None	None
	1D-257	Pseudomonas aeruginosa	GN3F + FRCOL	≤8	>32	>32/16	8	>32	≤4	>16	≤1	≤2	>32	≤2	≤0,5	≤16/4	>32	>4/76		>16	4	≤4	8	64/2	16	>16	0.5
				None	blaPAO-4 (blaPAO_4_AY083592), blaOXA-50 (blaOXA-50_AY306130)		None		blaPAO-4 (blaPAO_4_AY083592)	None	None	None		aph(3')-IIb (aph(3')-IIb_X90856)	crpP (crpP_HM560971)	None	None	None	None		blaPAO-4 (blaPAO_4_AY083592)	None	None	None	None	None	None	blaPAO-4 (blaPAO_4_AY083592), blaOXA-50 (blaOXA-50_AY306130)	None	None	None	None	None	None	None	aph(3')-IIb (aph(3')-IIb_X90856)	None	None	None	None	None	None	None	None	catB7 (catB7_AF036933)	None	None	None	None
	1D-258	Pseudomonas aeruginosa	GN3F + FRCOL	≤8	>32	>32/16	≤4	>32	≤4	>16	≤1	16	>32	≤2	≤0,5	≤16/4	>32	>4/76		>16	2	≤4	4	32/2	>64	16	1
				None	blaOXA-396 (blaOXA-396_AY306134), blaPAO-1 (blaPAO_1_AY083595)		None		blaPAO-1 (blaPAO_1_AY083595)	None	blaOXA-396 (blaOXA-396_AY306134)	None		None	crpP (crpP_HM560971), crpP (crpP_fqaf)	None	None	None	None		blaPAO-1 (blaPAO_1_AY083595)	None	None	None	None	None	None	blaOXA-396 (blaOXA-396_AY306134), blaPAO-1 (blaPAO_1_AY083595)	None	None	None	None	None	None	None	None	None	None	None	None	None	None	None	None	catB7 (catB7_AF036933)	None	None	None	None
	1D-259	Pseudomonas aeruginosa	GN3F + FRCOL	≤8	>32	>32/16	16	>32	≤4	>16	≤1	4	>32	≤2	≤0,5	≤16/4	>32	>4/76		>16	4	≤4	8	>64/2	64	>16	≤1
				None	blaPAO-3 (blaPAO_3_FJ666073), blaOXA-396 (blaOXA-396_AY306134), blaPAO-2 (blaPAO_2_FJ666065)		None		blaPAO-3 (blaPAO_3_FJ666073), blaPAO-2 (blaPAO_2_FJ666065)	None	blaOXA-396 (blaOXA-396_AY306134)	None		None	None	None	None	None	None		blaPAO-3 (blaPAO_3_FJ666073), blaPAO-2 (blaPAO_2_FJ666065)	None	None	None	None	None	None	blaPAO-3 (blaPAO_3_FJ666073), blaOXA-396 (blaOXA-396_AY306134), blaPAO-2 (blaPAO_2_FJ666065)	None	None	None	None	None	None	None	None	None	None	None	None	None	None	None	None	catB7 (catB7_AF036933)	None	None	None	None
	1D-492	Pseudomonas aeruginosa	GN3F + FRCOL	<=8	>32	>32/16	<=4	>32	<=4	>16	<=1	<=2	>32	<=2	<=0,5	<=16/4	>32	>4/76		>16	2	<=4	8	32/2	64	16	2
				None	blaOXA-396 (blaOXA-396_AY306134), blaPAO-4 (blaPAO_4_AY083592)		None		blaPAO-4 (blaPAO_4_AY083592)	None	blaOXA-396 (blaOXA-396_AY306134)	None		None	None	None	None	None	None		blaPAO-4 (blaPAO_4_AY083592)	None	None	None	None	None	None	blaOXA-396 (blaOXA-396_AY306134), blaPAO-4 (blaPAO_4_AY083592)	None	None	None	None	None	None	None	None	None	None	None	None	None	None	None	None	catB7 (catB7_AF036933)	None	None	None	None
				amikacin	ampicillin	ampicillin/sulbactam	aztreonam	cefazolin	cefepime	cephalothin	meropenem	ertapenem	cefuroxime	gentamicin	ciprofloxacin	piperacillin/tazobactam	cefoxitin	trimethoprim	sulfamethoxazole	cefpodoxime	ceftazidime	tobramycin	tigecycline	ticarcillin/clavulanic acid	ceftriaxone	tetracycline	colistin	amoxicillin	amoxicillin+clavulanic acid	ampicillin/clavulanic acid	apramycin	arbekacin	astromicin	azithromycin	benzylkonium chloride	butiromycin	butirosin	carbomycin	cefixime	cefotaxime	cefotaxime+clavulanic acid	ceftazidime+avibactam	cephalotin	cetylpyridinium chloride	chloramphenicol	chlorhexidine	clindamycin	dalfopristin	dibekacin
	1D-261	Stenotrophomonas maltophilia	GN3F	16	>32	>32/16	32	>32	8	>16	>8	>16	>32	>16	2	≤16/4	>32	≤0,5/9,5		>16	16	>8	≤1	≤16/2	>64	16	--
				aac(6')-Iz (aac(6')-Iz_AF140221)	None		None		None	None	None	None		None	None	None	None	None	None		None	aac(6')-Iz (aac(6')-Iz_AF140221)	None	None	None	None	None	None	None	None	None	None	None	None	None	None	aph(3')-IIc (aph(3')-IIc_AM743169)	None	None	None	None	None	None	None	None	None	None	None	None
	1D-262	Stenotrophomonas maltophilia	GN3F	≤8	>32	>32/16	32	>32	8	>16	>8	>16	>32	≤2	1	64/4	>32	4/76		>16	2	≤4	≤1	≤16/2	64	4	--
				None	None		None		None	None	None	None		None	None	None	None	None	None		None	None	None	None	None	None	None	None	None	None	None	None	None	None	None	None	aph(3')-IIc (aph(3')-IIc_AM743169)	None	None	None	None	None	None	None	None	None	None	None	None
				Levofloxacin	Clarithromycin	penicillin	ceftriaxone	ampicillin	Sparfloxacin	trimethoprim	sulfamethoxazole	meropenem	Cefuroxime	tetracycline	chloramphenicol	amoxicillin+clavulanic acid	erythromycin	cefixime	cefepime	ampicillin/sulbactam 2:1	Cefaclor	imipenem	colistin	amikacin	amoxicillin	ampicillin/clavulanic acid	apramycin	arbekacin	astromicin	azithromycin	aztreonam	benzylkonium chloride	butiromycin	butirosin	carbomycin	cefotaxime	cefotaxime+clavulanic acid	cefoxitin	ceftazidime	ceftazidime+avibactam	cephalothin	cephalotin	cetylpyridinium chloride	chlorhexidine	ciprofloxacin	clindamycin	dalfopristin	dibekacin	doxycycline
	1D-473	Haemophilus influenzae	HPB1+FRCOL	<=0,03	8	>1	<=0,03	1	<=0,03	0,25/4,75		0.25	2	1	<=0,5	<=2/1	>0,5	<=0,12	0.25	<=1/0,5	16	1	0.5
						None	None	None		None	None	None		None	None	None	None	None	None			None	None	None	None	None	None	None	None	None	None	None	None	None	None	None	None	None	None	None	None	None	None	None	None	None	None	None	None
	1D-474	Haemophilus influenzae	HPB1+FRCOL	<=0,03	4	0.12	<=0,03	<=0,12	<=0,03	<=0,06/1,19		<=0,06	<=0,5	0.5	<=0,5	<=2/1	>0,5	<=0,12	<=0,12	<=1/0,5	<=4	<=0,5	0.5
						None	None	None		None	None	None		None	None	None	None	None	None			None	None	None	None	None	None	None	None	None	None	None	None	None	None	None	None	None	None	None	None	None	None	None	None	None	None	None	None
	1D-475	Haemophilus influenzae	HPB1+FRCOL	<=0,03	4	>1	<=0,03	>4	<=0,03	<=0,06/1,19		<=0,06	1	0.5	<=0,5	<=2/1	>0,5	<=0,12	<=0,12	2/1	<=4	<=0,5	0.5
						None	None	blaTEM-1B (blaTEM-1B_AY458016)		None	None	None		None	None	None	None	None	None			None	None	None	blaTEM-1B (blaTEM-1B_AY458016)	None	None	None	None	None	None	None	None	None	None	None	None	None	None	None	blaTEM-1B (blaTEM-1B_AY458016)	None	None	None	None	None	None	None	None
	1D-476	Haemophilus influenzae	HPB1+FRCOL	<=0,03	8	>1	<=0,03	>4	<=0,03	0,12/2,38		<=0,06	1	1	<=0,5	<=2/1	>0,5	<=0,12	<=0,12	>2/1	16	1	0.5
						None	None	blaTEM-141 (blaTEM-141_AY956335), blaTEM-1B (blaTEM-1B_zuxi), blaTEM-1B (blaTEM-1B_AY458016), blaTEM-206 (blaTEM-206_KC783461)		None	None	None		None	None	None	None	None	None			None	None	None	blaTEM-141 (blaTEM-141_AY956335), blaTEM-1B (blaTEM-1B_zuxi), blaTEM-1B (blaTEM-1B_AY458016), blaTEM-206 (blaTEM-206_KC783461)	None	None	None	None	None	None	None	None	None	None	None	None	None	None	None	blaTEM-141 (blaTEM-141_AY956335), blaTEM-1B (blaTEM-1B_zuxi), blaTEM-1B (blaTEM-1B_AY458016), blaTEM-206 (blaTEM-206_KC783461)	None	None	None	None	None	None	None	None
	1D-477	Haemophilus influenzae	HPB1+FRCOL	<=0,03	8	>1	<=0,03	>4	<=0,03	<=0,06/1,19		<=0,06	1	1	<=0,5	<=2/1	>0,5	<=0,12	<=0,12	<=1/0,5	8	1	0.5
						None	None	blaTEM-1B (blaTEM-1B_AY458016)		None	None	None		None	None	None	None	None	None			None	None	None	blaTEM-1B (blaTEM-1B_AY458016)	None	None	None	None	None	None	None	None	None	None	None	None	None	None	None	blaTEM-1B (blaTEM-1B_AY458016)	None	None	None	None	None	None	None	None
	1D-478	Haemophilus influenzae	HPB1+FRCOL	<=0,03	8	0.5	<=0,03	<=0,12	<=0,03	<=0,06/1,19		<=0,06	<=0,5	1	<=0,5	<=2/1	>0,5	<=0,12	<=0,12	<=1/0,5	<=4	<=0,5	0.5
						None	None	None		None	None	None		None	None	None	None	None	None			None	None	None	None	None	None	None	None	None	None	None	None	None	None	None	None	None	None	None	None	None	None	None	None	None	None	None	None
	1D-479	Haemophilus influenzae	HPB1+FRCOL	<=0,03	4	0.25	<=0,03	0.25	<=0,03	0,12/2,38		<=0,06	1	0.5	1	<=2/1	>0,5	<=0,12	<=0,12	<=1/0,5	<=4	<=0,5	0.5
						None	None	None		None	None	None		None	None	None	None	None	None			None	None	None	None	None	None	None	None	None	None	None	None	None	None	None	None	None	None	None	None	None	None	None	None	None	None	None	None
	1D-480	Haemophilus influenzae	HPB1+FRCOL	<=0,03	8	>1	<=0,03	>4	<=0,03	>2/38		<=0,06	1	0.5	1	<=2/1	>0,5	<=0,12	<=0,12	2/1	8	0.5	0.5
						None	None	blaTEM-1B (blaTEM-1B_AY458016)		None	None	None		None	None	None	None	None	None			None	None	None	blaTEM-1B (blaTEM-1B_AY458016)	None	None	None	None	None	None	None	None	None	None	None	None	None	None	None	blaTEM-1B (blaTEM-1B_AY458016)	None	None	None	None	None	None	None	None
	1D-481	Haemophilus influenzae	HPB1+FRCOL	<=0,03	8	0.25	<=0,03	0.25	<=0,03	0,25/4,75		<=0,06	1	1	<=0,5	<=2/1	>0,5	<=0,12	<=0,12	<=1/0,5	<=4	<=0,5	0.5
						None	None	None		None	None	None		None	None	None	None	None	None			None	None	None	None	None	None	None	None	None	None	None	None	None	None	None	None	None	None	None	None	None	None	None	None	None	None	None	None
	1D-482	Haemophilus influenzae	HPB1+FRCOL	<=0,03	4	0.25	<=0,03	<=0,12	<=0,03	<=0,06/1,19		<=0,06	1	0.5	<=0,5	<=2/1	>0,5	<=0,12	<=0,12	<=1/0,5	<=4	<=0,5	0.5
						None	None	None		None	None	None		None	None	None	None	None	None			None	None	None	None	None	None	None	None	None	None	None	None	None	None	None	None	None	None	None	None	None	None	None	None	None	None	None	None
	1D-483	Haemophilus influenzae	HPB1+FRCOL	<=0,03	16	0.5	<=0,03	0.25	<=0,03	>2/38		<=0,06	1	0.5	<=0,5	<=2/1	>0,5	<=0,12	<=0,12	<=1/0,5	<=4	1	0.5
						None	None	None		None	None	None		None	None	None	None	None	None			None	None	None	None	None	None	None	None	None	None	None	None	None	None	None	None	None	None	None	None	None	None	None	None	None	None	None	None
	1D-484	Haemophilus influenzae	HPB1+FRCOL	<=0,03	4	0.5	<=0,03	0.25	<=0,03	0,25/4,75		<=0,06	1	0.5	<=0,5	<=2/1	>0,5	<=0,12	<=0,12	<=1/0,5	<=4	<=0,5	0.5
						None	None	None		None	None	None		None	None	None	None	None	None			None	None	None	None	None	None	None	None	None	None	None	None	None	None	None	None	None	None	None	None	None	None	None	None	None	None	None	None
	1D-485	Haemophilus influenzae	HPB1+FRCOL	<=0,03	8	>1	<=0,03	1	<=0,03	<=0,06/1,19		0.25	2	1	<=0,5	<=2/1	>0,5	<=0,12	0.25	<=1/0,5	<=4	<=0,5	0.5
						None	None	None		None	None	None		None	None	None	None	None	None			None	None	None	None	None	None	None	None	None	None	None	None	None	None	None	None	None	None	None	None	None	None	None	None	None	None	None	None
	1D-486	Haemophilus influenzae	HPB1+FRCOL	<=0,03	8	>1	<=0,03	>4	<=0,03	0,12/2,38		<=0,06	<=0,5	0.5	<=0,5	<=2/1	>0,5	<=0,12	<=0,12	<=1/0,5	<=4	<=0,5	0.5
						None	None	blaTEM-1B (blaTEM-1B_AY458016)		None	None	None		None	None	None	None	None	None			None	None	None	blaTEM-1B (blaTEM-1B_AY458016)	None	None	None	None	None	None	None	None	None	None	None	None	None	None	None	blaTEM-1B (blaTEM-1B_AY458016)	None	None	None	None	None	None	None	None
				moxifloxacin	penicillin	levofloxacin	meropenem	azithromycin	tetracycline	ertapenem	erythromycin	cefuroxime	amoxicillin+clavulanic acid	trimethoprim	sulfamethoxazole	ceftriaxone	linezolid	vancomycin	cefotaxime	clindamycin	daptomycin	cefepime	chloramphenicol	tigecycline	amikacin	amoxicillin	ampicillin	ampicillin/clavulanic acid	apramycin	arbekacin	astromicin	aztreonam	benzylkonium chloride	butiromycin	butirosin	carbomycin	cefixime	cefotaxime+clavulanic acid	cefoxitin	ceftazidime	ceftazidime+avibactam	cephalothin	cephalotin	cetylpyridinium chloride	chlorhexidine	ciprofloxacin	colistin	dalfopristin	dibekacin
	1D-464	Moraxella catarrhalis	STP6F	<=1	>4	<=0,5	<=0,25	<=0,25	<=1	<=0,5	<=0,25	1	<=2/1	<=0,5/9,5		0.5	4	>4	0.5	>1	>2	<=0,5	<=1	0.03
					blaBRO-1 (blaBRO-1_Z54180)		None	None	None	None	None		None	None	None	None	None	None	None	None		None	None	None	None	blaBRO-1 (blaBRO-1_Z54180)	blaBRO-1 (blaBRO-1_Z54180)	None	None	None	None	None	None	None	None	None	None	None	None	None	None	None	None	None	None	None	None	None	None
	1D-465	Moraxella catarrhalis	STP6F	<=1	>4	<=0,5	<=0,25	<=0,25	<=1	<=0,5	<=0,25	2	<=2/1	<=0,5/9,5		0.5	4	>4	1	>1	>2	4	<=1	0.03
					blaBRO-1 (blaBRO-1_Z54180)		None	None	None	None	None		None	None	None	None	None	None	None	None		None	None	None	None	blaBRO-1 (blaBRO-1_Z54180)	blaBRO-1 (blaBRO-1_Z54180)	None	None	None	None	None	None	None	None	None	None	None	None	None	None	None	None	None	None	None	None	None	None
	1D-466	Moraxella catarrhalis	STP6F	<=1	>4	<=0,5	<=0,25	<=0,25	<=1	<=0,5	<=0,25	2	<=2/1	<=0,5/9,5		0.25	4	>4	0.5	>1	>2	1	<=1	0.03
					blaBRO-1 (blaBRO-1_Z54180)		None	None	None	None	None		None	None	None	None	None	None	None	None		None	None	None	None	blaBRO-1 (blaBRO-1_Z54180)	blaBRO-1 (blaBRO-1_Z54180)	None	None	None	None	None	None	None	None	None	None	None	None	None	None	None	None	None	None	None	None	None	None
	1D-467	Moraxella catarrhalis	STP6F	<=1	2	<=0,5	<=0,25	<=0,25	<=1	<=0,5	<=0,25	<=0,5	<=2/1	<=0,5/9,5		<=0,12	4	>4	<=0,12	>1	>2	<=0,5	<=1	0.03
					blaBRO-1 (blaBRO-1_Z54180)		None	None	None	None	None		None	None	None	None	None	None	None	None		None	None	None	None	blaBRO-1 (blaBRO-1_Z54180)	blaBRO-1 (blaBRO-1_Z54180)	None	None	None	None	None	None	None	None	None	None	None	None	None	None	None	None	None	None	None	None	None	None
	1D-468	Moraxella catarrhalis	STP6F	<=1	1	<=0,5	<=0,25	<=0,25	<=1	<=0,5	<=0,25	<=0,5	<=2/1	<=0,5/9,5		<=0,12	4	>4	<=0,12	1	>2	<=0,5	<=1	0.03
					blaBRO-1 (blaBRO-1_Z54180)		None	None	None	None	None		None	None	None	None	None	None	None	None		None	None	None	None	blaBRO-1 (blaBRO-1_Z54180)	blaBRO-1 (blaBRO-1_Z54180)	None	None	None	None	None	None	None	None	None	None	None	None	None	None	None	None	None	None	None	None	None	None
	1D-469	Moraxella catarrhalis	STP6F	<=1	>4	<=0,5	<=0,25	<=0,25	<=1	<=0,5	<=0,25	4	<=2/1	<=0,5/9,5		1	>4	>4	0.5	>1	>2	<=0,5	<=1	0.06
					blaBRO-1 (blaBRO-1_Z54180)		None	None	None	None	None		None	None	None	None	None	None	None	None		None	None	None	None	blaBRO-1 (blaBRO-1_Z54180)	blaBRO-1 (blaBRO-1_Z54180)	None	None	None	None	None	None	None	None	None	None	None	None	None	None	None	None	None	None	None	None	None	None
	1D-470	Moraxella catarrhalis	STP6F	<=1	>4	<=0,5	<=0,25	<=0,25	<=1	<=0,5	<=0,25	1	<=2/1	<=0,5/9,5		1	4	>4	0.5	1	>2	<=0,5	<=1	0.03
					blaBRO-1 (blaBRO-1_Z54180)		None	None	None	None	None		None	None	None	None	None	None	None	None		None	None	None	None	blaBRO-1 (blaBRO-1_Z54180)	blaBRO-1 (blaBRO-1_Z54180)	None	None	None	None	None	None	None	None	None	None	None	None	None	None	None	None	None	None	None	None	None	None
	1D-471	Moraxella catarrhalis	STP6F	<=1	>4	<=0,5	<=0,25	<=0,25	<=1	<=0,5	<=0,25	1	<=2/1	<=0,5/9,5		0.5	4	>4	0.5	>1	>2	1	<=1	0.06
					blaBRO-1 (blaBRO-1_Z54180)		None	None	None	None	None		None	None	None	None	None	None	None	None		None	None	None	None	blaBRO-1 (blaBRO-1_Z54180)	blaBRO-1 (blaBRO-1_Z54180)	None	None	None	None	None	None	None	None	None	None	None	None	None	None	None	None	None	None	None	None	None	None
	1D-472	Moraxella catarrhalis	STP6F	<=1	2	<=0,5	<=0,25	<=0,25	<=1	<=0,5	<=0,25	<=0,5	<=2/1	<=0,5/9,5		<=0,12	4	>4	<=0,12	1	>2	<=0,5	<=1	0.03
					blaBRO-1 (blaBRO-1_Z54180)		None	None	None	None	None		None	None	None	None	None	None	None	None		None	None	None	None	blaBRO-1 (blaBRO-1_Z54180)	blaBRO-1 (blaBRO-1_Z54180)	None	None	None	None	None	None	None	None	None	None	None	None	None	None	None	None	None	None	None	None	None	None
	1D-487	Moraxella catarrhalis	STP6F	<=1	>4	<=0,5	<=0,25	<=0,25	<=1	<=0,5	<=0,25	2	<=2/1	<=0,5/9,5		0.5	4	>4	0.5	>1	>2	<=0,5	<=1	0.06
					blaBRO-1 (blaBRO-1_Z54180)		None	None	None	None	None		None	None	None	None	None	None	None	None		None	None	None	None	blaBRO-1 (blaBRO-1_Z54180)	blaBRO-1 (blaBRO-1_Z54180)	None	None	None	None	None	None	None	None	None	None	None	None	None	None	None	None	None	None	None	None	None	None
				moxifloxacin	penicillin	levofloxacin	meropenem	azithromycin	tetracycline	ertapenem	erythromycin	cefuroxime	amoxicillin+clavulanic acid	trimethoprim	sulfamethoxazole	ceftriaxone	linezolid	vancomycin	cefotaxime	clindamycin	daptomycin	cefepime	chloramphenicol	tigecycline	amikacin	amoxicillin	ampicillin	ampicillin/clavulanic acid	apramycin	arbekacin	astromicin	aztreonam	benzylkonium chloride	butiromycin	butirosin	carbomycin	cefixime	cefotaxime+clavulanic acid	cefoxitin	ceftazidime	ceftazidime+avibactam	cephalothin	cephalotin	cetylpyridinium chloride	chlorhexidine	ciprofloxacin	colistin	dalfopristin	dibekacin
	1D-459	Aerococcus sanguinicola	STP6F	<=1	0.06	2	<=0,25	<=0,25	<=1	<=0,5	<=0,25	4	<=2/1	4/76		0.5	1	<=0,5	0.5	<=0,12	<=0,06	1	4	<=0,015
					None		None	None	None	None	None		None	None	None	None	None	None	None	None		None	None	None	None	None	None	None	None	None	None	None	None	None	None	None	None	None	None	None	None	None	None	None	None	None	None	None	None
	1D-013	Aerococcus urinae	STP6F	<=1	<=0,03	1	<=0,25	<=0,25	<=1	<=0,5	<=0,25	1	<=2/1	<=0,5/9,5		0.5	1	<=0,5	0.5	<=0,12	<=0,06	<=0,5	8	<=0,015
					None		None	None	None	None	None		None	None	None	None	None	None	None	None		None	None	None	None	None	None	None	None	None	None	None	None	None	None	None	None	None	None	None	None	None	None	None	None	None	None	None	None
	1D-461_B	Aerococcus urinae	STP6F	<=1	<=0,03	<=0,5	<=0,25	<=0,25	<=1	<=0,5	<=0,25	<=0,5	<=2/1	<=0,5/9,5		<=0,12	0.5	<=0,5	<=0,12	<=0,12	<=0,06	<=0,5	4	0.03
					None		None	None	None	None	None		None	None	None	None	None	None	None	None		None	None	None	None	None	None	None	None	None	None	None	None	None	None	None	None	None	None	None	None	None	None	None	None	None	None	None	None
	1D-462_B	Aerococcus urinae	STP6F	<=1	<=0,03	<=0,5	<=0,25	<=0,25	<=1	<=0,5	<=0,25	<=0,5	<=2/1	<=0,5/9,5		<=0,12	1	<=0,5	<=0,12	0.25	0.12	<=0,5	4	0.06
					None		None	None	None	None	None		None	None	None	None	None	None	None	None		None	None	None	None	None	None	None	None	None	None	None	None	None	None	None	None	None	None	None	None	None	None	None	None	None	None	None	None
	1D-463 SUB 2	Aerococcus sp	STP6F	<=1	<=0,03	<=0,5	<=0,25	<=0,25	<=1	<=0,5	<=0,25	<=0,5	<=2/1	<=0,5/9,5		<=0,12	0.5	<=0,5	<=0,12	0.25	<=0,06	<=0,5	4	0.06
					None		None	None	None	None	None		None	None	None	None	None	None	None	None		None	None	None	None	None	None	None	None	None	None	None	None	None	None	None	None	None	None	None	None	None	None	None	None	None	None	None	None
				chloramphenicol	erythromycin	clindamycin	daptomycin	oxacillin	gentamicin	ampicillin	linezolid	penicillin	rifampicin	vancomycin	trimethoprim	sulfamethoxazole	levofloxacin	ciprofloxacin	quinupristin+dalfopristin	quinupristin	dalfopristin	tigecycline	nitrofurantoin	tetracycline	moxifloxacin	cefoxitin	D Test 1	D Test 2	Streptomycin 1000	gentamicin 500	amikacin	amoxicillin	amoxicillin+clavulanic acid	ampicillin/clavulanic acid	apramycin	arbekacin	astromicin	azithromycin	aztreonam	benzylkonium chloride	butiromycin	butirosin	carbomycin	cefepime	cefixime	cefotaxime	cefotaxime+clavulanic acid	ceftazidime	ceftazidime+avibactam
	1D-369	Corynebacterium striatum	GPALL1F	<=2	<=0,25	1	<=0,5	4	<=2	0.5	<=1	0.5	<=0,5	0.5	<=0,5/9,5		<=0,25	<=1	<=0,5			<=0,03	>64	<=2	<=0,25	Neg	Neg	Neg	Neg	Neg
				None	None	None			None	None	None	None	None	None	None	None		None	None	None	None	None		None		None			None	None	None	None	None	None	None	None	None	None	None	None	None	None	None	None	None	None	None	None	None
	1D-419	Corynebacterium striatum	GPALL1F	<=2	<=0,25	1	<=0,5	4	<=2	0.5	<=1	0.5	<=0,5	0.5	<=0,5/9,5		<=0,25	<=1	<=0,5			<=0,03	>64	<=2	<=0,25	Neg	Neg	Neg	Neg	Neg
				None	None	None			None	None	None	None	None	None	None	None		None	None	None	None	None		None		None			None	None	None	None	None	None	None	None	None	None	None	None	None	None	None	None	None	None	None	None	None
	1D-458	Corynebacterium sp	GPALL1F	>16	>4	>2	<=0,5	>4	<=2	>8	<=1	>8	<=0,5	0.5	>4/76		4	>2	<=0,5			0.25	>64	>16	2	Pos	Pos	Pos	Neg	Neg
				cmx (cmx_U85507)	erm(X) (erm(X)_X51472)	erm(X) (erm(X)_X51472)			None	None	None	None	None	None	None	None		None	None	erm(X) (erm(X)_X51472)	None	None		tet(W) (tet(W)_FN396364)		None			aph(3'')-Ib (aph(3'')-Ib_AF321551), aph(3'')-Ib (aph(3'')-Ib_AF321550), aph(3'')-Ib (aph(3'')-Ib_AF313472), aph(6)-Id (aph(6)-Id_M28829), aph(3'')-Ib (aph(3'')-Ib_AF024602)	None	None	None	None	None	None	None	None	None	None	None	None	None	None	None	None	None	None	None	None
				ceftaroline	fusidic acid	trimethoprim	sulfamethoxazole	daptomycin	linezolid	clindamycin	tetracycline	levofloxacin	teicoplanin	norfloxacin	erythromycin	telavancin	tobramycin	gentamicin	vancomycin	rifampicin	mupirocin	moxifloxacin	cefoxitin	cefoxitin screen	D Test 1	D Test 2	amikacin	amoxicillin	amoxicillin+clavulanic acid	ampicillin	ampicillin/clavulanic acid	apramycin	arbekacin	astromicin	azithromycin	aztreonam	benzylkonium chloride	butiromycin	butirosin	carbomycin	cefepime	cefixime	cefotaxime	cefotaxime+clavulanic acid	ceftazidime	ceftazidime+avibactam	ceftriaxone	cephalothin	cephalotin
	1D-266	Staphylococcus aureus	EUSTAPF	≤0,5	≤0,5	≤1/19		≤0,5	4	≤0,12	≤0,5	≤0,5	≤1	≤4	0.5	0.06	≤0,25	≤0,25	1	≤0,03	≤0,5	≤0,25	4	Neg	Neg	Neg
				None	None	None	None		None	None	None		None		None		None	None	None	None	None		None				None	blaZ (blaZ_JBTH01000015)	None	blaZ (blaZ_JBTH01000015)	None	None	None	None	None	None	None	None	None	None	None	None	None	None	None	None	None	None	None
	1D-268	Staphylococcus aureus	EUSTAPF	≤0,5	≤0,5	≤1/19		≤0,5	≤2	≤0,12	≤0,5	≤0,5	≤1	≤4	0.5	0.06	≤0,25	≤0,25	1	≤0,03	≤0,5	≤0,25	4	Neg	Neg	Neg
				None	None	None	None		None	None	None		None		None		None	None	None	None	None		None				None	blaZ (blaZ_CP003979)	None	blaZ (blaZ_CP003979)	None	None	None	None	None	None	None	None	None	None	None	None	None	None	None	None	None	None	None
	1D-269	Staphylococcus aureus	EUSTAPF	≤0,5	>4	≤1/19		≤0,5	4	≤0,12	≤0,5	≤0,5	≤1	≤4	0.5	0.06	≤0,25	0.5	1	≤0,03	≤0,5	≤0,25	2	Neg	Neg	Neg
				None	None	None	None		None	None	None		None		None		None	None	None	None	None		None				None	blaZ (blaZ_AP004832)	None	blaZ (blaZ_AP004832)	None	None	None	None	None	None	None	None	None	None	None	None	None	None	None	None	None	None	None
	1D-270	Staphylococcus aureus	EUSTAPF	≤0,5	≤0,5	≤1/19		≤0,5	≤2	≤0,12	≤0,5	≤0,5	≤1	≤4	0.5	0.06	≤0,25	≤0,25	1	≤0,03	≤0,5	≤0,25	2	Neg	Neg	Neg
				None	fusC (fusC_KF527883)	None	None		None	None	None		None		None		None	None	None	None	None		None				None	blaZ (blaZ_AP004832)	None	blaZ (blaZ_AP004832)	None	None	None	None	None	None	None	None	None	None	None	None	None	None	None	None	None	None	None
	1D-271	Staphylococcus aureus	EUSTAPF	≤0,5	≤0,5	≤1/19		≤0,5	4	≤0,12	≤0,5	≤0,5	≤1	≤4	0.5	0.06	≤0,25	≤0,25	1	≤0,03	≤0,5	≤0,25	2	Neg	Neg	Neg
				None	None	None	None		None	None	None		None		None		None	None	None	None	None		None				None	blaZ (blaZ_JBTH01000015)	None	blaZ (blaZ_JBTH01000015)	None	None	None	None	None	None	None	None	None	None	None	None	None	None	None	None	None	None	None
	1D-272	Staphylococcus aureus	EUSTAPF	≤0,5	4	≤1/19		≤0,5	4	≤0,12	≤0,5	≤0,5	≤1	≤4	0.5	0.06	≤0,25	≤0,25	1	≤0,03	≤0,5	≤0,25	2	Neg	Neg	Neg
				None	fusA (p.V90I)	None	None		None	None	None		None		None		None	None	None	None	None		None				None	None	None	None	None	None	None	None	None	None	None	None	None	None	None	None	None	None	None	None	None	None	None
	1D-273	Staphylococcus aureus	EUSTAPF	≤0,5	>4	≤1/19		≤0,5	≤2	≤0,12	≤0,5	≤0,5	≤1	≤4	0.5	0.06	≤0,25	≤0,25	1	≤0,03	≤0,5	≤0,25	2	Neg	Neg	Neg
				None	fusC (fusC_KF527883)	None	None		None	None	None		None		None		None	None	None	None	None		None				None	blaZ (blaZ_AP004832)	None	blaZ (blaZ_AP004832)	None	None	None	None	None	None	None	None	None	None	None	None	None	None	None	None	None	None	None
	1D-274	Staphylococcus aureus	EUSTAPF	≤0,5	>4	≤1/19		≤0,5	≤2	≤0,12	≤0,5	≤0,5	≤1	≤4	0.5	0.06	≤0,25	0.5	1	≤0,03	≤0,5	≤0,25	4	Neg	Neg	Neg
				None	fusC (fusC_KF527883)	None	None		None	None	None		None		None		None	None	None	None	None		None				None	blaZ (blaZ_AP004832)	None	blaZ (blaZ_AP004832)	None	None	None	None	None	None	None	None	None	None	None	None	None	None	None	None	None	None	None
	1D-275	Staphylococcus aureus	EUSTAPF	≤0,5	≤0,5	≤1/19		≤0,5	≤2	≤0,12	≤0,5	≤0,5	≤1	≤4	0.5	0.06	0.5	0.5	1	≤0,03	≤0,5	≤0,25	4	Neg	Neg	Neg
				None	None	None	None		None	None	None		None		None		None	None	None	None	None		None				None	blaZ (blaZ_AP004832)	None	blaZ (blaZ_AP004832)	None	None	None	None	None	None	None	None	None	None	None	None	None	None	None	None	None	None	None
	1D-276	Staphylococcus aureus	EUSTAPF	≤0,5	≤0,5	≤1/19		≤0,5	≤2	≤0,12	≤0,5	≤0,5	≤1	≤4	0.5	0.06	≤0,25	≤0,25	1	≤0,03	≤0,5	≤0,25	2	Neg	Neg	Neg
				None	None	None	None		None	None	None		None		None		None	None	None	None	None		None				None	blaZ (blaZ_AP004832)	None	blaZ (blaZ_AP004832)	None	None	None	None	None	None	None	None	None	None	None	None	None	None	None	None	None	None	None
	1D-277	Staphylococcus aureus	EUSTAPF	≤0,5	>4	≤1/19		≤0,5	≤2	≤0,12	≤0,5	≤0,5	≤1	≤4	0.5	0.06	≤0,25	≤0,25	1	≤0,03	≤0,5	≤0,25	4	Neg	Neg	Neg
				None	fusC (fusC_KF527883)	None	None		None	None	None		None		None		None	None	None	None	None		None				None	None	None	None	None	None	None	None	None	None	None	None	None	None	None	None	None	None	None	None	None	None	None
	1D-278	Staphylococcus aureus	EUSTAPF	≤0,5	≤0,5	≤1/19		≤0,5	≤2	≤0,12	≤0,5	≤0,5	≤1	≤4	0.5	0.06	≤0,25	≤0,25	1	≤0,03	≤0,5	≤0,25	4	Neg	Neg	Neg
				None	None	None	None		None	None	None		None		None		None	None	None	None	None		None				None	blaZ (blaZ_CP003979)	None	blaZ (blaZ_CP003979)	None	None	None	None	None	None	None	None	None	None	None	None	None	None	None	None	None	None	None
	1D-279	Staphylococcus aureus	EUSTAPF	≤0,5	2	≤1/19		≤0,5	≤2	≤0,12	≤0,5	≤0,5	≤1	≤4	≤0,25	0.06	≤0,25	≤0,25	1	≤0,03	≤0,5	≤0,25	4	Neg	Neg	Neg
				None	None	None	None		None	None	None		None		None		None	None	None	None	None		None				None	blaZ (blaZ_CP003979)	None	blaZ (blaZ_CP003979)	None	None	None	None	None	None	None	None	None	None	None	None	None	None	None	None	None	None	None
	1D-280	Staphylococcus aureus	EUSTAPF	≤0,5	≤0,5	≤1/19		≤0,5	≤2	≤0,12	≤0,5	≤0,5	≤1	≤4	0.5	0.06	≤0,25	≤0,25	1	≤0,03	≤0,5	≤0,25	2	Neg	Neg	Neg
				None	None	None	None		None	None	None		None		None		None	None	None	None	None		None				None	blaZ (blaZ_GQ900471)	None	blaZ (blaZ_GQ900471)	None	None	None	None	None	None	None	None	None	None	None	None	None	None	None	None	None	None	None
	1D-281	Staphylococcus aureus	EUSTAPF	≤0,5	>4	≤1/19		≤0,5	≤2	≤0,12	≤0,5	1	≤1	16	0.5	0.06	≤0,25	≤0,25	1	≤0,03	≤0,5	≤0,25	2	Neg	Neg	Neg
				None	fusC (fusC_KF527883)	None	None		None	None	None		None		None		None	None	None	None	None		None				None	blaZ (blaZ_AP004832)	None	blaZ (blaZ_AP004832)	None	None	None	None	None	None	None	None	None	None	None	None	None	None	None	None	None	None	None
	1D-282	Staphylococcus aureus	EUSTAPF	≤0,5	≤0,5	≤1/19		≤0,5	≤2	≤0,12	≤0,5	≤0,5	≤1	≤4	≤0,25	0.06	≤0,25	≤0,25	1	≤0,03	≤0,5	≤0,25	4	Neg	Neg	Neg
				None	None	None	None		None	None	None		None		None		None	None	None	None	None		None				None	blaZ (blaZ_JBTH01000015)	None	blaZ (blaZ_JBTH01000015)	None	None	None	None	None	None	None	None	None	None	None	None	None	None	None	None	None	None	None
	1D-283	Staphylococcus aureus	EUSTAPF	≤0,5	≤0,5	≤1/19		≤0,5	≤2	≤0,12	≤0,5	≤0,5	≤1	≤4	0.5	0.06	≤0,25	≤0,25	1	≤0,03	≤0,5	≤0,25	2	Neg	Neg	Neg
				None	None	None	None		None	None	None		None		None		None	None	None	None	None		None				None	None	None	None	None	None	None	None	None	None	None	None	None	None	None	None	None	None	None	None	None	None	None
	1D-284	Staphylococcus aureus	EUSTAPF	≤0,5	≤0,5	≤1/19		≤0,5	≤2	≤0,12	≤0,5	≤0,5	≤1	≤4	0.5	0.06	≤0,25	≤0,25	1	≤0,03	≤0,5	≤0,25	>8	Pos	Neg	Neg
				None	None	None	None		None	None	None		None		None		None	None	None	None	None		mecA (mecA_NC_002951)				None	blaZ (blaZ_AP004832), mecA (mecA_NC_002951)	mecA (mecA_NC_002951)	blaZ (blaZ_AP004832), mecA (mecA_NC_002951)	mecA (mecA_NC_002951)	None	None	None	None	None	None	None	None	None	mecA (mecA_NC_002951)	mecA (mecA_NC_002951)	mecA (mecA_NC_002951)	None	mecA (mecA_NC_002951)	None	None	None	None
	1D-285	Staphylococcus aureus	EUSTAPF	≤0,5	≤0,5	≤1/19		≤0,5	≤2	≤0,12	≤0,5	≤0,5	≤1	≤4	0.5	0.06	≤0,25	≤0,25	1	≤0,03	≤0,5	≤0,25	2	Neg	Neg	Neg
				None	None	None	None		None	None	None		None		None		None	None	None	None	None		None				None	blaZ (blaZ_JBTH01000015)	None	blaZ (blaZ_JBTH01000015)	None	None	None	None	None	None	None	None	None	None	None	None	None	None	None	None	None	None	None
	1D-286	Staphylococcus aureus	EUSTAPF	≤0,5	≤0,5	≤1/19		≤0,5	≤2	≤0,12	≤0,5	≤0,5	≤1	≤4	0.5	0.06	≤0,25	≤0,25	1	≤0,03	≤0,5	≤0,25	2	Neg	Neg	Neg
				None	None	None	None		None	None	None		None		None		None	None	None	None	None		None				None	None	None	None	None	None	None	None	None	None	None	None	None	None	None	None	None	None	None	None	None	None	None
	1D-287	Staphylococcus aureus	EUSTAPF	≤0,5	≤0,5	≤1/19		≤0,5	4	≤0,12	≤0,5	≤0,5	≤1	≤4	0.5	0.06	≤0,25	≤0,25	1	≤0,03	≤0,5	≤0,25	4	Neg	Neg	Neg
				None	None	None	None		None	None	None		None		None		None	None	None	None	None		None				None	blaZ (blaZ_AP004832)	None	blaZ (blaZ_AP004832)	None	None	None	None	None	None	None	None	None	None	None	None	None	None	None	None	None	None	None
	1D-288	Staphylococcus aureus	EUSTAPF	≤0,5	≤0,5	≤1/19		≤0,5	4	≤0,12	≤0,5	≤0,5	≤1	≤4	0.5	0.06	≤0,25	≤0,25	1	≤0,03	≤0,5	≤0,25	4	Neg	Neg	Neg
				None	None	None	None		None	None	None		None		None		None	None	None	None	None		None				None	blaZ (blaZ_JBTH01000015)	None	blaZ (blaZ_JBTH01000015)	None	None	None	None	None	None	None	None	None	None	None	None	None	None	None	None	None	None	None
	1D-289	Staphylococcus aureus	EUSTAPF	≤0,5	≤0,5	≤1/19		≤0,5	4	≤0,12	≤0,5	≤0,5	≤1	≤4	0.5	0.06	≤0,25	≤0,25	1	≤0,03	≤0,5	≤0,25	2	Neg	Neg	Neg
				None	None	None	None		None	None	None		None		None		None	None	None	None	None		None				None	blaZ (blaZ_GQ900471)	None	blaZ (blaZ_GQ900471)	None	None	None	None	None	None	None	None	None	None	None	None	None	None	None	None	None	None	None
	1D-290	Staphylococcus aureus	EUSTAPF	≤0,5	≤0,5	≤1/19		≤0,5	4	≤0,12	≤0,5	≤0,5	≤1	≤4	0.5	0.06	≤0,25	0.5	1	≤0,03	≤0,5	≤0,25	4	Neg	Neg	Neg
				None	None	None	None		None	None	None		None		None		None	None	None	None	None		None				None	blaZ (blaZ_AP004832)	None	blaZ (blaZ_AP004832)	None	None	None	None	None	None	None	None	None	None	None	None	None	None	None	None	None	None	None
	1D-291	Staphylococcus aureus	EUSTAPF	≤0,5	≤0,5	≤1/19		≤0,5	4	≤0,12	≤0,5	≤0,5	≤1	≤4	0.5	0.06	1	1	1	≤0,03	≤0,5	≤0,25	4	Neg	Neg	Neg
				None	None	dfrG (dfrG_AB205645)	None		None	None	None		None		None		None	None	None	None	None		None				None	blaZ (blaZ_AP004832)	None	blaZ (blaZ_AP004832)	None	None	None	None	None	None	None	None	None	None	None	None	None	None	None	None	None	None	None
	1D-292	Staphylococcus aureus	EUSTAPF	≤0,5	≤0,5	≤1/19		≤0,5	4	≤0,12	≤0,5	≤0,5	≤1	≤4	0.5	0.06	≤0,25	≤0,25	1	≤0,03	≤0,5	≤0,25	4	Neg	Neg	Neg
				None	None	None	None		None	None	None		None		None		None	None	None	None	None		None				None	blaZ (blaZ_GQ915265)	None	blaZ (blaZ_GQ915265)	None	None	None	None	None	None	None	None	None	None	None	None	None	None	None	None	None	None	None
	1D-293	Staphylococcus aureus	EUSTAPF	≤0,5	≤0,5	≤1/19		≤0,5	4	≤0,12	≤0,5	≤0,5	≤1	≤4	0.5	0.06	0.5	0.5	1	≤0,03	≤0,5	≤0,25	4	Neg	Neg	Neg
				None	None	None	None		None	None	None		None		None		None	None	None	None	None		None				None	None	None	None	None	None	None	None	None	None	None	None	None	None	None	None	None	None	None	None	None	None	None
	1D-294	Staphylococcus aureus	EUSTAPF	≤0,5	>4	≤1/19		≤0,5	≤2	≤0,12	≤0,5	≤0,5	≤1	≤4	0.5	0.06	≤0,25	≤0,25	1	≤0,03	≤0,5	≤0,25	2	Neg	Neg	Neg
				None	fusC (fusC_KF527883)	None	None		None	None	None		None		None		None	None	None	None	None		None				None	blaZ (blaZ_JDXN01000019)	None	blaZ (blaZ_JDXN01000019)	None	None	None	None	None	None	None	None	None	None	None	None	None	None	None	None	None	None	None
	1D-295	Staphylococcus aureus	EUSTAPF	≤0,5	≤0,5	≤1/19		≤0,5	≤2	≤0,12	≤0,5	≤0,5	≤1	≤4	0.5	0.06	≤0,25	0.5	1	≤0,03	≤0,5	≤0,25	4	Neg	Neg	Neg
				None	None	None	None		None	None	None		None		None		None	None	None	None	None		None				None	None	None	None	None	None	None	None	None	None	None	None	None	None	None	None	None	None	None	None	None	None	None
	1D-296	Staphylococcus aureus	EUSTAPF	≤0,5	≤0,5	≤1/19		≤0,5	≤2	≤0,12	≤0,5	≤0,5	≤1	≤4	0.5	0.06	≤0,25	≤0,25	1	≤0,03	≤0,5	≤0,25	4	Neg	Neg	Neg
				None	None	None	None		None	None	None		None		None		None	None	None	None	None		None				None	blaZ (blaZ_AP004832)	None	blaZ (blaZ_AP004832)	None	None	None	None	None	None	None	None	None	None	None	None	None	None	None	None	None	None	None
	1D-297	Staphylococcus aureus	EUSTAPF	≤0,5	≤0,5	≤1/19		≤0,5	4	≤0,12	≤0,5	≤0,5	≤1	≤4	0.5	0.06	≤0,25	≤0,25	1	≤0,03	≤0,5	≤0,25	4	Neg	Neg	Neg
				None	None	None	None		None	None	None		None		None		None	None	None	None	None		None				None	blaZ (blaZ_AP004832)	None	blaZ (blaZ_AP004832)	None	None	None	None	None	None	None	None	None	None	None	None	None	None	None	None	None	None	None
	1D-298	Staphylococcus aureus	EUSTAPF	≤0,5	>4	≤1/19		≤0,5	≤2	≤0,12	≤0,5	≤0,5	≤1	≤4	≤0,25	≤0,03	0.5	0.5	1	≤0,03	≤0,5	≤0,25	2	Neg	Neg	Neg
				None	fusA (p.T326I)	None	None		None	None	None		None		None		None	None	None	None	None		None				None	blaZ (blaZ_CP000731)	None	blaZ (blaZ_CP000731)	None	None	None	None	None	None	None	None	None	None	None	None	None	None	None	None	None	None	None
	1D-299	Staphylococcus aureus	EUSTAPF	≤0,5	≤0,5	≤1/19		≤0,5	≤2	≤0,12	≤0,5	≤0,5	≤1	≤4	0.5	0.06	≤0,25	≤0,25	1	≤0,03	≤0,5	≤0,25	2	Neg	Neg	Neg
				None	None	None	None		None	None	None		None		None		None	None	None	None	None		None				None	blaZ (blaZ_GQ900471)	None	blaZ (blaZ_GQ900471)	None	None	None	None	None	None	None	None	None	None	None	None	None	None	None	None	None	None	None
	1D-300	Staphylococcus aureus	EUSTAPF	≤0,5	>4	≤1/19		≤0,5	4	≤0,12	>4	≤0,5	≤1	16	>4	0.06	4	0.5	1	≤0,03	≤0,5	≤0,25	4	Neg	Pos	Pos
				None	fusB (fusB_AY373761)	None	None		None	erm(C) (erm(C)_Y09003)	tet(L) (tet(L)_M29725)		None		erm(C) (erm(C)_Y09003)		aadD (aadD_M19465)	None	None	None	mupA (mupA_GU237136)		None				aadD (aadD_M19465)	blaZ (blaZ_AP004832)	None	blaZ (blaZ_AP004832)	None	None	None	None	None	None	None	None	None	None	None	None	None	None	None	None	None	None	None
	1D-301	Staphylococcus aureus	EUSTAPF	≤0,5	≤0,5	≤1/19		≤0,5	4	≤0,12	≤0,5	≤0,5	≤1	≤4	0.5	0.06	>8	≤0,25	1	≤0,03	≤0,5	≤0,25	4	Neg	Neg	Neg
				None	None	None	None		None	None	None		None		None		aadD (aadD_M19465)	None	None	None	None		None				aadD (aadD_M19465)	blaZ (blaZ_AJ302698), blaZ (blaZ_AP004832)	None	blaZ (blaZ_AJ302698), blaZ (blaZ_AP004832)	None	None	None	None	None	None	qacB (qacB_AB566412)	None	None	None	None	None	None	None	None	None	None	None	None
	1D-302	Staphylococcus aureus	EUSTAPF	≤0,5	4	≤1/19		≤0,5	≤2	0.25	≤0,5	4	≤1	16	≤0,25	0.06	0.5	2	1	≤0,03	≤0,5	0.5	4	Neg	Neg	Neg
				None	None	None	None		None	None	None		None		None		None	None	None	None	None		mecA (mecA_NC_007168)				None	mecA (mecA_NC_007168), blaZ (blaZ_CP000731)	mecA (mecA_NC_007168)	mecA (mecA_NC_007168), blaZ (blaZ_CP000731)	mecA (mecA_NC_007168)	None	None	None	None	None	None	None	None	None	mecA (mecA_NC_007168)	mecA (mecA_NC_007168)	mecA (mecA_NC_007168)	None	mecA (mecA_NC_007168)	None	None	None	None
	1D-303	Staphylococcus aureus	EUSTAPF	≤0,5	4	≤1/19		≤0,5	≤2	≤0,12	≤0,5	≤0,5	≤1	≤4	≤0,25	0.06	≤0,25	≤0,25	1	≤0,03	≤0,5	≤0,25	2	Neg	Neg	Neg
				None	fusC (fusC_KF527883)	None	None		None	None	None		None		None		None	None	None	None	None		None				None	None	None	None	None	None	None	None	None	None	None	None	None	None	None	None	None	None	None	None	None	None	None
	1D-305	Staphylococcus aureus	EUSTAPF	<=0,5	<=0,5	2/38		<=0,5	<=2	<=0,12	<=0,5	>4	<=1	>16	0.5	0.06	0.5	0.5	1	<=0,03	<=0,5	2	2	Neg	Neg	Neg
				None	None	dfrG (dfrG_AB205645)	None		None	None	None		None		None		None	None	None	None	None		None				None	None	None	None	None	None	None	None	None	None	None	None	None	None	None	None	None	None	None	None	None	None	None
	1D-306	Staphylococcus aureus	EUSTAPF	≤0,5	≤0,5	≤1/19		≤0,5	≤2	≤0,12	≤0,5	≤0,5	≤1	≤4	0.5	0.06	≤0,25	≤0,25	1	≤0,03	≤0,5	≤0,25	4	Neg	Neg	Neg
				None	None	None	None		None	None	None		None		None		None	None	None	None	None		None				None	blaZ (blaZ_NZ_FHDT01000016)	None	blaZ (blaZ_NZ_FHDT01000016)	None	None	None	None	None	None	None	None	None	None	None	None	None	None	None	None	None	None	None
	1D-307	Staphylococcus aureus	EUSTAPF	≤0,5	≤0,5	≤1/19		≤0,5	≤2	≤0,12	≤0,5	≤0,5	≤1	≤4	0.5	0.06	≤0,25	≤0,25	1	≤0,03	≤0,5	≤0,25	2	Neg	Neg	Neg
				None	None	None	None		None	None	None		None		None		None	None	None	None	None		None				None	blaZ (blaZ_AP004832)	None	blaZ (blaZ_AP004832)	None	None	None	None	None	None	None	None	None	None	None	None	None	None	None	None	None	None	None
	1D-308	Staphylococcus aureus	EUSTAPF	≤0,5	≤0,5	≤1/19		≤0,5	≤2	≤0,12	≤0,5	≤0,5	≤1	≤4	≤0,25	≤0,03	0.5	0.5	1	≤0,03	≤0,5	≤0,25	4	Neg	Neg	Neg
				None	None	None	None		None	None	None		None		None		None	None	None	None	None		None				None	None	None	None	None	None	None	None	None	None	None	None	None	None	None	None	None	None	None	None	None	None	None
	1D-309	Staphylococcus aureus	EUSTAPF	≤0,5	≤0,5	4/76		≤0,5	4	≤0,12	≤0,5	>4	≤1	>16	0.5	0.06	≤0,25	≤0,25	2	≤0,03	≤0,5	>2	4	Neg	Neg	Neg
				None	None	dfrG (dfrG_AB205645)	None		None	None	None		None		None		None	None	None	None	None		None				None	blaZ (blaZ_AP004832)	None	blaZ (blaZ_AP004832)	None	None	None	None	None	None	None	None	None	None	None	None	None	None	None	None	None	None	None
	1D-310	Staphylococcus aureus	EUSTAPF	<=0,5	<=0,5	<=1/19		<=0,5	<=2	<=0,12	<=0,5	<=0,5	<=1	<=4	0.5	0.06	0.5	0.5	1	<=0,03	<=0,5	<=0,25	4	Neg	Neg	Neg
				None	None	None	None		None	None	None		None		None		None	None	None	None	None		None				None	blaZ (blaZ_AP004832)	None	blaZ (blaZ_AP004832)	None	None	None	None	None	None	None	None	None	None	None	None	None	None	None	None	None	None	None
	1D-311	Staphylococcus aureus	EUSTAPF	≤0,5	≤0,5	≤1/19		≤0,5	≤2	≤0,12	≤0,5	≤0,5	≤1	≤4	0.5	0.06	0.5	0.5	1	≤0,03	≤0,5	≤0,25	2	Neg	Neg	Neg
				None	None	None	None		None	None	None		None		None		None	None	None	None	None		None				aph(3')-III (aph(3')-III_M26832)	blaZ (blaZ_AP004832)	None	blaZ (blaZ_AP004832)	None	None	None	None	None	None	None	None	aph(3')-III (aph(3')-III_M26832)	None	None	None	None	None	None	None	None	None	None
	1D-312	Staphylococcus aureus	EUSTAPF	≤0,5	≤0,5	≤1/19		≤0,5	4	≤0,12	≤0,5	≤0,5	≤1	≤4	0.5	0.06	≤0,25	≤0,25	1	≤0,03	≤0,5	≤0,25	2	Neg	Neg	Neg
				None	None	None	None		None	None	None		None		None		None	None	None	None	None		None				None	blaZ (blaZ_JBTH01000015)	None	blaZ (blaZ_JBTH01000015)	None	None	None	None	None	None	None	None	None	None	None	None	None	None	None	None	None	None	None
	1D-313	Staphylococcus aureus	EUSTAPF	≤0,5	≤0,5	≤1/19		≤0,5	≤2	≤0,12	≤0,5	≤0,5	≤1	≤4	≤0,25	0.06	≤0,25	≤0,25	≤0,5	≤0,03	≤0,5	≤0,25	2	Neg	Neg	Neg
				None	None	None	None		None	None	None		None		None		None	None	None	None	None		None				None	blaZ (blaZ_JBTH01000015)	None	blaZ (blaZ_JBTH01000015)	None	None	None	None	None	None	None	None	None	None	None	None	None	None	None	None	None	None	None
	1D-314	Staphylococcus aureus	EUSTAPF	≤0,5	≤0,5	≤1/19		≤0,5	≤2	≤0,12	≤0,5	≤0,5	≤1	≤4	≤0,25	0.06	≤0,25	≤0,25	1	≤0,03	≤0,5	≤0,25	4	Neg	Neg	Neg
				None	None	None	None		None	None	None		None		None		None	None	None	None	None		None				None	blaZ (blaZ_AP004832)	None	blaZ (blaZ_AP004832)	None	None	None	None	None	None	None	None	None	None	None	None	None	None	None	None	None	None	None
	1D-315	Staphylococcus aureus	EUSTAPF	≤0,5	≤0,5	≤1/19		≤0,5	4	≤0,12	≤0,5	≤0,5	≤1	≤4	0.5	0.06	≤0,25	≤0,25	1	≤0,03	≤0,5	≤0,25	2	Neg	Neg	Neg
				None	None	None	None		None	None	None		None		None		None	None	None	None	None		None				None	None	None	None	None	None	None	None	None	None	None	None	None	None	None	None	None	None	None	None	None	None	None
	1D-317	Staphylococcus aureus	EUSTAPF	≤0,5	>4	≤1/19		≤0,5	≤2	≤0,12	≤0,5	≤0,5	≤1	≤4	0.5	0.06	≤0,25	≤0,25	1	≤0,03	≤0,5	≤0,25	4	Neg	Neg	Neg
				None	fusA (p.L461K)	None	None		None	None	None		None		None		None	None	None	None	None		None				None	blaZ (blaZ_ACHE01000004)	None	blaZ (blaZ_ACHE01000004)	None	None	None	None	None	None	None	None	None	None	None	None	None	None	None	None	None	None	None
	1D-318	Staphylococcus aureus	EUSTAPF	≤0,5	>4	≤1/19		≤0,5	≤2	≤0,12	≤0,5	≤0,5	≤1	≤4	≤0,25	0.06	≤0,25	≤0,25	1	≤0,03	≤0,5	≤0,25	2	Neg	Neg	Neg
				None	fusA (p.L461S)	None	None		None	None	None		None		None		None	None	None	None	None		None				None	blaZ (blaZ_CP003979)	None	blaZ (blaZ_CP003979)	None	None	None	None	None	None	None	None	None	None	None	None	None	None	None	None	None	None	None
	1D-319	Staphylococcus aureus	EUSTAPF	≤0,5	≤0,5	≤1/19		≤0,5	4	0.25	>4	≤0,5	≤1	≤4	0.5	0.06	>8	≤0,25	1	≤0,03	≤0,5	≤0,25	4	Neg	Neg	Neg
				None	None	None	None		None	None	tet(K) (tet(K)_U38656)		None		None		aadD (aadD_M19465)	None	None	None	None		None				aadD (aadD_M19465)	blaZ (blaZ_AP004832)	None	blaZ (blaZ_AP004832)	None	None	None	None	None	None	qacC (qacC_M37889), qacC (qacC_rbjp), qacC (qacC_ygri), qacD (qacD_M37888), qacD (qacD_sfrl)	None	None	None	None	None	None	None	None	None	None	None	None
	1D-320	Staphylococcus aureus	EUSTAPF	≤0,5	≤0,5	≤1/19		≤0,5	≤2	≤0,12	≤0,5	≤0,5	≤1	≤4	0.5	0.06	≤0,25	≤0,25	1	≤0,03	≤0,5	≤0,25	2	Neg	Neg	Neg
				None	None	None	None		None	None	None		None		None		None	None	None	None	None		None				None	None	None	None	None	None	None	None	None	None	None	None	None	None	None	None	None	None	None	None	None	None	None
	1D-321	Staphylococcus aureus	EUSTAPF	≤0,5	≤0,5	≤1/19		≤0,5	4	≤0,12	≤0,5	1	≤1	8	0.5	0.06	0.5	0.5	1	≤0,03	≤0,5	≤0,25	2	Neg	Neg	Neg
				None	None	dfrB (p.H31N), dfrB (p.F99Y)	None		None	None	None		None		None		None	None	None	None	None		None				None	None	None	None	None	None	None	None	None	None	None	None	None	None	None	None	None	None	None	None	None	None	None
	1D-322	Staphylococcus aureus	EUSTAPF	≤0,5	≤0,5	≤1/19		1	≤2	≤0,12	≤0,5	≤0,5	≤1	≤4	0.5	0.06	≤0,25	≤0,25	1	≤0,03	≤0,5	≤0,25	2	Neg	Neg	Neg
				None	None	None	None		None	None	None		None		None		None	None	None	None	None		None				None	None	None	None	None	None	None	None	None	None	None	None	None	None	None	None	None	None	None	None	None	None	None
	1D-323	Staphylococcus aureus	EUSTAPF	≤0,5	1	≤1/19		≤0,5	4	≤0,12	≤0,5	≤0,5	≤1	≤4	0.5	0.12	≤0,25	≤0,25	1	≤0,03	≤0,5	≤0,25	2	Neg	Neg	Neg
				None	fusA (p.M651I)	None	None		None	None	None		None		None		None	None	None	None	None		None				None	blaZ (blaZ_AIDT01000014)	None	blaZ (blaZ_AIDT01000014)	None	None	None	None	None	None	None	None	None	None	None	None	None	None	None	None	None	None	None
	1D-324	Staphylococcus aureus	EUSTAPF	≤0,5	≤0,5	≤1/19		≤0,5	4	≤0,12	≤0,5	≤0,5	≤1	≤4	0.5	0.06	≤0,25	≤0,25	1	≤0,03	≤0,5	≤0,25	4	Neg	Neg	Neg
				None	None	None	None		None	None	None		None		None		None	None	None	None	None		None				None	blaZ (blaZ_JBTH01000015)	None	blaZ (blaZ_JBTH01000015)	None	None	None	None	None	None	None	None	None	None	None	None	None	None	None	None	None	None	None
	1D-325	Staphylococcus aureus	EUSTAPF	≤0,5	≤0,5	≤1/19		≤0,5	≤2	≤0,12	≤0,5	≤0,5	≤1	≤4	0.5	0.06	≤0,25	≤0,25	1	≤0,03	≤0,5	≤0,25	2	Neg	Neg	Neg
				None	None	None	None		None	None	None		None		None		None	None	None	None	None		None				None	blaZ (blaZ_JBTH01000015)	None	blaZ (blaZ_JBTH01000015)	None	None	None	None	None	None	None	None	None	None	None	None	None	None	None	None	None	None	None
	1D-326	Staphylococcus aureus	EUSTAPF	≤0,5	≤0,5	≤1/19		≤0,5	≤2	≤0,12	≤0,5	≤0,5	≤1	≤4	0.5	0.06	≤0,25	≤0,25	1	≤0,03	≤0,5	≤0,25	2	Neg	Neg	Neg
				None	None	None	None		None	None	None		None		None		None	None	None	None	None		None				None	None	None	None	None	None	None	None	None	None	None	None	None	None	None	None	None	None	None	None	None	None	None
	1D-327	Staphylococcus aureus	EUSTAPF	≤0,5	≤0,5	≤1/19		≤0,5	≤2	≤0,12	≤0,5	≤0,5	≤1	≤4	0.5	0.06	0.5	≤0,25	1	≤0,03	≤0,5	≤0,25	2	Neg	Neg	Neg
				None	None	None	None		None	None	None		None		None		None	None	None	None	None		None				None	blaZ (blaZ_AP004832)	None	blaZ (blaZ_AP004832)	None	None	None	None	None	None	None	None	None	None	None	None	None	None	None	None	None	None	None
	1D-328	Staphylococcus aureus	EUSTAPF	≤0,5	≤0,5	≤1/19		≤0,5	4	≤0,12	4	≤0,5	≤1	≤4	0.5	0.06	≤0,25	≤0,25	1	≤0,03	≤0,5	≤0,25	2	Neg	Neg	Neg
				None	None	dfrG (dfrG_AB205645)	None		None	None	tet(K) (tet(K)_U38656)		None		None		None	None	None	None	None		None				None	None	None	None	None	None	None	None	None	None	None	None	None	None	None	None	None	None	None	None	None	None	None
	1D-329	Staphylococcus aureus	EUSTAPF	≤0,5	≤0,5	≤1/19		≤0,5	≤2	≤0,12	≤0,5	≤0,5	≤1	≤4	≤0,25	≤0,03	≤0,25	≤0,25	1	≤0,03	≤0,5	≤0,25	2	Neg	Neg	Neg
				None	None	None	None		None	None	None		None		None		None	None	None	None	None		None				None	None	None	None	None	None	None	None	None	None	None	None	None	None	None	None	None	None	None	None	None	None	None
	1D-330	Staphylococcus aureus	EUSTAPF	≤0,5	≤0,5	≤1/19		≤0,5	4	≤0,12	≤0,5	≤0,5	≤1	≤4	0.5	0.06	≤0,25	≤0,25	1	≤0,03	≤0,5	≤0,25	2	Neg	Neg	Neg
				None	None	None	None		None	None	None		None		None		None	None	None	None	None		None				None	None	None	None	None	None	None	None	None	None	None	None	None	None	None	None	None	None	None	None	None	None	None
	1D-331	Staphylococcus aureus	EUSTAPF	≤0,5	≤0,5	2/38		≤0,5	≤2	≤0,12	≤0,5	≤0,5	≤1	≤4	≤0,25	0.06	≤0,25	≤0,25	1	≤0,03	≤0,5	≤0,25	>8	Pos	Neg	Neg
				None	None	None	None		None	None	None		None		None		None	None	None	None	None		mecA (mecA_NC_002951)				None	blaZ (blaZ_CP003979), mecA (mecA_NC_002951)	mecA (mecA_NC_002951)	blaZ (blaZ_CP003979), mecA (mecA_NC_002951)	mecA (mecA_NC_002951)	None	None	None	None	None	None	None	None	None	mecA (mecA_NC_002951)	mecA (mecA_NC_002951)	mecA (mecA_NC_002951)	None	mecA (mecA_NC_002951)	None	None	None	None
	1D-332	Staphylococcus aureus	EUSTAPF	≤0,5	≤0,5	≤1/19		≤0,5	≤2	≤0,12	≤0,5	2	≤1	16	0.5	0.06	≤0,25	≤0,25	1	≤0,03	≤0,5	0.5	2	Neg	Neg	Neg
				None	None	None	None		None	None	None		None		None		None	None	None	None	None		None				None	blaZ (blaZ_AP004832)	None	blaZ (blaZ_AP004832)	None	None	None	None	None	None	None	None	None	None	None	None	None	None	None	None	None	None	None
	1D-333	Staphylococcus aureus	EUSTAPF	≤0,5	≤0,5	≤1/19		≤0,5	≤2	≤0,12	≤0,5	≤0,5	≤1	≤4	0.5	0.06	≤0,25	≤0,25	1	≤0,03	≤0,5	≤0,25	2	Neg	Neg	Neg
				None	None	None	None		None	None	None		None		None		None	None	None	None	None		None				None	blaZ (blaZ_AP004832)	None	blaZ (blaZ_AP004832)	None	None	None	None	None	None	None	None	None	None	None	None	None	None	None	None	None	None	None
	1D-334	Staphylococcus aureus	EUSTAPF	≤0,5	≤0,5	≤1/19		≤0,5	≤2	≤0,12	≤0,5	≤0,5	≤1	≤4	0.5	0.06	≤0,25	0.5	1	≤0,03	≤0,5	≤0,25	2	Neg	Neg	Neg
				None	None	None	None		None	None	None		None		None		None	None	None	None	None		None				None	blaZ (blaZ_AP004832)	None	blaZ (blaZ_AP004832)	None	None	None	None	None	None	None	None	None	None	None	None	None	None	None	None	None	None	None
	1D-335	Staphylococcus aureus	EUSTAPF	≤0,5	≤0,5	≤1/19		≤0,5	≤2	≤0,12	>4	≤0,5	≤1	≤4	0.5	0.06	≤0,25	≤0,25	1	≤0,03	≤0,5	≤0,25	2	Neg	Neg	Neg
				None	None	dfrG (dfrG_AB205645)	None		None	None	tet(M) (tet(M)_AM990992)		None		None		None	None	None	None	None		None				None	blaZ (blaZ_NZ_JVAT01000021), blaZ (blaZ_MAJJ01000071), blaZ (blaZ_NZ_JVLY01000044), blaZ (blaZ_FKPS01000007), blaZ (blaZ_NZ_JVRB01000003), blaZ (blaZ_NZ_JUUA01000057), blaZ (blaZ_JIFD01000012), blaZ (blaZ_JIFU01000008)	None	blaZ (blaZ_NZ_JVAT01000021), blaZ (blaZ_MAJJ01000071), blaZ (blaZ_NZ_JVLY01000044), blaZ (blaZ_FKPS01000007), blaZ (blaZ_NZ_JVRB01000003), blaZ (blaZ_NZ_JUUA01000057), blaZ (blaZ_JIFD01000012), blaZ (blaZ_JIFU01000008)	None	None	None	None	None	None	None	None	None	None	None	None	None	None	None	None	None	None	None
	1D-336	Staphylococcus aureus	EUSTAPF	≤0,5	≤0,5	≤1/19		≤0,5	≤2	≤0,12	≤0,5	≤0,5	≤1	≤4	0.5	0.06	≤0,25	≤0,25	1	≤0,03	≤0,5	≤0,25	4	Neg	Neg	Neg
				None	None	None	None		None	None	None		None		None		None	None	None	None	None		None				None	blaZ (blaZ_AP004832)	None	blaZ (blaZ_AP004832)	None	None	None	None	None	None	None	None	None	None	None	None	None	None	None	None	None	None	None
	1D-337	Staphylococcus aureus	EUSTAPF	≤0,5	≤0,5	≤1/19		≤0,5	4	≤0,12	≤0,5	≤0,5	≤1	≤4	0.5	0.06	≤0,25	≤0,25	1	≤0,03	≤0,5	≤0,25	4	Neg	Neg	Neg
				None	None	None	None		None	None	None		None		None		None	None	None	None	None		None				None	blaZ (blaZ_JBTH01000015)	None	blaZ (blaZ_JBTH01000015)	None	None	None	None	None	None	None	None	None	None	None	None	None	None	None	None	None	None	None
	1D-338	Staphylococcus aureus	EUSTAPF	≤0,5	≤0,5	≤1/19		≤0,5	≤2	≤0,12	≤0,5	≤0,5	≤1	≤4	0.5	0.06	≤0,25	0.5	1	≤0,03	≤0,5	≤0,25	2	Neg	Neg	Neg
				None	None	None	None		None	None	None		None		None		None	None	None	None	None		None				None	blaZ (blaZ_JDXN01000019)	None	blaZ (blaZ_JDXN01000019)	None	None	None	None	None	None	None	None	None	None	None	None	None	None	None	None	None	None	None
	1D-339	Staphylococcus aureus	EUSTAPF	≤0,5	≤0,5	≤1/19		≤0,5	4	≤0,12	≤0,5	≤0,5	≤1	≤4	0.5	0.06	≤0,25	≤0,25	1	≤0,03	≤0,5	≤0,25	4	Neg	Neg	Neg
				None	None	None	None		None	None	None		None		None		None	None	None	None	None		None				None	blaZ (blaZ_AP004832)	None	blaZ (blaZ_AP004832)	None	None	None	None	None	None	None	None	None	None	None	None	None	None	None	None	None	None	None
	1D-340	Staphylococcus aureus	EUSTAPF	≤0,5	≤0,5	≤1/19		≤0,5	≤2	≤0,12	≤0,5	≤0,5	≤1	≤4	0.5	0.06	≤0,25	≤0,25	1	≤0,03	≤0,5	≤0,25	2	Neg	Neg	Neg
				None	None	None	None		None	None	None		None		None		None	None	None	None	None		None				None	None	None	None	None	None	None	None	None	None	None	None	None	None	None	None	None	None	None	None	None	None	None
	1D-341	Staphylococcus aureus	EUSTAPF	≤0,5	≤0,5	≤1/19		≤0,5	4	≤0,12	1	≤0,5	≤1	≤4	0.5	0.06	≤0,25	≤0,25	1	≤0,03	≤0,5	≤0,25	2	Neg	Neg	Neg
				None	None	None	None		None	None	None		None		None		None	None	None	None	None		None				None	blaZ (blaZ_JDXN01000019)	None	blaZ (blaZ_JDXN01000019)	None	None	None	None	None	None	None	None	None	None	None	None	None	None	None	None	None	None	None
	1D-342	Staphylococcus aureus	EUSTAPF	≤0,5	≤0,5	≤1/19		≤0,5	4	≤0,12	≤0,5	≤0,5	≤1	≤4	0.5	0.06	≤0,25	≤0,25	1	≤0,03	≤0,5	≤0,25	2	Neg	Neg	Neg
				None	None	None	None		None	None	None		None		None		None	None	None	None	None		None				None	blaZ (blaZ_JDXN01000019)	None	blaZ (blaZ_JDXN01000019)	None	None	None	None	None	None	None	None	None	None	None	None	None	None	None	None	None	None	None
	1D-343	Staphylococcus aureus	EUSTAPF	≤0,5	≤0,5	≤1/19		≤0,5	4	≤0,12	≤0,5	≤0,5	≤1	≤4	0.5	0.06	≤0,25	≤0,25	1	≤0,03	≤0,5	≤0,25	4	Neg	Neg	Neg
				None	None	None	None		None	None	None		None		None		None	None	None	None	None		None				None	blaZ (blaZ_JBTH01000015)	None	blaZ (blaZ_JBTH01000015)	None	None	None	None	None	None	None	None	None	None	None	None	None	None	None	None	None	None	None
	1D-344	Staphylococcus aureus	EUSTAPF	≤0,5	≤0,5	≤1/19		≤0,5	≤2	≤0,12	≤0,5	≤0,5	≤1	≤4	0.5	0.06	≤0,25	1	1	≤0,03	≤0,5	≤0,25	4	Neg	Neg	Neg
				None	None	None	None		None	None	None		None		None		None	None	None	None	None		None				None	blaZ (blaZ_AP004832)	None	blaZ (blaZ_AP004832)	None	None	None	None	None	None	None	None	None	None	None	None	None	None	None	None	None	None	None
	1D-345	Staphylococcus aureus	EUSTAPF	≤0,5	≤0,5	≤1/19		≤0,5	4	≤0,12	≤0,5	≤0,5	≤1	≤4	0.5	0.06	≤0,25	0.5	1	≤0,03	≤0,5	≤0,25	2	Neg	Neg	Neg
				None	None	None	None		None	None	None		None		None		None	None	None	None	None		None				None	blaZ (blaZ_GQ900471)	None	blaZ (blaZ_GQ900471)	None	None	None	None	None	None	None	None	None	None	None	None	None	None	None	None	None	None	None
	1D-346	Staphylococcus aureus	EUSTAPF	≤0,5	≤0,5	≤1/19		≤0,5	≤2	≤0,12	≤0,5	≤0,5	≤1	≤4	0.5	0.06	≤0,25	≤0,25	1	≤0,03	≤0,5	≤0,25	4	Neg	Neg	Neg
				None	None	None	None		None	None	None		None		None		None	None	None	None	None		None				None	blaZ (blaZ_GQ900471)	None	blaZ (blaZ_GQ900471)	None	None	None	None	None	None	None	None	None	None	None	None	None	None	None	None	None	None	None
	1D-347	Staphylococcus aureus	EUSTAPF	≤0,5	≤0,5	≤1/19		≤0,5	≤2	≤0,12	≤0,5	≤0,5	≤1	≤4	0.5	0.06	≤0,25	≤0,25	1	≤0,03	≤0,5	≤0,25	4	Neg	Neg	Neg
				None	None	None	None		None	None	None		None		None		None	None	None	None	None		None				None	blaZ (blaZ_CP000732)	None	blaZ (blaZ_CP000732)	None	None	None	None	None	None	None	None	None	None	None	None	None	None	None	None	None	None	None
	1D-348	Staphylococcus aureus	EUSTAPF	≤0,5	≤0,5	≤1/19		≤0,5	4	≤0,12	≤0,5	≤0,5	≤1	≤4	0.5	0.06	≤0,25	0.5	1	≤0,03	≤0,5	≤0,25	4	Neg	Neg	Neg
				None	None	None	None		None	None	None		None		None		None	None	None	None	None		None				None	None	None	None	None	None	None	None	None	None	None	None	None	None	None	None	None	None	None	None	None	None	None
	1D-349	Staphylococcus aureus	EUSTAPF	<=0,5	<=0,5	<=1/19		<=0,5	<=2	<=0,12	<=0,5	<=0,5	<=1	<=4	0.5	0.06	0.5	0.5	1	<=0,03	<=0,5	<=0,25	4	Neg	Neg	Neg
				None	None	None	None		None	None	None		None		None		None	None	None	None	None		None				None	blaZ (blaZ_CP003979)	None	blaZ (blaZ_CP003979)	None	None	None	None	None	None	None	None	None	None	None	None	None	None	None	None	None	None	None
	1D-350	Staphylococcus aureus	EUSTAPF	≤0,5	≤0,5	≤1/19		≤0,5	4	≤0,12	≤0,5	≤0,5	≤1	≤4	0.5	0.06	≤0,25	≤0,25	1	≤0,03	≤0,5	≤0,25	4	Neg	Neg	Neg
				None	None	None	None		None	None	None		None		None		None	None	None	None	None		None				None	blaZ (blaZ_AP004832)	None	blaZ (blaZ_AP004832)	None	None	None	None	None	None	None	None	None	None	None	None	None	None	None	None	None	None	None
	1D-351	Staphylococcus aureus	EUSTAPF	≤0,5	≤0,5	≤1/19		≤0,5	4	≤0,12	≤0,5	≤0,5	≤1	≤4	0.5	0.06	≤0,25	≤0,25	1	≤0,03	≤0,5	≤0,25	4	Neg	Neg	Neg
				None	None	None	None		None	None	None		None		None		None	None	None	None	None		None				None	blaZ (blaZ_CP000731)	None	blaZ (blaZ_CP000731)	None	None	None	None	None	None	None	None	None	None	None	None	None	None	None	None	None	None	None
	1D-352	Staphylococcus aureus	EUSTAPF	≤0,5	≤0,5	≤1/19		≤0,5	≤2	≤0,12	≤0,5	≤0,5	≤1	≤4	>4	0.06	≤0,25	≤0,25	1	≤0,03	≤0,5	≤0,25	2	Neg	Neg	Neg
				None	None	None	None		None	None	None		None		msr(A) (msr(A)_X52085)		None	None	None	None	None		None				None	None	None	None	None	None	None	None	msr(A) (msr(A)_X52085)	None	None	None	None	None	None	None	None	None	None	None	None	None	None
	1D-353	Staphylococcus aureus	EUSTAPF	≤0,5	≤0,5	≤1/19		≤0,5	≤2	≤0,12	≤0,5	≤0,5	≤1	≤4	0.5	0.06	0.5	0.5	1	≤0,03	≤0,5	≤0,25	4	Neg	Neg	Neg
				None	None	None	None		None	None	None		None		None		None	None	None	None	None		None				None	blaZ (blaZ_AP004832)	None	blaZ (blaZ_AP004832)	None	None	None	None	None	None	None	None	None	None	None	None	None	None	None	None	None	None	None
	1D-354	Staphylococcus aureus	EUSTAPF	≤0,5	≤0,5	≤1/19		≤0,5	≤2	≤0,12	≤0,5	≤0,5	≤1	≤4	0.5	0.06	≤0,25	≤0,25	1	≤0,03	≤0,5	≤0,25	2	Neg	Neg	Neg
				None	None	None	None		None	None	None		None		None		None	None	None	None	None		None				None	blaZ (blaZ_AP004832)	None	blaZ (blaZ_AP004832)	None	None	None	None	None	None	None	None	None	None	None	None	None	None	None	None	None	None	None
	1D-424	Staphylococcus aureus	EUSTAPF	≤0,5	≤0,5	≤1/19		≤0,5	≤2	≤0,12	≤0,5	≤0,5	≤1	≤4	0.5	0.06	≤0,25	≤0,25	1	≤0,03	≤0,5	≤0,25	4	Neg	Neg	Neg
				None	None	None	None		None	None	None		None		None		None	None	None	None	None		None				None	blaZ (blaZ_AP004832)	None	blaZ (blaZ_AP004832)	None	None	None	None	None	None	None	None	None	None	None	None	None	None	None	None	None	None	None
	1D-425	Staphylococcus aureus	EUSTAPF	≤0,5	≤0,5	≤1/19		≤0,5	≤2	≤0,12	≤0,5	≤0,5	≤1	≤4	0.5	0.06	≤0,25	≤0,25	1	≤0,03	≤0,5	≤0,25	2	Neg	Neg	Neg
				None	None	None	None		None	None	None		None		None		None	None	None	None	None		None				None	blaZ (blaZ_CP003979)	None	blaZ (blaZ_CP003979)	None	None	None	None	None	None	None	None	None	None	None	None	None	None	None	None	None	None	None
	1D-373	Staphylococcus aureus	EUSTAPF	≤0,5	≤0,5	≤1/19		≤0,5	≤2	≤0,12	≤0,5	≤0,5	≤1	≤4	0.5	0.06	≤0,25	≤0,25	1	≤0,03	≤0,5	≤0,25	4	Neg	Neg	Neg
				None	None	None	None		None	None	None		None		None		None	None	None	None	None		None				None	blaZ (blaZ_AP004832)	None	blaZ (blaZ_AP004832)	None	None	None	None	None	None	None	None	None	None	None	None	None	None	None	None	None	None	None
	1D-304	Staphylococcus argenteus	EUSTAPF	≤0,5	≤0,5	≤1/19		≤0,5	≤2	≤0,12	≤0,5	≤0,5	≤1	≤4	≤0,25	0.06	≤0,25	≤0,25	1	≤0,03	≤0,5	≤0,25	2	Neg	Neg	Neg
					None	None	None		None	None	None		None		None		None	None	None	None	None		None				None	None	None	None	None	None	None	None	None	None	None	None	None	None	None	None	None	None	None	None	None	None	None
				ceftaroline	fusidic acid	trimethoprim	sulfamethoxazole	daptomycin	linezolid	clindamycin	tetracycline	levofloxacin	teicoplanin	norfloxacin	erythromycin	telavancin	tobramycin	gentamicin	vancomycin	rifampicin	mupirocin	moxifloxacin	cefoxitin	cefoxitin screen	D Test 1	D Test 2	amikacin	amoxicillin	amoxicillin+clavulanic acid	ampicillin	ampicillin/clavulanic acid	apramycin	arbekacin	astromicin	azithromycin	aztreonam	benzylkonium chloride	butiromycin	butirosin	carbomycin	cefepime	cefixime	cefotaxime	cefotaxime+clavulanic acid	ceftazidime	ceftazidime+avibactam	ceftriaxone	cephalothin	cephalotin
	1D-355	Staphylococcus epidermidis	EUSTAPF	≤0,5	>4	>8/152		≤0,5	≤2	0.5	≤0,5	4	2	>16	≤0,25	0.06	8	>8	2	≤0,03	≤0,5	1	4	Pos	Neg	Neg
					fusB (fusB_AY373761)	None	None		None	None	None		None		None		aac(6')-aph(2'') (aac(6')-aph(2'')_M13771)	aac(6')-aph(2'') (aac(6')-aph(2'')_M13771)	None	None	None		mecA (mecA_BX571856)				aac(6')-aph(2'') (aac(6')-aph(2'')_M13771)	blaZ (blaZ_JIFD01000012), blaZ (blaZ_FKPS01000007), blaZ (blaZ_NZ_JVRB01000003), blaZ (blaZ_NZ_JVAT01000021), blaZ (blaZ_JIFU01000008), blaZ (blaZ_NZ_JVLY01000044), blaZ (blaZ_NZ_JUUA01000057), mecA (mecA_BX571856), blaZ (blaZ_MAJJ01000071)	mecA (mecA_BX571856)	blaZ (blaZ_JIFD01000012), blaZ (blaZ_FKPS01000007), blaZ (blaZ_NZ_JVRB01000003), blaZ (blaZ_NZ_JVAT01000021), blaZ (blaZ_JIFU01000008), blaZ (blaZ_NZ_JVLY01000044), blaZ (blaZ_NZ_JUUA01000057), mecA (mecA_BX571856), blaZ (blaZ_MAJJ01000071)	mecA (mecA_BX571856)	None	None	None	None	None	qacA (qacA_AB566410)	None	None	None	mecA (mecA_BX571856)	mecA (mecA_BX571856)	mecA (mecA_BX571856)	None	mecA (mecA_BX571856)	None	None	None	None
	1D-356	Staphylococcus epidermidis	EUSTAPF	≤0,5	>4	≤1/19		≤0,5	≤2	≤0,12	4	≤0,5	4	≤4	≤0,25	0.06	≤0,25	≤0,25	2	≤0,03	≤0,5	≤0,25	1	Neg	Neg	Neg
					fusB (fusB_AY373761)	None	None		None	None	None		None		None		None	None	None	None	None		None				None	blaZ (blaZ_JIFD01000012), blaZ (blaZ_FKPS01000007), blaZ (blaZ_NZ_JVLY01000044), blaZ (blaZ_MAJJ01000071), blaZ (blaZ_NZ_JVRB01000003), blaZ (blaZ_NZ_JUUA01000057), blaZ (blaZ_NZ_JVAT01000021), blaZ (blaZ_JIFU01000008)	None	blaZ (blaZ_JIFD01000012), blaZ (blaZ_FKPS01000007), blaZ (blaZ_NZ_JVLY01000044), blaZ (blaZ_MAJJ01000071), blaZ (blaZ_NZ_JVRB01000003), blaZ (blaZ_NZ_JUUA01000057), blaZ (blaZ_NZ_JVAT01000021), blaZ (blaZ_JIFU01000008)	None	None	None	None	None	None	None	None	None	None	None	None	None	None	None	None	None	None	None
	1D-358	Staphylococcus epidermidis	EUSTAPF	≤0,5	≤0,5	≤1/19		1	≤2	≤0,12	≤0,5	≤0,5	4	≤4	≤0,25	0.06	≤0,25	≤0,25	2	≤0,03	≤0,5	≤0,25	1	Neg	Neg	Neg
					None	None	None		None	None	None		None		None		None	None	None	None	None		None				None	None	None	None	None	None	None	None	None	None	None	None	None	None	None	None	None	None	None	None	None	None	None
	1D-359	Staphylococcus epidermidis	EUSTAPF	≤0,5	>4	≤1/19		≤0,5	≤2	≤0,12	2	≤0,5	≤1	≤4	>4	0.06	≤0,25	≤0,25	2	≤0,03	≤0,5	≤0,25	2	Neg	Neg	Neg
					fusB (fusB_AY373761)	None	None		None	None	None		None		mph(C) (mph(C)_AF167161), msr(A) (msr(A)_X52085)		None	None	None	None	None		None				None	None	None	None	None	None	None	None	msr(A) (msr(A)_X52085)	None	qacA (qacA_AB566410)	None	None	None	None	None	None	None	None	None	None	None	None
	1D-360	Staphylococcus epidermidis	EUSTAPF	≤0,5	>4	8/152		≤0,5	≤2	≤0,12	2	>4	4	>16	>4	0.06	>8	>8	2	≤0,03	≤0,5	>2	>8	Pos	Pos	Pos
					fusB (fusB_AY373761)	None	None		None	erm(C) (erm(C)_M13761), erm(C) (erm(C)_plba), erm(C) (erm(C)_Y09002), erm(C) (erm(C)_Y09001)	None		None		erm(C) (erm(C)_M13761), erm(C) (erm(C)_plba), erm(C) (erm(C)_Y09002), erm(C) (erm(C)_Y09001)		aac(6')-aph(2'') (aac(6')-aph(2'')_M13771)	aac(6')-aph(2'') (aac(6')-aph(2'')_M13771)	None	None	None		mecA (mecA_BX571856)				aac(6')-aph(2'') (aac(6')-aph(2'')_M13771)	blaZ (blaZ_JIFD01000012), blaZ (blaZ_FKPS01000007), mecA (mecA_BX571856), blaZ (blaZ_NZ_JVRB01000003), blaZ (blaZ_NZ_JVAT01000021), blaZ (blaZ_JIFU01000008), blaZ (blaZ_NZ_JVLY01000044), blaZ (blaZ_NZ_JUUA01000057), blaZ (blaZ_MAJJ01000071)	mecA (mecA_BX571856)	blaZ (blaZ_JIFD01000012), blaZ (blaZ_FKPS01000007), mecA (mecA_BX571856), blaZ (blaZ_NZ_JVRB01000003), blaZ (blaZ_NZ_JVAT01000021), blaZ (blaZ_JIFU01000008), blaZ (blaZ_NZ_JVLY01000044), blaZ (blaZ_NZ_JUUA01000057), blaZ (blaZ_MAJJ01000071)	mecA (mecA_BX571856)	None	None	None	None	None	qacA (qacA_AB566410)	None	None	None	mecA (mecA_BX571856)	mecA (mecA_BX571856)	mecA (mecA_BX571856)	None	mecA (mecA_BX571856)	None	None	None	None
	1D-361	Staphylococcus epidermidis	EUSTAPF	>4	>4	≤1/19		>4	>16	>1	2	1	>16	≤4	>4	>1	0.5	1	2	>1	>8	1	>8	Pos	Pos	Pos
					fusB (fusB_AY373761)	None	None		None	erm(C) (erm(C)_M13761)	None		None		erm(C) (erm(C)_M13761)		aac(6')-aph(2'') (aac(6')-aph(2'')_M13771)	aac(6')-aph(2'') (aac(6')-aph(2'')_M13771)	None	None	None		mecA (mecA_BX571856)				aac(6')-aph(2'') (aac(6')-aph(2'')_M13771)	blaZ (blaZ_JIFD01000012), blaZ (blaZ_FKPS01000007), blaZ (blaZ_NZ_JVRB01000003), blaZ (blaZ_NZ_JVAT01000021), blaZ (blaZ_JIFU01000008), blaZ (blaZ_NZ_JVLY01000044), blaZ (blaZ_NZ_JUUA01000057), mecA (mecA_BX571856), blaZ (blaZ_MAJJ01000071)	mecA (mecA_BX571856)	blaZ (blaZ_JIFD01000012), blaZ (blaZ_FKPS01000007), blaZ (blaZ_NZ_JVRB01000003), blaZ (blaZ_NZ_JVAT01000021), blaZ (blaZ_JIFU01000008), blaZ (blaZ_NZ_JVLY01000044), blaZ (blaZ_NZ_JUUA01000057), mecA (mecA_BX571856), blaZ (blaZ_MAJJ01000071)	mecA (mecA_BX571856)	None	None	None	None	None	qacA (qacA_AB566410)	None	None	None	mecA (mecA_BX571856)	mecA (mecA_BX571856)	mecA (mecA_BX571856)	None	mecA (mecA_BX571856)	None	None	None	None
	1D-362	Staphylococcus epidermidis	EUSTAPF	≤0,5	>4	8/152		≤0,5	≤2	0.25	≤0,5	4	2	16	≤0,25	0.06	8	>8	2	≤0,03	≤0,5	1	8	Neg	Neg	Neg
					fusB (fusB_AY373761)	None	None		None	None	None		None		None		aac(6')-aph(2'') (aac(6')-aph(2'')_M13771)	aac(6')-aph(2'') (aac(6')-aph(2'')_M13771)	None	None	None		mecA (mecA_BX571856)				aac(6')-aph(2'') (aac(6')-aph(2'')_M13771)	blaZ (blaZ_JIFD01000012), blaZ (blaZ_FKPS01000007), blaZ (blaZ_NZ_JVRB01000003), blaZ (blaZ_NZ_JVAT01000021), blaZ (blaZ_JIFU01000008), blaZ (blaZ_NZ_JVLY01000044), blaZ (blaZ_NZ_JUUA01000057), mecA (mecA_BX571856), blaZ (blaZ_MAJJ01000071)	mecA (mecA_BX571856)	blaZ (blaZ_JIFD01000012), blaZ (blaZ_FKPS01000007), blaZ (blaZ_NZ_JVRB01000003), blaZ (blaZ_NZ_JVAT01000021), blaZ (blaZ_JIFU01000008), blaZ (blaZ_NZ_JVLY01000044), blaZ (blaZ_NZ_JUUA01000057), mecA (mecA_BX571856), blaZ (blaZ_MAJJ01000071)	mecA (mecA_BX571856)	None	None	None	None	None	qacA (qacA_AB566410)	None	None	None	mecA (mecA_BX571856)	mecA (mecA_BX571856)	mecA (mecA_BX571856)	None	mecA (mecA_BX571856)	None	None	None	None
	1D-363	Staphylococcus epidermidis	EUSTAPF	≤0,5	>4	≤1/19		≤0,5	≤2	>1	4	>4	2	>16	>4	0.06	8	>8	2	>1	>8	>2	>8	Pos	Pos	Pos
					fusB (fusB_AY373761)	None	None		None	erm(A) (erm(A)_X03216)	None		None		erm(A) (erm(A)_X03216)		aac(6')-aph(2'') (aac(6')-aph(2'')_M13771)	aac(6')-aph(2'') (aac(6')-aph(2'')_M13771)	None	None	None		mecA (mecA_BX571856)				aac(6')-aph(2'') (aac(6')-aph(2'')_M13771)	blaZ (blaZ_ACHE01000004), mecA (mecA_BX571856)	mecA (mecA_BX571856)	blaZ (blaZ_ACHE01000004), mecA (mecA_BX571856)	mecA (mecA_BX571856)	None	None	None	None	None	None	None	None	None	mecA (mecA_BX571856)	mecA (mecA_BX571856)	mecA (mecA_BX571856)	None	mecA (mecA_BX571856)	None	None	None	None
	1D-364	Staphylococcus hominis	EUSTAPF	≤0,5	>4	≤1/19		≤0,5	≤2	≤0,12	>4	≤0,5	≤1	≤4	≤0,25	≤0,03	≤0,25	≤0,25	1	≤0,03	≤0,5	≤0,25	4	Neg	Neg	Neg
					fusC (fusC_KF527883)	None	None		None	None	tet(K) (tet(K)_U38656), tet(K) (tet(K)_dmts)		None		None		None	None	None	None	None		None				None	blaZ (blaZ_JIFD01000012), blaZ (blaZ_FKPS01000007), blaZ (blaZ_NZ_JVRB01000003), blaZ (blaZ_JIFU01000008), blaZ (blaZ_NZ_JVLY01000044), blaZ (blaZ_NZ_JUUA01000057), blaZ (blaZ_NZ_JVAT01000021), blaZ (blaZ_MAJJ01000071)	None	blaZ (blaZ_JIFD01000012), blaZ (blaZ_FKPS01000007), blaZ (blaZ_NZ_JVRB01000003), blaZ (blaZ_JIFU01000008), blaZ (blaZ_NZ_JVLY01000044), blaZ (blaZ_NZ_JUUA01000057), blaZ (blaZ_NZ_JVAT01000021), blaZ (blaZ_MAJJ01000071)	None	None	None	None	None	None	qacB (qacB_AB566412)	None	None	None	None	None	None	None	None	None	None	None	None
	1D-365	Staphylococcus saprophyticus	EUSTAPF	≤0,5	>4	≤1/19		≤0,5	≤2	≤0,12	≤0,5	≤0,5	≤1	≤4	≤0,25	0.06	≤0,25	≤0,25	1	≤0,03	≤0,5	≤0,25	2	Neg	Neg	Neg
					None	None	None		None	None	None		None		None		None	None	None	None	None		None				None	None	None	None	None	None	None	None	None	None	None	None	None	None	None	None	None	None	None	None	None	None	None
	1D-366	Staphylococcus lugdunensis	EUSTAPF	≤0,5	≤0,5	≤1/19		≤0,5	≤2	≤0,12	≤0,5	≤0,5	≤1	≤4	≤0,25	≤0,03	≤0,25	≤0,25	1	≤0,03	≤0,5	≤0,25	2	Neg	Neg	Neg
					None	None	None		None	None	None		None		None		None	None	None	None	None		None				None	None	None	None	None	None	None	None	None	None	None	None	None	None	None	None	None	None	None	None	None	None	None
	1D-367	Staphylococcus lugdunensis	EUSTAPF	≤0,5	≤0,5	≤1/19		≤0,5	≤2	≤0,12	≤0,5	≤0,5	≤1	≤4	≤0,25	≤0,03	≤0,25	≤0,25	1	≤0,03	≤0,5	≤0,25	2	Neg	Neg	Neg
					None	None	None		None	None	None		None		None		None	None	None	None	None		None				None	None	None	None	None	None	None	None	None	None	None	None	None	None	None	None	None	None	None	None	None	None	None
	1D-368	Staphylococcus lugdunensis	EUSTAPF	≤0,5	≤0,5	≤1/19		≤0,5	≤2	≤0,12	≤0,5	≤0,5	≤1	≤4	≤0,25	≤0,03	≤0,25	≤0,25	1	≤0,03	≤0,5	≤0,25	2	Neg	Neg	Neg
					None	None	None		None	None	None		None		None		None	None	None	None	None		None				None	None	None	None	None	None	None	None	None	None	None	None	None	None	None	None	None	None	None	None	None	None	None
				moxifloxacin	penicillin	levofloxacin	meropenem	azithromycin	tetracycline	ertapenem	erythromycin	cefuroxime	amoxicillin+clavulanic acid	trimethoprim	sulfamethoxazole	ceftriaxone	linezolid	vancomycin	cefotaxime	clindamycin	daptomycin	cefepime	chloramphenicol	tigecycline	amikacin	amoxicillin	ampicillin	ampicillin/clavulanic acid	apramycin	arbekacin	astromicin	aztreonam	benzylkonium chloride	butiromycin	butirosin	carbomycin	cefixime	cefotaxime+clavulanic acid	cefoxitin	ceftazidime	ceftazidime+avibactam	cephalothin	cephalotin	cetylpyridinium chloride	chlorhexidine	ciprofloxacin	colistin	dalfopristin	dibekacin
	1D-370	Streptococcus agalactiae	STP6F	≤1	0.06	1	≤0,25	≤0,25	>8	≤0,5	≤0,25	≤0,5	≤2/1	≤0,5/9,5		≤0,12	1	≤0,5	≤0,12	≤0,12	0.5	≤0,5	4	0.03
					None		None	mre(A) (mre(A)_U92073)	tet(M) (tet(M)_FN433596)	None	mre(A) (mre(A)_U92073)		None	None	None	None	None	None	None	None		None	None	None	None	None	None	None	None	None	None	None	None	None	None	None	None	None	None	None	None	None	None	None	None	None	None	None	None
	1D-371	Streptococcus agalactiae	STP6F	≤1	0.06	1	≤0,25	≤0,25	≤1	≤0,5	≤0,25	≤0,5	≤2/1	≤0,5/9,5		≤0,12	1	≤0,5	≤0,12	≤0,12	0.25	≤0,5	2	≤0,015
					None		None	mre(A) (mre(A)_U92073)	tet(M) (tet(M)_X75073)	None	mre(A) (mre(A)_U92073)		None	None	None	None	None	None	None	None		None	None	None	None	None	None	None	None	None	None	None	None	None	None	None	None	None	None	None	None	None	None	None	None	None	None	None	None
	1D-372	Streptococcus agalactiae	STP6F	≤1	0.06	1	≤0,25	≤0,25	≤1	≤0,5	≤0,25	≤0,5	≤2/1	≤0,5/9,5		≤0,12	1	≤0,5	≤0,12	≤0,12	0.25	≤0,5	2	0.03
					None		None	mre(A) (mre(A)_U92073)	None	None	mre(A) (mre(A)_U92073)		None	None	None	None	None	None	None	None		None	None	None	None	None	None	None	None	None	None	None	None	None	None	None	None	None	None	None	None	None	None	None	None	None	None	None	None
	1D-374	Streptococcus agalactiae	STP6F	≤1	0.06	1	≤0,25	>2	>8	≤0,5	>2	≤0,5	≤2/1	≤0,5/9,5		≤0,12	1	≤0,5	≤0,12	>1	0.25	≤0,5	8	0.03
					None		None	mre(A) (mre(A)_U92073), erm(A) (erm(A)_AF002716)	tet(M) (tet(M)_X75073)	None	mre(A) (mre(A)_U92073), erm(A) (erm(A)_AF002716)		None	None	None	None	None	None	None	erm(A) (erm(A)_AF002716)		None	None	None	None	None	None	None	None	None	None	None	None	None	None	None	None	None	None	None	None	None	None	None	None	None	None	None	None
	1D-375	Streptococcus agalactiae	STP6F	2	0.06	>4	≤0,25	≤0,25	≤1	≤0,5	≤0,25	≤0,5	≤2/1	≤0,5/9,5		≤0,12	1	≤0,5	≤0,12	≤0,12	0.5	≤0,5	4	0.03
					None		None	mre(A) (mre(A)_U92073)	None	None	mre(A) (mre(A)_U92073)		None	None	None	None	None	None	None	None		None	None	None	None	None	None	None	None	None	None	None	None	None	None	None	None	None	None	None	None	None	None	None	None	None	None	None	None
	1D-376	Streptococcus agalactiae	STP6F	≤1	0.06	1	≤0,25	>2	>8	≤0,5	>2	≤0,5	≤2/1	≤0,5/9,5		≤0,12	1	≤0,5	≤0,12	≤0,12	0.5	≤0,5	2	0.03
					None		None	mre(A) (mre(A)_U92073), erm(A) (erm(A)_AF002716)	tet(M) (tet(M)_AM990992)	None	mre(A) (mre(A)_U92073), erm(A) (erm(A)_AF002716)		None	None	None	None	None	None	None	erm(A) (erm(A)_AF002716)		None	None	None	None	None	None	None	None	None	None	None	None	None	None	None	None	None	None	None	None	None	None	None	None	None	None	None	None
	1D-377	Streptococcus agalactiae	STP6F	<=1	0.06	1	<=0,25	>2	>8	<=0,5	>2	<=0,5	<=2/1	<=0,5/9,5		<=0,12	1	<=0,5	<=0,12	>1	0.5	<=0,5	4	0.03
					None		None	mre(A) (mre(A)_U92073), erm(B) (erm(B)_U86375)	tet(M) (tet(M)_X92947)	None	mre(A) (mre(A)_U92073), erm(B) (erm(B)_U86375)		None	None	None	None	None	None	None	erm(B) (erm(B)_U86375)		None	None	None	None	None	None	None	None	None	None	None	None	None	None	None	None	None	None	None	None	None	None	None	None	None	None	None	None
	1D-378_B	Streptococcus agalactiae	STP6F	<=1	<=0,03	1	<=0,25	<=0,25	>8	<=0,5	<=0,25	<=0,5	<=2/1	<=0,5/9,5		<=0,12	2	<=0,5	<=0,12	<=0,12	0.25	<=0,5	4	0.03
					None		None	mre(A) (mre(A)_U92073)	tet(M) (tet(M)_FN433596)	None	mre(A) (mre(A)_U92073)		None	None	None	None	None	None	None	None		None	None	None	None	None	None	None	None	None	None	None	None	None	None	None	None	None	None	None	None	None	None	None	None	None	None	None	None
	1D-379	Streptococcus agalactiae	STP6F	≤1	0.06	≤0,5	≤0,25	≤0,25	>8	≤0,5	≤0,25	≤0,5	≤2/1	≤0,5/9,5		≤0,12	1	≤0,5	≤0,12	≤0,12	0.5	≤0,5	2	0.03
					None		None	mre(A) (mre(A)_U92073)	tet(M) (tet(M)_FN433596)	None	mre(A) (mre(A)_U92073)		None	None	None	None	None	None	None	None		None	None	None	None	None	None	None	None	None	None	None	None	None	None	None	None	None	None	None	None	None	None	None	None	None	None	None	None
	1D-380	Streptococcus agalactiae	STP6F	≤1	0.06	1	≤0,25	≤0,25	≤1	≤0,5	≤0,25	≤0,5	≤2/1	≤0,5/9,5		≤0,12	1	≤0,5	≤0,12	≤0,12	0.25	≤0,5	2	0.03
					None		None	mre(A) (mre(A)_U92073)	None	None	mre(A) (mre(A)_U92073)		None	None	None	None	None	None	None	None		None	None	None	None	None	None	None	None	None	None	None	None	None	None	None	None	None	None	None	None	None	None	None	None	None	None	None	None
	1D-381	Streptococcus agalactiae	STP6F	≤1	0.06	1	≤0,25	≤0,25	≤1	≤0,5	≤0,25	≤0,5	≤2/1	≤0,5/9,5		≤0,12	1	≤0,5	≤0,12	≤0,12	0.25	≤0,5	4	≤0,015
					None		None	mre(A) (mre(A)_U92073)	None	None	mre(A) (mre(A)_U92073)		None	None	None	None	None	None	None	None		None	None	None	None	None	None	None	None	None	None	None	None	None	None	None	None	None	None	None	None	None	None	None	None	None	None	None	None
	1D-382	Streptococcus agalactiae	STP6F	≤1	0.06	1	≤0,25	≤0,25	>8	≤0,5	≤0,25	≤0,5	≤2/1	≤0,5/9,5		≤0,12	1	≤0,5	≤0,12	≤0,12	0.25	≤0,5	4	0.03
					None		None	mre(A) (mre(A)_U92073)	tet(O) (tet(O)_Y07780)	None	mre(A) (mre(A)_U92073)		None	None	None	None	None	None	None	None		None	None	None	None	None	None	None	None	None	None	None	None	None	None	None	None	None	None	None	None	None	None	None	None	None	None	None	None
	1D-383	Streptococcus agalactiae	STP6F	≤1	0.06	1	≤0,25	≤0,25	>8	≤0,5	≤0,25	≤0,5	≤2/1	≤0,5/9,5		≤0,12	1	≤0,5	≤0,12	≤0,12	0.25	≤0,5	4	0.03
					None		None	mre(A) (mre(A)_U92073)	tet(M) (tet(M)_FN433596)	None	mre(A) (mre(A)_U92073)		None	None	None	None	None	None	None	None		None	None	None	None	None	None	None	None	None	None	None	None	None	None	None	None	None	None	None	None	None	None	None	None	None	None	None	None
	1D-384	Streptococcus agalactiae	STP6F	<=1	0.06	1	<=0,25	>2	<=1	<=0,5	>2	<=0,5	<=2/1	<=0,5/9,5		<=0,12	1	<=0,5	<=0,12	>1	0.25	<=0,5	4	<=0,015
					None		None	mre(A) (mre(A)_U92073), erm(B) (erm(B)_U86375)	tet(M) (tet(M)_X92947)	None	mre(A) (mre(A)_U92073), erm(B) (erm(B)_U86375)		None	None	None	None	None	None	None	erm(B) (erm(B)_U86375)		None	None	None	None	None	None	None	None	None	None	None	None	None	None	None	None	None	None	None	None	None	None	None	None	None	None	None	None
	1D-385	Streptococcus agalactiae	STP6F	≤1	≤0,03	1	≤0,25	>2	>8	≤0,5	>2	≤0,5	≤2/1	≤0,5/9,5		≤0,12	1	≤0,5	≤0,12	>1	0.25	≤0,5	4	0.03
					None		None	mre(A) (mre(A)_U92073), erm(B) (erm(B)_AF299292)	tet(M) (tet(M)_X75073)	None	mre(A) (mre(A)_U92073), erm(B) (erm(B)_AF299292)		None	None	None	None	None	None	None	erm(B) (erm(B)_AF299292)		None	None	None	None	None	None	None	None	None	None	None	None	None	None	None	None	None	None	None	None	None	None	None	None	None	None	None	None
	1D-386	Streptococcus agalactiae	STP6F	≤1	0.06	1	≤0,25	>2	>8	≤0,5	2	≤0,5	≤2/1	≤0,5/9,5		≤0,12	1	≤0,5	≤0,12	≤0,12	0.25	≤0,5	4	0.03
					None		None	mre(A) (mre(A)_U92073), msr(D) (msr(D)_AF274302), mef(A) (mef(A)_U83667)	tet(M) (tet(M)_FN433596)	None	mre(A) (mre(A)_U92073), msr(D) (msr(D)_AF274302), mef(A) (mef(A)_U83667)		None	None	None	None	None	None	None	None		None	None	None	None	None	None	None	None	None	None	None	None	None	None	None	None	None	None	None	None	None	None	None	None	None	None	None	None
	1D-387	Streptococcus agalactiae	STP6F	≤1	0.06	1	≤0,25	≤0,25	>8	≤0,5	≤0,25	≤0,5	≤2/1	≤0,5/9,5		≤0,12	1	≤0,5	≤0,12	≤0,12	0.5	≤0,5	4	0.03
					None		None	mre(A) (mre(A)_U92073)	tet(M) (tet(M)_X92947)	None	mre(A) (mre(A)_U92073)		None	None	None	None	None	None	None	None		None	None	None	None	None	None	None	None	None	None	None	None	None	None	None	None	None	None	None	None	None	None	None	None	None	None	None	None
	1D-388	Streptococcus agalactiae	STP6F	≤1	0.06	1	≤0,25	≤0,25	>8	≤0,5	≤0,25	≤0,5	≤2/1	≤0,5/9,5		≤0,12	1	≤0,5	≤0,12	≤0,12	0.25	≤0,5	4	0.03
					None		None	mre(A) (mre(A)_U92073)	tet(O) (tet(O)_Y07780)	None	mre(A) (mre(A)_U92073)		None	None	None	None	None	None	None	None		None	None	None	None	None	None	None	None	None	None	None	None	None	None	None	None	None	None	None	None	None	None	None	None	None	None	None	None
	1D-389	Streptococcus agalactiae	STP6F	≤1	0.06	≤0,5	≤0,25	>2	≤1	≤0,5	2	≤0,5	≤2/1	≤0,5/9,5		≤0,12	1	≤0,5	≤0,12	≤0,12	0.5	≤0,5	2	0.03
					None		None	mre(A) (mre(A)_U92073), erm(A) (erm(A)_AF002716)	tet(O) (tet(O)_Y07780)	None	mre(A) (mre(A)_U92073), erm(A) (erm(A)_AF002716)		None	None	None	None	None	None	None	erm(A) (erm(A)_AF002716)		None	None	None	None	None	None	None	None	None	None	None	None	None	None	None	None	None	None	None	None	None	None	None	None	None	None	None	None
	1D-390	Streptococcus agalactiae	STP6F	≤1	0.06	1	≤0,25	≤0,25	<=1	≤0,5	≤0,25	≤0,5	≤2/1	≤0,5/9,5		≤0,12	1	≤0,5	≤0,12	≤0,12	0.25	≤0,5	4	0.03
					None		None	mre(A) (mre(A)_U92073)	tet(M) (tet(M)_X75073)	None	mre(A) (mre(A)_U92073)		None	None	None	None	None	None	None	None		None	None	None	None	None	None	None	None	None	None	None	None	None	None	None	None	None	None	None	None	None	None	None	None	None	None	None	None
	1D-391	Streptococcus agalactiae	STP6F	≤1	0.06	1	≤0,25	>2	>8	≤0,5	>2	≤0,5	≤2/1	≤0,5/9,5		≤0,12	1	≤0,5	≤0,12	≤0,12	0.25	≤0,5	4	0.03
					None		None	mre(A) (mre(A)_U92073), msr(D) (msr(D)_AF274302), mef(A) (mef(A)_U83667)	tet(M) (tet(M)_FN433596)	None	mre(A) (mre(A)_U92073), msr(D) (msr(D)_AF274302), mef(A) (mef(A)_U83667)		None	None	None	None	None	None	None	None		None	None	None	None	None	None	None	None	None	None	None	None	None	None	None	None	None	None	None	None	None	None	None	None	None	None	None	None
	1D-392	Streptococcus agalactiae	STP6F	≤1	0.06	1	≤0,25	≤0,25	≤1	≤0,5	≤0,25	≤0,5	≤2/1	≤0,5/9,5		≤0,12	1	≤0,5	≤0,12	≤0,12	0.25	≤0,5	2	≤0,015
					None		None	mre(A) (mre(A)_U92073)	None	None	mre(A) (mre(A)_U92073)		None	None	None	None	None	None	None	None		None	None	None	None	None	None	None	None	None	None	None	None	None	None	None	None	None	None	None	None	None	None	None	None	None	None	None	None
	1D-393	Streptococcus agalactiae	STP6F	≤1	0.06	1	≤0,25	≤0,25	>8	≤0,5	≤0,25	≤0,5	≤2/1	≤0,5/9,5		≤0,12	2	≤0,5	≤0,12	≤0,12	0.25	≤0,5	4	0.03
					None		None	mre(A) (mre(A)_U92073)	tet(M) (tet(M)_X75073)	None	mre(A) (mre(A)_U92073)		None	None	None	None	None	None	None	None		None	None	None	None	None	None	None	None	None	None	None	None	None	None	None	None	None	None	None	None	None	None	None	None	None	None	None	None
	1D-316	Streptococcus dysgalactiae	STP6F	<=1	<=0,03	1	<=0,25	<=0,25	<1	<=0,5	<=0,25	<=0,5	<=2/1	<=0,5/9,5		<=0,12	2	<=0,5	<=0,12	<=0,12	0.12	<=0,5	4	0.03
					None		None	None	None	None	None		None	None	None	None	None	None	None	None		None	None	None	None	None	None	None	None	None	None	None	None	None	None	None	None	None	None	None	None	None	None	None	None	None	None	None	None
	1D-395	Streptococcus dysgalactiae	STP6F	<=1	<=0,03	<=0,5	<=0,25	>2	>8	<=0,5	>2	<=0,5	<=2/1	<=0,5/9,5		<=0,12	1	<=0,5	<=0,12	>1	<=0,06	<=0,5	4	0.03
					None		None	erm(B) (erm(B)_U86375)	tet(M) (tet(M)_X92947)	None	erm(B) (erm(B)_U86375)		None	None	None	None	None	None	None	erm(B) (erm(B)_U86375)		None	None	None	None	None	None	None	None	None	None	None	None	None	None	None	None	None	None	None	None	None	None	None	None	None	None	None	None
	1D-396	Streptococcus dysgalactiae	STP6F	≤1	≤0,03	1	≤0,25	≤0,25	≤1	≤0,5	≤0,25	≤0,5	≤2/1	≤0,5/9,5		≤0,12	1	≤0,5	≤0,12	≤0,12	≤0,06	≤0,5	4	0.03
					None		None	None	None	None	None		None	None	None	None	None	None	None	None		None	None	None	None	None	None	None	None	None	None	None	None	None	None	None	None	None	None	None	None	None	None	None	None	None	None	None	None
	1D-397	Streptococcus dysgalactiae	STP6F	<=1	<=0,03	<=0,5	<=0,25	<=0,25	<=1	<=0,5	<=0,25	<=0,5	<=2/1	<=0,5/9,5		<=0,12	2	<=0,5	<=0,12	<=0,12	0.12	<=0,5	4	0.03
					None		None	None	None	None	None		None	None	None	None	None	None	None	None		None	None	None	None	None	None	None	None	None	None	None	None	None	None	None	None	None	None	None	None	None	None	None	None	None	None	None	None
	1D-398	Streptococcus dysgalactiae	STP6F	≤1	≤0,03	≤0,5	≤0,25	≤0,25	4	≤0,5	≤0,25	≤0,5	≤2/1	≤0,5/9,5		≤0,12	1	≤0,5	≤0,12	≤0,12	0.12	≤0,5	4	0.06
					None		None	None	None	None	None		None	None	None	None	None	None	None	None		None	None	None	None	None	None	None	None	None	None	None	None	None	None	None	None	None	None	None	None	None	None	None	None	None	None	None	None
	1D-400	Streptococcus dysgalactiae	STP6F	≤1	≤0,03	≤0,5	≤0,25	≤0,25	≤1	≤0,5	≤0,25	≤0,5	≤2/1	≤0,5/9,5		≤0,12	1	≤0,5	≤0,12	≤0,12	≤0,06	≤0,5	4	0.03
					None		None	None	None	None	None		None	None	None	None	None	None	None	None		None	None	None	None	None	None	None	None	None	None	None	None	None	None	None	None	None	None	None	None	None	None	None	None	None	None	None	None
	1D-401	Streptococcus dysgalactiae	STP6F	≤1	≤0,03	≤0,5	≤0,25	≤0,25	≤1	≤0,5	≤0,25	≤0,5	≤2/1	≤0,5/9,5		≤0,12	1	≤0,5	≤0,12	≤0,12	0.12	≤0,5	4	0.03
					None		None	None	None	None	None		None	None	None	None	None	None	None	None		None	None	None	None	None	None	None	None	None	None	None	None	None	None	None	None	None	None	None	None	None	None	None	None	None	None	None	None
	1D-402	Streptococcus dysgalactiae	STP6F	<=1	<=0,03	1	<=0,25	<=0,25	<=1	<=0,5	<=0,25	<=0,5	<=2/1	<=0,5/9,5		<=0,12	1	<=0,5	<=0,12	<=0,12	<=0,06	<=0,5	2	<=0,015
					None		None	None	None	None	None		None	None	None	None	None	None	None	None		None	None	None	None	None	None	None	None	None	None	None	None	None	None	None	None	None	None	None	None	None	None	None	None	None	None	None	None
	1D-403	Streptococcus dysgalactiae	STP6F	≤1	≤0,03	1	≤0,25	≤0,25	≤1	≤0,5	≤0,25	≤0,5	≤2/1	≤0,5/9,5		≤0,12	1	≤0,5	≤0,12	≤0,12	0.12	≤0,5	4	0.03
					None		None	None	None	None	None		None	None	None	None	None	None	None	None		None	None	None	None	None	None	None	None	None	None	None	None	None	None	None	None	None	None	None	None	None	None	None	None	None	None	None	None
	1D-404	Streptococcus dysgalactiae	STP6F	≤1	≤0,03	≤0,5	≤0,25	≤0,25	≤1	≤0,5	≤0,25	≤0,5	≤2/1	≤0,5/9,5		≤0,12	1	≤0,5	≤0,12	≤0,12	0.12	≤0,5	4	≤0,015
					None		None	None	None	None	None		None	None	None	None	None	None	None	None		None	None	None	None	None	None	None	None	None	None	None	None	None	None	None	None	None	None	None	None	None	None	None	None	None	None	None	None
	1D-405	Streptococcus dysgalactiae	STP6F	<=1	<=0,03	<=0,5	<=0,25	<=0,25	<=1	<=0,5	<=0,25	<=0,5	<=2/1	<=0,5/9,5		<=0,12	1	<=0,5	<=0,12	<=0,12	<=0,06	<=0,5	4	0.03
					None		None	None	None	None	None		None	None	None	None	None	None	None	None		None	None	None	None	None	None	None	None	None	None	None	None	None	None	None	None	None	None	None	None	None	None	None	None	None	None	None	None
	1D-406	Streptococcus dysgalactiae	STP6F	≤1	≤0,03	1	≤0,25	≤0,25	4	≤0,5	≤0,25	≤0,5	≤2/1	≤0,5/9,5		≤0,12	1	≤0,5	≤0,12	≤0,12	≤0,06	≤0,5	4	0.06
					None		None	None	None	None	None		None	None	None	None	None	None	None	None		None	None	None	None	None	None	None	None	None	None	None	None	None	None	None	None	None	None	None	None	None	None	None	None	None	None	None	None
	1D-415	Streptococcus pyogenes	STP6F	<=1	<=0,03	<=0,5	<=0,25	<=0,25	<=1	<=0,5	<=0,25	<=0,5	<=2/1	<=0,5/9,5		<=0,12	1	<=0,5	<=0,12	<=0,12	<=0,06	<=0,5	4	<=0,015
					None		None	None	None	None	None		None	None	None	None	None	None	None	None		None	None	None	None	None	None	None	None	None	None	None	None	None	None	None	None	None	None	None	None	None	None	None	None	None	None	None	None
	1D-416	Streptococcus pyogenes	STP6F	≤1	≤0,03	1	≤0,25	≤0,25	≤1	≤0,5	≤0,25	≤0,5	≤2/1	≤0,5/9,5		≤0,12	0.5	≤0,5	≤0,12	≤0,12	≤0,06	≤0,5	2	<=0,015
					None		None	None	None	None	None		None	None	None	None	None	None	None	None		None	None	None	None	None	None	None	None	None	None	None	None	None	None	None	None	None	None	None	None	None	None	None	None	None	None	None	None
	1D-417	Streptococcus pyogenes	STP6F	≤1	≤0,03	1	≤0,25	≤0,25	≤1	≤0,5	≤0,25	≤0,5	≤2/1	≤0,5/9,5		≤0,12	1	≤0,5	≤0,12	0.25	≤0,06	≤0,5	8	0.03
					None		None	None	None	None	None		None	None	None	None	None	None	None	None		None	None	None	None	None	None	None	None	None	None	None	None	None	None	None	None	None	None	None	None	None	None	None	None	None	None	None	None
	1D-418	Streptococcus pyogenes	STP6F	≤1	≤0,03	≤0,5	≤0,25	≤0,25	≤1	≤0,5	≤0,25	≤0,5	≤2/1	≤0,5/9,5		≤0,12	1	≤0,5	≤0,12	≤0,12	≤0,06	≤0,5	4	0.03
					None		None	None	None	None	None		None	None	None	None	None	None	None	None		None	None	None	None	None	None	None	None	None	None	None	None	None	None	None	None	None	None	None	None	None	None	None	None	None	None	None	None
	1D-420	Streptococcus pyogenes	STP6F	≤1	≤0,03	1	≤0,25	≤0,25	≤1	≤0,5	1	≤0,5	≤2/1	≤0,5/9,5		≤0,12	1	≤0,5	≤0,12	≤0,12	≤0,06	≤0,5	16	0.03
					None		None	None	None	None	None		None	None	None	None	None	None	None	None		None	None	None	None	None	None	None	None	None	None	None	None	None	None	None	None	None	None	None	None	None	None	None	None	None	None	None	None
	1D-421	Streptococcus pyogenes	STP6F	≤1	≤0,03	1	≤0,25	<=0,25	<=1	≤0,5	<=0,25	≤0,5	≤2/1	≤0,5/9,5		≤0,12	1	≤0,5	≤0,12	<=0,12	≤0,06	≤0,5	4	0.03
					None		None	None	tet(M) (tet(M)_X92947), tet(L) (tet(L)_M29725), tet(L) (tet(L)_AY081910)	None	None		None	dfrG (dfrG_AB205645)	None	None	None	None	None	lnu(B) (lnu(B)_JQ861959), lsa(E) (lsa(E)_JX560992)		None	None	None	aph(3')-III (aph(3')-III_M26832)	None	None	None	None	None	None	None	None	None	aph(3')-III (aph(3')-III_M26832)	None	None	None	None	None	None	None	None	None	None	None	None	lsa(E) (lsa(E)_JX560992)	None
	1D-422	Streptococcus pyogenes	STP6F	≤1	≤0,03	1	≤0,25	≤0,25	>8	≤0,5	≤0,25	≤0,5	≤2/1	≤0,5/9,5		≤0,12	2	≤0,5	≤0,12	≤0,12	0.12	≤0,5	4	≤0,015
					None		None	None	tet(M) (tet(M)_JN846696)	None	None		None	None	None	None	None	None	None	None		None	None	None	None	None	None	None	None	None	None	None	None	None	None	None	None	None	None	None	None	None	None	None	None	None	None	None	None
	1D-423_B	Streptococcus pyogenes	STP6F	<=1	<=0,03	1	<=0,25	<=0,25	<=1	<=0,5	<=0,25	<=0,5	<=2/1	<=0,5/9,5		<=0,12	1	<=0,5	<=0,12	<=0,12	<=0,06	<=0,5	2	0.03
					None		None	None	None	None	None		None	None	None	None	None	None	None	None		None	None	None	None	None	None	None	None	None	None	None	None	None	None	None	None	None	None	None	None	None	None	None	None	None	None	None	None
	1D-426	Streptococcus pyogenes	STP6F	<=1	<=0,03	<=0,5	<=0,25	<=0,25	<=1	<=0,5	<=0,25	<=0,5	<=2/1	<=0,5/9,5		<=0,12	1	<=0,5	<=0,12	<=0,12	<=0,06	<=0,5	4	0.03
					None		None	None	None	None	None		None	None	None	None	None	None	None	None		None	None	None	None	None	None	None	None	None	None	None	None	None	None	None	None	None	None	None	None	None	None	None	None	None	None	None	None
				moxifloxacin	penicillin	levofloxacin	meropenem	azithromycin	tetracycline	ertapenem	erythromycin	cefuroxime	amoxicillin+clavulanic acid	trimethoprim	sulfamethoxazole	ceftriaxone	linezolid	vancomycin	cefotaxime	clindamycin	daptomycin	cefepime	chloramphenicol	tigecycline	amikacin	amoxicillin	ampicillin	ampicillin/clavulanic acid	apramycin	arbekacin	astromicin	aztreonam	benzylkonium chloride	butiromycin	butirosin	carbomycin	cefixime	cefotaxime+clavulanic acid	cefoxitin	ceftazidime	ceftazidime+avibactam	cephalothin	cephalotin	cetylpyridinium chloride	chlorhexidine	ciprofloxacin	colistin	dalfopristin	dibekacin
	1D-408	Streptococcus pneumoniae	STP6F	≤1	≤0,03	1	≤0,25	1	≤1	≤0,5	1	≤0,5	≤2/1	≤0,5/9,5		≤0,12	1	≤0,5	≤0,12	0.5	≤0,06	≤0,5	8	≤0,015
					None		None	None	None	None	None		None	None	None	None	None	None	None	None		None	None	None	None	None	None	None	None	None	None	None	None	None	None	None	None	None	None	None	None	None	None	None	None	None	None	None	None
	1D-409	Streptococcus pneumoniae	STP6F	≤1	0.06	2	≤0,25	1	>8	≤0,5	2	≤0,5	≤2/1	≤0,5/9,5		≤0,12	0.5	≤0,5	≤0,12	≤0,12	0.5	≤0,5	2	≤0,015
					None		None	None	None	None	None		None	None	None	None	None	None	None	None		None	None	None	None	None	None	None	None	None	None	None	None	None	None	None	None	None	None	None	None	None	None	None	None	None	None	None	None
	1D-410	Streptococcus pneumoniae	STP6F	≤1	≤0,03	1	≤0,25	≤0,25	≤1	≤0,5	≤0,25	≤0,5	≤2/1	≤0,5/9,5		≤0,12	1	≤0,5	≤0,12	≤0,12	0.12	≤0,5	2	≤0,015
					None		None	None	None	None	None		None	None	None	None	None	None	None	None		None	None	None	None	None	None	None	None	None	None	None	None	None	None	None	None	None	None	None	None	None	None	None	None	None	None	None	None
	1D-411	Streptococcus pneumoniae	STP6F	<=1	0.06	<=0,5	<=0,25	<=0,25	<=1	<=0,5	<=0,25	<=0,5	<=2/1	<=0,5/9,5		<=0,12	0.5	<=0,5	<=0,12	<=0,12	0.12	<=0,5	2	<=0,015
					None		None	None	None	None	None		None	None	None	None	None	None	None	None		None	None	None	None	None	None	None	None	None	None	None	None	None	None	None	None	None	None	None	None	None	None	None	None	None	None	None	None
	1D-412	Streptococcus pneumoniae	STP6F	≤1	0.25	1	≤0,25	0.5	≤1	≤0,5	≤0,25	≤0,5	≤2/1	2/38		≤0,12	2	≤0,5	≤0,12	≤0,12	0.12	≤0,5	4	≤0,015
					None		None	None	None	None	None		None	None	None	None	None	None	None	None		None	None	None	None	None	None	None	None	None	None	None	None	None	None	None	None	None	None	None	None	None	None	None	None	None	None	None	None
	1D-413	Streptococcus pneumoniae	STP6F	≤1	≤0,03	1	≤0,25	≤0,25	≤1	≤0,5	0.5	≤0,5	≤2/1	≤0,5/9,5		≤0,12	1	≤0,5	≤0,12	≤0,12	0.12	≤0,5	2	≤0,015
					None		None	None	None	None	None		None	None	None	None	None	None	None	None		None	None	None	None	None	None	None	None	None	None	None	None	None	None	None	None	None	None	None	None	None	None	None	None	None	None	None	None
	1D-414	Streptococcus pneumoniae	STP6F	≤1	≤0,03	1	≤0,25	≤0,25	≤1	≤0,5	≤0,25	≤0,5	≤2/1	≤0,5/9,5		≤0,12	0.5	≤0,5	≤0,12	≤0,12	0.12	≤0,5	<=1	≤0,015
					None		None	None	None	None	None		None	None	None	None	None	None	None	None		None	None	None	None	None	None	None	None	None	None	None	None	None	None	None	None	None	None	None	None	None	None	None	None	None	None	None	None
				moxifloxacin	penicillin	levofloxacin	meropenem	azithromycin	tetracycline	ertapenem	erythromycin	cefuroxime	amoxicillin+clavulanic acid	trimethoprim	sulfamethoxazole	ceftriaxone	linezolid	vancomycin	cefotaxime	clindamycin	daptomycin	cefepime	chloramphenicol	tigecycline	amikacin	amoxicillin	ampicillin	ampicillin/clavulanic acid	apramycin	arbekacin	astromicin	aztreonam	benzylkonium chloride	butiromycin	butirosin	carbomycin	cefixime	cefotaxime+clavulanic acid	cefoxitin	ceftazidime	ceftazidime+avibactam	cephalothin	cephalotin	cetylpyridinium chloride	chlorhexidine	ciprofloxacin	colistin	dalfopristin	dibekacin
	1D-427	Streptococcus gordonii	STP6F	<=1	<=0,03	<=0,5	<=0,25	<=0,25	<=1	<=0,5	<=0,25	<=0,5	≤2/1	2/38		≤0,12	1	1	≤0,12	<=0,12	1	≤0,5	2	<=0,015
					None		None	None	None	None	None		None	None	None	None	None	None	None	None		None	None	None	None	None	None	None	None	None	None	None	None	None	None	None	None	None	None	None	None	None	None	None	None	None	None	None	None
	1D-428	Streptococcus mitis	STP6F	≤1	<=0,03	1	≤0,25	>2	≤1	≤0,5	>2	≤0,5	≤2/1	≤0,5/9,5		≤0,12	1	≤0,5	≤0,12	<=0,12	0.5	≤0,5	2	≤0,015
					None		None	msr(D) (msr(D)_AF274302), mef(A) (mef(A)_U83667)	None	None	msr(D) (msr(D)_AF274302), mef(A) (mef(A)_U83667)		None	None	None	None	None	None	None	None		None	None	None	None	None	None	None	None	None	None	None	None	None	None	None	None	None	None	None	None	None	None	None	None	None	None	None	None
	1D-407	Streptococcus oralis	STP6F	≤1	0.25	2	≤0,25	1	≤1	≤0,5	2	≤0,5	≤2/1	≤0,5/9,5		≤0,12	1	1	≤0,12	≤0,12	1	≤0,5	4	0.03
					None		None	msr(D) (msr(D)_AF274302), mef(A) (mef(A)_U83667)	None	None	msr(D) (msr(D)_AF274302), mef(A) (mef(A)_U83667)		None	None	None	None	None	None	None	None		None	None	None	None	None	None	None	None	None	None	None	None	None	None	None	None	None	None	None	None	None	None	None	None	None	None	None	None
	1D-394	Streptococcus sp	STP6F	≤1	0.06	≤0,5	≤0,25	≤0,25	≤1	≤0,5	≤0,25	≤0,5	≤2/1	≤0,5/9,5		0.5	0.5	1	0.25	0.5	0.5	≤0,5	2	≤0,015
					None		None	mre(A) (mre(A)_U92073), msr(D) (msr(D)_AF274302), mef(A) (mef(A)_U83667)	tet(M) (tet(M)_FN433596)	None	mre(A) (mre(A)_U92073), msr(D) (msr(D)_AF274302), mef(A) (mef(A)_U83667)		None	None	None	None	None	None	None	None		None	None	None	None	None	None	None	None	None	None	None	None	None	None	None	None	None	None	None	None	None	None	None	None	None	None	None	None
				chloramphenicol	erythromycin	clindamycin	daptomycin	oxacillin	gentamicin	ampicillin	linezolid	penicillin	rifampicin	vancomycin	trimethoprim	sulfamethoxazole	levofloxacin	ciprofloxacin	quinupristin+dalfopristin	quinupristin	dalfopristin	tigecycline	nitrofurantoin	tetracycline	moxifloxacin	Cefoxitin Screen	D Test 1	D Test 2	Streptomycin 1000	gentamicin 500	amikacin	amoxicillin	amoxicillin+clavulanic acid	ampicillin/clavulanic acid	apramycin	arbekacin	astromicin	azithromycin	aztreonam	benzylkonium chloride	butiromycin	butirosin	carbomycin	cefepime	cefixime	cefotaxime	cefotaxime+clavulanic acid	ceftazidime	ceftazidime+avibactam
	1D-016	Enterococcus faecalis	GPALL1F	8	2	>2	4	>4	16	1	2	4	>4	1	≤0,5/9,5		2	2	>4			0.25	≤32	≤2	0.5	Pos	Neg	Neg	Neg	Neg
				None	None	lsa(A) (lsa(A)_AY737526)			None	None	None	None	None	None	None	None		None	None	None	lsa(A) (lsa(A)_AY737526)	None		None		None			None	None	None	None	None	None	None	None	None	None	None	None	None	None	None	None	None	None	None	None	None
	1D-399	Enterococcus faecalis	GPALL1F	8	1	>2	1	>4	>16	1	2	4	2	1	≤0,5/9,5		1	≤1	>4			0.25	≤32	≤2	≤0,25	Pos	Neg	Neg	Neg	Neg
				None	None	lsa(A) (lsa(A)_AY225127)			None	None	None	None	None	None	None	None		None	None	None	lsa(A) (lsa(A)_AY225127)	None		None		None			None	None	None	None	None	None	None	None	None	None	None	None	None	None	None	None	None	None	None	None	None
	1D-429	Enterococcus faecalis	GPALL1F	8	>4	>2	1	>4	8	1	2	4	4	1	≤0,5/9,5		2	2	>4			0.12	≤32	>16	0.5	Pos	Pos	Pos	Neg	Neg
				None	erm(B) (erm(B)_U18931)	lsa(A) (lsa(A)_AY225127), erm(B) (erm(B)_U18931)			None	None	None	None	None	None	None	None		None	None	erm(B) (erm(B)_U18931)	lsa(A) (lsa(A)_AY225127)	None		tet(M) (tet(M)_EU182585)		None			None	None	None	None	None	None	None	None	None	None	None	None	None	None	None	None	None	None	None	None	None
	1D-430	Enterococcus faecalis	GPALL1F	8	2	>2	>4	>4	16	1	2	4	2	1	≤0,5/9,5		2	2	>4			0.25	≤32	≤2	0.5	Pos	Neg	Neg	Neg	Neg
				None	None	lsa(A) (lsa(A)_AY737526)			None	None	None	None	None	None	None	None		None	None	None	lsa(A) (lsa(A)_AY737526)	None		None		None			None	None	None	None	None	None	None	None	None	None	None	None	None	None	None	None	None	None	None	None	None
	1D-431	Enterococcus faecalis	GPALL1F	8	2	>2	2	>4	16	1	2	4	>4	1	≤0,5/9,5		2	>2	>4			0.06	≤32	≤2	0.5	Pos	Neg	Neg	Neg	Neg
				None	None	lsa(A) (lsa(A)_AY737526), lsa(A) (lsa(A)_AY225127)			None	None	None	None	None	None	None	None		None	None	None	lsa(A) (lsa(A)_AY737526), lsa(A) (lsa(A)_AY225127)	None		None		None			None	None	None	None	None	None	None	None	None	None	None	None	None	None	None	None	None	None	None	None	None
	1D-432	Enterococcus faecalis	GPALL1F	8	1	>2	1	>4	16	1	2	4	2	2	≤0,5/9,5		1	≤1	≤0,5			0.12	≤32	>16	≤0,25	Pos	Neg	Neg	Neg	Neg
				None	None	lsa(A) (lsa(A)_AY225127)			None	None	None	None	None	None	None	None		None	None	None	lsa(A) (lsa(A)_AY225127)	None		tet(M) (tet(M)_X90939)		None			None	None	None	None	None	None	None	None	None	None	None	None	None	None	None	None	None	None	None	None	None
	1D-433	Enterococcus faecalis	GPALL1F	8	2	>2	1	>4	8	1	2	4	2	2	≤0,5/9,5		1	2	>4			0.25	≤32	>16	≤0,25	Pos	Neg	Neg	Pos	Neg
				None	None	lsa(A) (lsa(A)_AY225127)			None	None	None	None	None	None	None	None		None	None	None	lsa(A) (lsa(A)_AY225127)	None		tet(M) (tet(M)_AM990992)		None			ant(6)-Ia (ant(6)-Ia_KF421157)	None	None	None	None	None	None	None	None	None	None	None	None	None	None	None	None	None	None	None	None
	1D-434	Enterococcus faecalis	GPALL1F	8	>4	>2	1	>4	8	1	2	4	4	2	≤0,5/9,5		1	≤1	>4			0.06	≤32	≤2	≤0,25	Pos	Pos	Pos	Neg	Neg
				None	erm(B) (erm(B)_U86375)	lsa(A) (lsa(A)_AY225127), erm(B) (erm(B)_U86375)			None	None	None	None	None	None	None	None		None	None	erm(B) (erm(B)_U86375)	lsa(A) (lsa(A)_AY225127)	None		None		None			None	None	None	None	None	None	None	None	None	None	None	None	None	None	None	None	None	None	None	None	None
	1D-435	Enterococcus faecalis	GPALL1F	8	2	>2	1	>4	8	1	2	4	2	2	≤0,5/9,5		2	2	>4			0.06	≤32	>16	0.5	Pos	Neg	Neg	Neg	Neg
				None	None	lsa(A) (lsa(A)_AY225127)			None	None	None	None	None	None	None	None		None	None	None	lsa(A) (lsa(A)_AY225127)	None		tet(S) (tet(S)_L09756)		None			None	None	None	None	None	None	None	None	None	None	None	None	None	None	None	None	None	None	None	None	None
	1D-436	Enterococcus faecalis	GPALL1F	8	>4	>2	1	>4	>16	1	2	4	1	2	>4/76		>4	>2	>4			0.12	≤32	>16	>4	Pos	Pos	Pos	Pos	Pos
				None	erm(B) (erm(B)_AF299292)	lsa(A) (lsa(A)_AY225127), erm(B) (erm(B)_AF299292)			None	None	None	None	None	None	None	None		None	None	erm(B) (erm(B)_AF299292)	lsa(A) (lsa(A)_AY225127)	None		tet(M) (tet(M)_AM990992)		None			ant(6)-Ia (ant(6)-Ia_KF421157)	None	aph(3')-III (aph(3')-III_M26832)	None	None	None	None	None	None	None	None	None	None	aph(3')-III (aph(3')-III_M26832)	None	None	None	None	None	None	None
	1D-437	Enterococcus faecalis	GPALL1F	8	1	>2	1	>4	8	1	2	4	1	2	≤0,5/9,5		1	≤1	>4			0.12	≤32	≤2	≤0,25	Pos	Neg	Neg	Neg	Neg
				None	None	lsa(A) (lsa(A)_AY737526), lsa(A) (lsa(A)_AY225127)			None	None	None	None	None	None	None	None		None	None	None	lsa(A) (lsa(A)_AY737526), lsa(A) (lsa(A)_AY225127)	None		None		None			None	None	None	None	None	None	None	None	None	None	None	None	None	None	None	None	None	None	None	None	None
	1D-438	Enterococcus faecalis	GPALL1F	8	2	>2	2	>4	8	1	2	4	2	2	≤0,5/9,5		2	2	>4			0.12	≤32	>16	0.5	Pos	Neg	Neg	Neg	Neg
				None	None	lsa(A) (lsa(A)_AY225127)			None	None	None	None	None	None	None	None		None	None	None	lsa(A) (lsa(A)_AY225127)	None		tet(M) (tet(M)_U58985)		None			None	None	None	None	None	None	None	None	None	None	None	None	None	None	None	None	None	None	None	None	None
	1D-439	Enterococcus faecalis	GPALL1F	8	0.5	>2	1	>4	8	1	2	4	4	2	≤0,5/9,5		1	≤1	>4			0.12	≤32	>16	≤0,25	Pos	Neg	Neg	Neg	Neg
				None	None	lsa(A) (lsa(A)_AY225127)			None	None	None	None	None	None	None	None		None	None	None	lsa(A) (lsa(A)_AY225127)	None		tet(M) (tet(M)_X92947)		None			None	None	None	None	None	None	None	None	None	None	None	None	None	None	None	None	None	None	None	None	None
	1D-440	Enterococcus faecalis	GPALL1F	>16	>4	>2	>4	>4	>16	1	2	4	1	1	>4/76		2	2	>4			0.12	≤32	>16	0.5	Pos	Pos	Pos	Pos	Pos
				cat (cat_U35036)	erm(B) (erm(B)_AF368302), erm(B) (erm(B)_X72021), erm(B) (erm(B)_AF080450)	erm(B) (erm(B)_AF368302), lsa(A) (lsa(A)_AY737526), erm(B) (erm(B)_X72021), erm(B) (erm(B)_AF080450)			aac(6')-aph(2'') (aac(6')-aph(2'')_M13771)	None	None	None	None	None	dfrG (dfrG_AB205645)	None		None	None	erm(B) (erm(B)_AF368302), erm(B) (erm(B)_X72021), erm(B) (erm(B)_AF080450)	lsa(A) (lsa(A)_AY737526)	None		tet(M) (tet(M)_EU182585), tet(L) (tet(L)_M29725)		None			str (str_FN435330), ant(6)-Ia (ant(6)-Ia_AF330699), aac(6')-aph(2'') (aac(6')-aph(2'')_M13771)	aac(6')-aph(2'') (aac(6')-aph(2'')_M13771)	aac(6')-aph(2'') (aac(6')-aph(2'')_M13771), aph(3')-III (aph(3')-III_M26832)	None	None	None	None	None	None	None	None	None	None	aph(3')-III (aph(3')-III_M26832)	None	None	None	None	None	None	None
	1D-441	Enterococcus faecalis	GPALL1F	8	2	>2	1	>4	16	1	2	4	2	2	≤0,5/9,5		2	2	>4			0.12	≤32	>16	0.5	Pos	Neg	Neg	Neg	Neg
				None	None	lsa(A) (lsa(A)_AY225127)			None	None	None	None	None	None	None	None		None	None	None	lsa(A) (lsa(A)_AY225127)	None		tet(M) (tet(M)_U58985)		None			None	None	None	None	None	None	None	None	None	None	None	None	None	None	None	None	None	None	None	None	None
	1D-442	Enterococcus faecalis	GPALL1F	8	0.5	>2	1	>4	16	1	2	4	4	1	≤0,5/9,5		1	≤1	4			0.12	≤32	≤2	≤0,25	Pos	Neg	Neg	Neg	Neg
				None	None	lsa(A) (lsa(A)_AY225127)			None	None	None	None	None	None	None	None		None	None	None	lsa(A) (lsa(A)_AY225127)	None		None		None			None	None	None	None	None	None	None	None	None	None	None	None	None	None	None	None	None	None	None	None	None
	1D-443	Enterococcus faecalis	GPALL1F	8	2	>2	2	>4	8	1	2	4	4	2	≤0,5/9,5		2	2	>4			0.25	≤32	>16	0.5	Pos	Neg	Neg	Neg	Neg
				None	None	lsa(A) (lsa(A)_AY225127)			None	None	None	None	None	None	None	None		None	None	None	lsa(A) (lsa(A)_AY225127)	None		tet(M) (tet(M)_AM990992)		None			None	None	None	None	None	None	None	None	None	None	None	None	None	None	None	None	None	None	None	None	None
	1D-450	Enterococcus faecalis	GPALL1F	8	>4	>2	2	>4	>16	1	2	4	4	1	≤0,5/9,5		1	≤1	>4			0.12	≤32	≤2	≤0,25	Pos	Pos	Pos	Neg	Pos
				None	erm(B) (erm(B)_U18931)	lsa(A) (lsa(A)_AY225127), erm(B) (erm(B)_U18931)			aac(6')-aph(2'') (aac(6')-aph(2'')_M13771)	None	None	None	None	None	None	None		None	None	erm(B) (erm(B)_U18931)	lsa(A) (lsa(A)_AY225127)	None		tet(M) (tet(M)_EU182585)		None			aac(6')-aph(2'') (aac(6')-aph(2'')_M13771), ant(6)-Ia (ant(6)-Ia_AF330699)	aac(6')-aph(2'') (aac(6')-aph(2'')_M13771)	aac(6')-aph(2'') (aac(6')-aph(2'')_M13771), aph(3')-III (aph(3')-III_M26832)	None	None	None	None	None	None	None	None	None	None	aph(3')-III (aph(3')-III_M26832)	None	None	None	None	None	None	None
	1D-451	Enterococcus faecalis	GPALL1F	8	<=0,25	>2	2	>4	>16	1	2	4	4	2	<=0,5/9,5		1	<=1	>4			0.25	<=32	>16	0.5	Pos	Neg	Neg	Pos	Neg
				None	None	lsa(A) (lsa(A)_AY225127)			None	None	None	None	None	None	None	None		None	None	None	lsa(A) (lsa(A)_AY225127)	None		tet(M) (tet(M)_AM990992)		None			ant(6)-Ia (ant(6)-Ia_AF330699)	None	aph(3')-III (aph(3')-III_M26832)	None	None	None	None	None	None	None	None	None	None	aph(3')-III (aph(3')-III_M26832)	None	None	None	None	None	None	None
	1D-452	Enterococcus faecalis	GPALL1F	8	1	>2	2	>4	8	1	2	4	4	1	>4/76		1	≤1	>4			0.12	≤32	>16	≤0,25	Pos	Neg	Neg	Neg	Neg
				None	None	lsa(A) (lsa(A)_AY225127)			None	None	None	None	None	None	dfrG (dfrG_AB205645)	None		None	None	None	lsa(A) (lsa(A)_AY225127)	None		tet(M) (tet(M)_EU182585)		None			None	None	None	None	None	None	None	None	None	None	None	None	None	None	None	None	None	None	None	None	None
	1D-453	Enterococcus faecalis	GPALL1F	8	>4	>2	1	>4	8	1	2	4	4	1	≤0,5/9,5		1	≤1	>4			0.12	≤32	>16	≤0,25	Pos	Pos	Pos	Neg	Neg
				None	erm(B) (erm(B)_U18931)	lsa(A) (lsa(A)_AY225127), erm(B) (erm(B)_U18931)			None	None	None	None	None	None	None	None		None	None	erm(B) (erm(B)_U18931)	lsa(A) (lsa(A)_AY225127)	None		tet(M) (tet(M)_EU182585)		None			None	None	None	None	None	None	None	None	None	None	None	None	None	None	None	None	None	None	None	None	None
	1D-455	Enterococcus faecalis	GPALL1F	8	>4	>2	2	>4	>16	1	2	4	4	2	>4/76		>4	>2	>4			0.12	≤32	>16	>4	Pos	Pos	Pos	Pos	Pos
				None	erm(B) (erm(B)_AF299292)	lsa(A) (lsa(A)_AY225127), erm(B) (erm(B)_AF299292)			None	None	None	None	None	None	None	None		None	None	erm(B) (erm(B)_AF299292)	lsa(A) (lsa(A)_AY225127)	None		tet(M) (tet(M)_FN433596)		None			ant(6)-Ia (ant(6)-Ia_AF330699)	None	aph(3')-III (aph(3')-III_M26832)	None	None	None	None	None	None	None	None	None	None	aph(3')-III (aph(3')-III_M26832)	None	None	None	None	None	None	None
	1D-456	Enterococcus faecalis	GPALL1F	8	1	>2	1	>4	8	1	2	4	2	0.5	≤0,5/9,5		2	≤1	2			0.12	≤32	≤2	0.5	Pos	Neg	Neg	Neg	Neg
				None	None	lsa(A) (lsa(A)_AY737526)			None	None	None	None	None	None	None	None		None	None	None	lsa(A) (lsa(A)_AY737526)	None		None		None			None	None	None	None	None	None	None	None	None	None	None	None	None	None	None	None	None	None	None	None	None
	1D-357	Enterococcus faecium	GPALL1F	8	>4	>2	4	>4	>16	>8	2	>8	>4	0.5	>4/76		>4	>2	1			0.06	≤32	≤2	>4	Pos	Pos	Pos	Pos	Pos
				None	erm(B) (erm(B)_U86375), msr(C) (msr(C)_AY004350), erm(B) (erm(B)_JN899585)	erm(B) (erm(B)_U86375), erm(B) (erm(B)_JN899585)			aph(2'')-Ia (aph(2'')-Ia_AP009486), aac(6')-Ii (aac(6')-Ii_L12710), aac(6')-aph(2'') (aac(6')-aph(2'')_M13771)	pbp5 (p.T324A), pbp5 (p.T172A), pbp5 (p.S27G), pbp5 (p.L177I), pbp5 (p.M485A), pbp5 (p.R34Q), pbp5 (p.E100Q), pbp5 (p.E629V), pbp5 (p.A216S), pbp5 (p.A499T), pbp5 (p.N496K), pbp5 (p.E85D), pbp5 (p.V24A), pbp5 (p.D204G), pbp5 (p.A68T), pbp5 (p.P667S), pbp5 (p.K144Q), pbp5 (p.E525D), pbp5 (p.G66E)	None	None	None	None	dfrG (dfrG_AB205645)	None		gyrA (p.S83Y), parC (p.S80I)	None	erm(B) (erm(B)_U86375), msr(C) (msr(C)_AY004350), erm(B) (erm(B)_JN899585)	None	None		None		None			ant(6)-Ia (ant(6)-Ia_AF330699), aac(6')-aph(2'') (aac(6')-aph(2'')_M13771)	aph(2'')-Ia (aph(2'')-Ia_AP009486), aac(6')-Ii (aac(6')-Ii_L12710), aac(6')-aph(2'') (aac(6')-aph(2'')_M13771)	aph(3')-III (aph(3')-III_M26832), aph(2'')-Ia (aph(2'')-Ia_AP009486), aac(6')-aph(2'') (aac(6')-aph(2'')_M13771)	None	None	None	None	None	None	None	None	None	None	aph(3')-III (aph(3')-III_M26832)	None	None	None	None	None	None	None
	1D-444	Enterococcus faecium	GPALL1F	8	>4	>2	1	>4	≤2	>8	2	>8	4	0.5	>4/76		>4	>2	1			0.12	64	≤2	>4	Pos	Pos	Pos	Pos	Neg
				None	msr(C) (msr(C)_AY004350), erm(B) (erm(B)_JN899585), erm(B) (erm(B)_U86375)	erm(B) (erm(B)_JN899585), erm(B) (erm(B)_U86375)			aac(6')-aph(2'') (aac(6')-aph(2'')_M13771), aac(6')-Ii (aac(6')-Ii_L12710)	pbp5 (p.T324A), pbp5 (p.T172A), pbp5 (p.S27G), pbp5 (p.L177I), pbp5 (p.M485A), pbp5 (p.R34Q), pbp5 (p.E100Q), pbp5 (p.E629V), pbp5 (p.A216S), pbp5 (p.A499T), pbp5 (p.N496K), pbp5 (p.E85D), pbp5 (p.V24A), pbp5 (p.D204G), pbp5 (p.A68T), pbp5 (p.P667S), pbp5 (p.K144Q), pbp5 (p.E525D), pbp5 (p.G66E)	None	None	None	None	dfrG (dfrG_AB205645)	None		gyrA (p.S83Y), parC (p.S80I)	None	msr(C) (msr(C)_AY004350), erm(B) (erm(B)_JN899585), erm(B) (erm(B)_U86375)	None	None		None		None			aac(6')-aph(2'') (aac(6')-aph(2'')_M13771), ant(6)-Ia (ant(6)-Ia_AF330699)	aac(6')-aph(2'') (aac(6')-aph(2'')_M13771), aac(6')-Ii (aac(6')-Ii_L12710)	aph(3')-III (aph(3')-III_M26832), aac(6')-aph(2'') (aac(6')-aph(2'')_M13771)	None	None	None	None	None	None	None	None	None	None	aph(3')-III (aph(3')-III_M26832)	None	None	None	None	None	None	None
	1D-445	Enterococcus faecium	GPALL1F	8	>4	>2	4	>4	>16	>8	2	>8	>4	1	>4/76		>4	>2	1			0.12	64	≤2	>4	Pos	Pos	Pos	Pos	Pos
				None	erm(B) (erm(B)_U86375), msr(C) (msr(C)_AY004350), erm(B) (erm(B)_JN899585)	erm(B) (erm(B)_U86375), erm(B) (erm(B)_JN899585)			aph(2'')-Ia (aph(2'')-Ia_AP009486), aac(6')-aph(2'') (aac(6')-aph(2'')_aoul), aac(6')-Ii (aac(6')-Ii_L12710), aac(6')-aph(2'') (aac(6')-aph(2'')_M13771)	pbp5 (p.T324A), pbp5 (p.T172A), pbp5 (p.S27G), pbp5 (p.L177I), pbp5 (p.M485A), pbp5 (p.R34Q), pbp5 (p.E100Q), pbp5 (p.E629V), pbp5 (p.A216S), pbp5 (p.A499T), pbp5 (p.N496K), pbp5 (p.E85D), pbp5 (p.V24A), pbp5 (p.D204G), pbp5 (p.A68T), pbp5 (p.P667S), pbp5 (p.K144Q), pbp5 (p.E525D), pbp5 (p.G66E)	None	None	None	None	dfrG (dfrG_AB205645)	None		gyrA (p.S83Y), parC (p.S80I)	None	erm(B) (erm(B)_U86375), msr(C) (msr(C)_AY004350), erm(B) (erm(B)_JN899585)	None	None		None		None			aac(6')-aph(2'') (aac(6')-aph(2'')_aoul), ant(6)-Ia (ant(6)-Ia_AF330699), aac(6')-aph(2'') (aac(6')-aph(2'')_M13771)	aph(2'')-Ia (aph(2'')-Ia_AP009486), aac(6')-aph(2'') (aac(6')-aph(2'')_aoul), aac(6')-Ii (aac(6')-Ii_L12710), aac(6')-aph(2'') (aac(6')-aph(2'')_M13771)	aph(3')-III (aph(3')-III_M26832), aph(2'')-Ia (aph(2'')-Ia_AP009486), aac(6')-aph(2'') (aac(6')-aph(2'')_aoul), aac(6')-aph(2'') (aac(6')-aph(2'')_M13771)	None	None	None	None	None	None	None	None	None	None	aph(3')-III (aph(3')-III_M26832)	None	None	None	None	None	None	None
	1D-446	Enterococcus faecium	GPALL1F	8	≤0,25	>2	2	>4	8	>8	2	>8	1	1	4/76		>4	>2	2			0.12	≤32	≤2	>4	Pos	Neg	Neg	Neg	Neg
				None	msr(C) (msr(C)_AY004350)	None			aac(6')-Ii (aac(6')-Ii_L12710)	pbp5 (p.T324A), pbp5 (p.T172A), pbp5 (p.S27G), pbp5 (p.L177I), pbp5 (p.M485A), pbp5 (p.R34Q), pbp5 (p.E100Q), pbp5 (p.E629V), pbp5 (p.A216S), pbp5 (p.A499T), pbp5 (p.N496K), pbp5 (p.E85D), pbp5 (p.V24A), pbp5 (p.D204G), pbp5 (p.A68T), pbp5 (p.P667S), pbp5 (p.K144Q), pbp5 (p.E525D), pbp5 (p.G66E)	None	None	None	None	dfrG (dfrG_AB205645)	None		gyrA (p.S83Y), parC (p.S80I)	None	msr(C) (msr(C)_AY004350)	None	None		tet(M) (tet(M)_gkqr), tet(M) (tet(M)_FN433596)		None			None	aac(6')-Ii (aac(6')-Ii_L12710)	None	None	None	None	None	None	None	None	None	None	None	None	None	None	None	None	None	None	None
	1D-447	Enterococcus faecium	GPALL1F	8	>4	>2	4	>4	>16	>8	2	>8	>4	1	>4/76		>4	>2	≤0,5			0.06	64	≤2	>4	Pos	Pos	Pos	Pos	Pos
				None	msr(C) (msr(C)_AY004350), erm(B) (erm(B)_JN899585), erm(B) (erm(B)_U86375)	erm(B) (erm(B)_JN899585), erm(B) (erm(B)_U86375)			aac(6')-Ii (aac(6')-Ii_L12710)	pbp5 (p.T324A), pbp5 (p.T172A), pbp5 (p.S27G), pbp5 (p.L177I), pbp5 (p.M485A), pbp5 (p.R34Q), pbp5 (p.E100Q), pbp5 (p.E629V), pbp5 (p.A216S), pbp5 (p.A499T), pbp5 (p.N496K), pbp5 (p.E85D), pbp5 (p.V24A), pbp5 (p.D204G), pbp5 (p.A68T), pbp5 (p.P667S), pbp5 (p.K144Q), pbp5 (p.E525D), pbp5 (p.G66E)	None	None	None	None	dfrG (dfrG_AB205645)	None		gyrA (p.S83Y), parC (p.S80I)	None	msr(C) (msr(C)_AY004350), erm(B) (erm(B)_JN899585), erm(B) (erm(B)_U86375)	None	None		None		None			ant(6)-Ia (ant(6)-Ia_AF330699)	aac(6')-Ii (aac(6')-Ii_L12710)	aph(3')-III (aph(3')-III_M26832)	None	None	None	None	None	None	None	None	None	None	aph(3')-III (aph(3')-III_M26832)	None	None	None	None	None	None	None
	1D-448	Enterococcus faecium	GPALL1F	8	>4	>2	4	>4	>16	>8	2	>8	>4	1	>4/76		>4	>2	2			0.12	64	>16	>4	Pos	Pos	Pos	Neg	Pos
				None	erm(T) (erm(T)_AY894138), msr(C) (msr(C)_AY004350)	erm(T) (erm(T)_AY894138), lsa(E) (lsa(E)_JX560992), lnu(B) (lnu(B)_JQ861959)			aac(6')-aph(2'') (aac(6')-aph(2'')_hzgx), aac(6')-Ii (aac(6')-Ii_L12710), aph(2'')-Ia (aph(2'')-Ia_AP009486), aac(6')-aph(2'') (aac(6')-aph(2'')_M13771)	pbp5 (p.T324A), pbp5 (p.T172A), pbp5 (p.S27G), pbp5 (p.L177I), pbp5 (p.M485A), pbp5 (p.R34Q), pbp5 (p.E100Q), pbp5 (p.E629V), pbp5 (p.A216S), pbp5 (p.A499T), pbp5 (p.N496K), pbp5 (p.E85D), pbp5 (p.V24A), pbp5 (p.D204G), pbp5 (p.A68T), pbp5 (p.P667S), pbp5 (p.K144Q), pbp5 (p.E525D), pbp5 (p.G66E)	None	None	None	None	dfrG (dfrG_AB205645)	None		gyrA (p.S83Y), parC (p.S80I)	None	erm(T) (erm(T)_AY894138), msr(C) (msr(C)_AY004350)	lsa(E) (lsa(E)_JX560992)	None		tet(L) (tet(L)_M29725)		None			aac(6')-aph(2'') (aac(6')-aph(2'')_hzgx), aac(6')-aph(2'') (aac(6')-aph(2'')_M13771)	aac(6')-aph(2'') (aac(6')-aph(2'')_hzgx), aac(6')-Ii (aac(6')-Ii_L12710), aph(2'')-Ia (aph(2'')-Ia_AP009486), aac(6')-aph(2'') (aac(6')-aph(2'')_M13771)	aac(6')-aph(2'') (aac(6')-aph(2'')_hzgx), aph(2'')-Ia (aph(2'')-Ia_AP009486), aac(6')-aph(2'') (aac(6')-aph(2'')_M13771)	None	None	None	None	None	None	None	None	None	None	None	None	None	None	None	None	None	None
	1D-449	Enterococcus faecium	GPALL1F	8	>4	>2	4	>4	>16	>8	2	>8	>4	1	>4/76		>4	>2	≤0,5			0.12	64	≤2	>4	Pos	Pos	Pos	Pos	Pos
				None	msr(C) (msr(C)_AY004350), erm(B) (erm(B)_JN899585), erm(B) (erm(B)_U86375)	erm(B) (erm(B)_JN899585), erm(B) (erm(B)_U86375)			aph(2'')-If (aph(2'')-If_AY701528), aac(6')-Ii (aac(6')-Ii_L12710)	pbp5 (p.T324A), pbp5 (p.T172A), pbp5 (p.S27G), pbp5 (p.L177I), pbp5 (p.M485A), pbp5 (p.R34Q), pbp5 (p.E100Q), pbp5 (p.E629V), pbp5 (p.A216S), pbp5 (p.A499T), pbp5 (p.N496K), pbp5 (p.E85D), pbp5 (p.V24A), pbp5 (p.D204G), pbp5 (p.A68T), pbp5 (p.P667S), pbp5 (p.K144Q), pbp5 (p.E525D), pbp5 (p.G66E)	None	None	None	None	dfrG (dfrG_AB205645)	None		gyrA (p.S83Y), parC (p.S80I)	None	msr(C) (msr(C)_AY004350), erm(B) (erm(B)_JN899585), erm(B) (erm(B)_U86375)	None	None		None		None			ant(6)-Ia (ant(6)-Ia_AF330699)	aph(2'')-If (aph(2'')-If_AY701528), aac(6')-Ii (aac(6')-Ii_L12710)	aph(3')-III (aph(3')-III_M26832), aph(2'')-If (aph(2'')-If_AY701528)	None	None	None	None	None	None	None	None	None	None	aph(3')-III (aph(3')-III_M26832)	None	None	None	None	None	None	None
	1D-454	Enterococcus faecium	GPALL1F	8	>4	>2	4	>4	4	>8	2	>8	>4	1	>4/76		>4	>2	1			0.12	64	≤2	>4	Pos	Pos	Pos	Pos	Neg
				None	msr(C) (msr(C)_AY004350), erm(B) (erm(B)_JN899585), erm(B) (erm(B)_U86375)	erm(B) (erm(B)_JN899585), erm(B) (erm(B)_U86375)			aac(6')-aph(2'') (aac(6')-aph(2'')_M13771), aac(6')-Ii (aac(6')-Ii_L12710)	pbp5 (p.T324A), pbp5 (p.T172A), pbp5 (p.S27G), pbp5 (p.L177I), pbp5 (p.M485A), pbp5 (p.R34Q), pbp5 (p.E100Q), pbp5 (p.E629V), pbp5 (p.A216S), pbp5 (p.A499T), pbp5 (p.N496K), pbp5 (p.E85D), pbp5 (p.V24A), pbp5 (p.D204G), pbp5 (p.A68T), pbp5 (p.P667S), pbp5 (p.K144Q), pbp5 (p.E525D), pbp5 (p.G66E)	None	None	None	None	dfrG (dfrG_AB205645)	None		gyrA (p.S83Y), parC (p.S80I)	None	msr(C) (msr(C)_AY004350), erm(B) (erm(B)_JN899585), erm(B) (erm(B)_U86375)	None	None		None		None			aac(6')-aph(2'') (aac(6')-aph(2'')_M13771), ant(6)-Ia (ant(6)-Ia_AF330699)	aac(6')-aph(2'') (aac(6')-aph(2'')_M13771), aac(6')-Ii (aac(6')-Ii_L12710)	aph(3')-III (aph(3')-III_M26832), aac(6')-aph(2'') (aac(6')-aph(2'')_M13771)	None	None	None	None	None	None	None	None	None	None	aph(3')-III (aph(3')-III_M26832)	None	None	None	None	None	None	None
	1D-457	Enterococcus faecium	GPALL1F	8	>4	>2	4	>4	>16	>8	2	>8	>4	1	>4/76		>4	>2	>4			0.12	>64	>16	>4	Pos	Pos	Pos	Neg	Pos
				None	msr(C) (msr(C)_AY004350), erm(T) (erm(T)_AY894138)	erm(T) (erm(T)_AY894138)			aph(2'')-Ia (aph(2'')-Ia_AP009486), aac(6')-aph(2'') (aac(6')-aph(2'')_M13771), aac(6')-Ii (aac(6')-Ii_L12710)	pbp5 (p.T324A), pbp5 (p.T172A), pbp5 (p.S27G), pbp5 (p.L177I), pbp5 (p.M485A), pbp5 (p.R34Q), pbp5 (p.E100Q), pbp5 (p.E629V), pbp5 (p.A216S), pbp5 (p.A499T), pbp5 (p.N496K), pbp5 (p.E85D), pbp5 (p.V24A), pbp5 (p.D204G), pbp5 (p.A68T), pbp5 (p.P667S), pbp5 (p.K144Q), pbp5 (p.E525D), pbp5 (p.G66E)	None	None	None	None	dfrG (dfrG_AB205645)	None		gyrA (p.S83Y), parC (p.S80I)	None	msr(C) (msr(C)_AY004350), erm(T) (erm(T)_AY894138)	None	None		tet(L) (tet(L)_M29725)		None			aac(6')-aph(2'') (aac(6')-aph(2'')_M13771)	aph(2'')-Ia (aph(2'')-Ia_AP009486), aac(6')-aph(2'') (aac(6')-aph(2'')_M13771), aac(6')-Ii (aac(6')-Ii_L12710)	aph(2'')-Ia (aph(2'')-Ia_AP009486), aac(6')-aph(2'') (aac(6')-aph(2'')_M13771)	None	None	None	None	None	None	None	None	None	None	None	None	None	None	None	None	None	None
[truncated: 62 more columns]
