# Supplementary material for: One Day in Denmark: Comparison of Phenotypic and Genotypic Antimicrobial Susceptibility Testing in Bacterial Isolates From Clinical Settings
Source: Front Microbiol. 2022 Jun 10;13:804627. doi: 10.3389/fmicb.2022.804627 (PMC9226621; doi:10.3389/fmicb.2022.804627)
Supplement: Supplementary file 3 [file Table_3.XLSX]

## Sheet: Sheet1
	Supplementary Tables 3. Breakpoints used for each species-antimicrobial combination, MIC distribution and concordance analyses between BMD results and WGS results
	Legend:	MIC-WGS concordance
		MIC-WGS discordance
		Phenotypic resistance
		Grey text: not analysed
		S: Susceptible, standard dosing regimen phenotype (EUCAST clinical breakpoints v12.0)
		I: Susceptible, increased exposure phenotype (EUCAST clinical breakpoints v12.0)
		R: Resistant phenotype (EUCAST clinical breakpoints v12.0)
		WT: Wild type isolate according to ECOFF (https://mic.eucast.org/, accessed February 2022)
		NWT: Non-wild type isolate according to ECOFF (https://mic.eucast.org/, accessed February 2022)
		MIC-S: S, I or WT phenotypes
		MIC-R: R or NWT phenotypes
		WGS-S: in silico antibiogram susceptible, no AMR mechanisms detected
		WGS-R: in silico antibiogram resistant, AMR mechanisms detected
	Staphylococcus spp. (n=103)
	Staphylococcus aureus (n=89), Staphylococcus argenteus (n=1)							Staphylococcus epidermidis (n=8)							Other CoN Staphylococci (n=5)
															Staphylococcus lugdunensis (n=3), Staphylococcus hominis (n=1), Staphylococcus saprophyticus (n=1)
	Erythromycin (EUCAST CBP R>2)							Erythromycin (EUCAST CBP R>2)							Erythromycin (EUCAST CBP R>2)							Staphylococcus spp. - Erythromycin - total
	Phenotype	MIC (mg/L)	WGS-S	WGS-R	Genes	Total		Phenotype	MIC (mg/L)	WGS-S	WGS-R	Genes	Total		Phenotype	MIC (mg/L)	WGS-S	WGS-R	Genes	Total			WGS-S	WGS-R	Total	Percentage
	S	≤ 0,25	12	0		88		S	≤ 0,25	4	0		4		S	≤ 0,25	5	0		5		S	97	0	97	94.1748
		0.5	76	0					0.5	0	0					0.5	0	0				I	0	0	0	0
		1	0	0					1	0	0					1	0	0				R	0	6	6	5.82524
	I	2	0	0		0		I	2	0	0		0		I	2	0	0		0		Total	97	6	103
	R	4	0	0		2		R	4	0	0		4		R	4	0	0		0		Percentage	94.1748	5.82524
		> 4	0	2	erm(C) (n=1), msr(A) (n=1)				> 4	0	4	erm(C) (n=2); erm(A) (n=1); msr(A) and mph(C) (n=1)				> 4	0	0
			88	2		90				4	4		8				5	0		5
	Clindamycin (EUCAST CBP R>0,25) and D test (in duplicate)							Clindamycin (EUCAST CBP R>0,25)							Clindamycin (EUCAST CBP R>0,25)							Staphylococcus spp. - Clindamycin - total
	Phenotype	MIC (mg/L)	WGS-S	WGS-R	Genes	Total		Phenotype	MIC (mg/L)	WGS-S	WGS-R	Genes	Total		Phenotype	MIC (mg/L)	WGS-S	WGS-R	Genes	Total			WGS-S	WGS-R	Total	Percentage
	S	≤ 0,12	87	1	erm(C) and D test positive (n=1)	90		S	≤ 0,12	3	1	erm(C) (n=1)	5		S	≤ 0,12	5	0		5		S	98	2	100	97.0874
		0.25	2	0					0.25	1	0					0.25	0	0				R	1	2	3	2.91262
	R	0.5	0	0		0		R	0.5	1	0		3		R	0.5	0	0		0		Total	99	4	103
		1	0	0					1	0	0					1	0	0				Percentage	96.1165	3.8835
		> 1	0	0					> 1	0	2	erm(A) (n=1); erm(C) (n=1)				> 1	0	0
			89	1		90				5	3		8				5	0		5
	Tetracycline (EUCAST CBP R>2)							Tetracycline (EUCAST CBP R>2)							Tetracycline (EUCAST CBP R>2)							Staphylococcus spp. - Tetracycline - total
	Phenotype	MIC (mg/L)	WGS-S	WGS-R	Genes	Total		Phenotype	MIC (mg/L)	WGS-S	WGS-R	Genes	Total		Phenotype	MIC (mg/L)	WGS-S	WGS-R	Genes	Total			WGS-S	WGS-R	Total	Percentage
	S	≤ 0,5	85	0		86		S	≤ 0,5	3	0		3		S	≤ 0,5	4	0		4		S	93	0	93	90.2913
		1	1						1	0	0					1	0	0				I	3	0	3	2.91262
	I	2	0	0		0		I	2	3	0		3		I	2	0	0		0		R	2	5	7	6.79612
	R	4	0	1	tet(K) (n=1)	4		R	4	2	0		2		R	4	0	0		1		Total	98	5	103
		> 4	0	3	tet(K) (n=1), tet(L) (n=1), tet(M) (n=1)				> 4	0	0					> 4	0	1	tet(K) (n=1)			Percentage	95.1456	4.85437
			86	4		90				8	0		8				4	1		5
	Trimethoprim/sulfamethoxazole (EUCAST CBP R>4)							Trimethoprim/sulfamethoxazole (EUCAST CBP R>4)							Trimethoprim/sulfamethoxazole (EUCAST CBP R>4)							Staphylococcus spp. - Trimethoprim/sulfamethoxazole - total
	Phenotype	MIC (mg/L)	WGS-S	WGS-R	Genes	Total		Phenotype	MIC (mg/L)	WGS-S	WGS-R	Genes	Total		Phenotype	MIC (mg/L)	WGS-S	WGS-R	Genes	Total			WGS-S	WGS-R	Total	Percentage
	S	≤ 1/19	87		dfrG (n=3); dfrB (p.H31N, p.F99Y) (n=1)	89		S	≤ 1/19	5	0		5		S	≤ 1/19	5	0		5		S	99	0	99	96.1165
		2/38	2		dfrG (n=1)				2/38	0	0					2/38	0	0				I	1	0	1	0.970874
	I	4/76	1		dfrG (n=1)	1		I	4/76	0	0		0		I	4/76	0	0		0		R	3	0	3	2.91262
	R	8/152	0	0		0		R	8/152	3	0		3		R	8/152	0	0		0		Total	103	0	103
		> 8/152	0	0					> 8/152	0	0					> 8/152	0	0				Percentage	100	0
			90	0		90				8	0		8				5		0	5
	Gentamicin (EUCAST CBP R>2)							Gentamicin (EUCAST CBP R>2)							Gentamicin (EUCAST CBP R>2)							Staphylococcus spp. - Gentamicin - total
	Phenotype	MIC (mg/L)	WGS-S	WGS-R	Genes	Total		Phenotype	MIC (mg/L)	WGS-S	WGS-R	Genes	Total		Phenotype	MIC (mg/L)	WGS-S	WGS-R	Genes	Total			WGS-S	WGS-R	Total	Percentage
	S	≤ 0,25	68	0		90		S	≤ 0,25	3	0		4		S	≤ 0,25	5	0		5		S	98	1	99	96.1165
		0.5	19	0					0.5	0	0					0.5	0	0				R	0	4	4	3.8835
		1	2	0					1	0	1	aac(6')-aph(2'') (n=1)				1	0	0				Total	98	5	103
		2	1	0					2	0	0					2	0	0				Percentage	95.1456	4.85437
	R	4	0	0		0		R	4	0	0		4		R	4	0	0		0
		8	0	0					8	0	0					8	0	0
		>8	0	0					>8	0	4	aac(6')-aph(2'') (n=4)				>8	0	0
			90	0		90				3	5		8				5	0		5
	Tobramycin (EUCAST CBP R>2)							Tobramycin (EUCAST CBP R>2)							Tobramycin (EUCAST CBP R>2)							Staphylococcus spp. - Tobramycin - total
	Phenotype	MIC (mg/L)	WGS-S	WGS-R	Genes	Total		Phenotype	MIC (mg/L)	WGS-S	WGS-R	Genes	Total		Phenotype	MIC (mg/L)	WGS-S	WGS-R	Genes	Total			WGS-S	WGS-R	Total	Percentage
	S	≤ 0,25	74	0		87		S	≤ 0,25	3	0		4		S	≤ 0,25	5	0		5		S	95	1	96	93.2039
		0.5	12	0					0.5	0	1	aac(6')-aph(2'') (n=1)				0.5	0	0				R	0	7	7	6.79612
		1	1	0					1	0	0					1	0	0				Total	95	8	103
		2	0	0					2	0	0					2	0	0				Percentage	92.233	7.76699
	R	4	0	1	aadD (n=1)	3		R	4	0	0		4		R	4	0	0		0
		8	0	0					8	0	3	aac(6')-aph(2'') (n=3)				8	0	0
		>8	0	2	aadD (n=2)				>8	0	1	aac(6')-aph(2'') (n=1)				>8	0	0
			87	3		90				3	5		8				5	0		5
	Fusidic acid (EUCAST CBP R>1)							Fusidic acid (EUCAST CBP R>1)							Fusidic acid (EUCAST CBP R>1) - Except S. saprophyticus (intrinsic R)							Staphylococcus spp. - Fusidic acid - total
	Phenotype	MIC (mg/L)	WGS-S	WGS-R	Genes	Total		Phenotype	MIC (mg/L)	WGS-S	WGS-R	Genes	Total		Phenotype	MIC (mg/L)	WGS-S	WGS-R	Genes	Total			WGS-S	WGS-R	Total	Percentage
	S	≤ 0,5	74	1	fusC (n=1)	76		S	≤ 0,5	1	0		1		S	≤ 0,5	3	0		3		S	78	2	80	78.4314
		1	0	1	fusA (p.M651I) (n=1)				1	0	0					1	0	0				R	3	19	22	21.5686
	R	2	1	0		14		R	2	0	0		7		R	2	0	0		1		Total	81	21	102
		4	1	2	fusC (n=1); fusA (p.V90I) (n=1)				4	0	0					4	0	0				Percentage	79.4118	20.5882
		> 4	1	9	fusC (n=5), fus(B) (n=1); fusA (p.T326I) (n=1); fusA (p.L461K) (n=1); fusA (p.L461S) (n=1)				> 4	0	7	fus(B) (n=7)				> 4	0	1	fus(C)
			77	13		90				1	7		8				3	1		4
	Cefoxitin (EUCAST CBP R>4) and cefoxitin screen (6 mg/L)							Cefoxitin - No EUCAST CBP nor ECOFF (poor predictor)- not analysed							Cefoxitin (EUCAST CBP R>4 for S. lugdunensis and R>8 for S. saprophyticus) - Except S. hominis (No clinical breakpoint)							Staphylococcus spp. - Cefoxitin - total
	Phenotype	MIC (mg/L)	WGS-S	WGS-R	Genes	Total		Phenotype	MIC (mg/L)	WGS-S	WGS-R	Genes	Total		Phenotype	MIC (mg/L)	WGS-S	WGS-R	Genes	Total			WGS-S	WGS-R	Total	Percentage
	Predicted methicillin-S	≤ 1	0	0		88			≤ 1	2					Predicted methicillin-S	≤ 1	0	0		4		Predicted methicillin-S	91	1	92	97.8723
		2	46	0					2	1						2	3	0				Predicted methicillin-R	0	2	2	2.12766
		4	41	1	mecA and cefoxitin screen negative (n=1)				4	1	mec(A) (n=1)					4	1	0				Total	91	3	94
	Predicted methicillin-R	8	0	0		2			8	1	mec(A) (n=1)				Predicted methicillin-R (S. lugdunensis)	8	0	0		0		Percentage	96.8085	3.19149
		> 8	0	2	mecA and cefoxitin screen positive (n=2)				> 8	3	mec(A) (n=3)				Predicted methicillin-R (S. saprophyticus)	> 8	0	0
			87	3		90											4	0		4
	Linezolid (EUCAST CBP R>4)							Linezolid (EUCAST CBP R>4)							Linezolid (EUCAST CBP R>4)							Staphylococcus spp. - Linezolid - total
	Phenotype	MIC (mg/L)	WGS-S	WGS-R	Genes	Total		Phenotype	MIC (mg/L)	WGS-S	WGS-R	Genes	Total		Phenotype	MIC (mg/L)	WGS-S	WGS-R	Genes	Total			WGS-S	WGS-R	Total	Percentage
	S	≤ 2	58	0		90		S	≤ 2	7	0		7		S	≤ 2	5	0		5		S	102	0	102	99.0291
		4	32	0					4	0	0					4	0	0				R	1	0	1	0.970874
	R	8	0	0		0		R	8	0	0		1		R	8	0	0		0		Total	103	0	103
		16	0	0					16	0	0					16	0	0				Percentage	100	0
		> 16	0	0					> 16	1	0					> 16	0	0
			90	0		90				8	0		8				5	0		5
	Teicoplanin (EUCAST CBP R>2)							Teicoplanin (EUCAST CBP R>4)							Teicoplanin (EUCAST CBP R>4)							Staphylococcus spp. - Teicoplanin - total
	Phenotype	MIC (mg/L)	WGS-S	WGS-R	Genes	Total		Phenotype	MIC (mg/L)	WGS-S	WGS-R	Genes	Total		Phenotype	MIC (mg/L)							WGS-S	WGS-R	Total	Percentage
	S	≤ 1	90	0		90		S	≤ 1	1	0		7		S	≤ 1	5	0		5		S	102	0	102	99.0291
		2	0	0					2	3	0					2	0	0				R	1	0	1	0.970874
	R	4	0	0		0			4	3	0					4	0	0				Total	103	0	103
		8	0	0				R	8	0	0		1		R	8	0	0		0		Percentage	100	0
		16	0	0					16	0	0					16	0	0
		> 16	0	0					> 16	1	0					> 16	0	0
			90	0		90				8	0		8				5	0		5
	Vancomycin (EUCAST CBP R>2)							Vancomycin (EUCAST CBP R>4)							Vancomycin (EUCAST CBP R>4)							Staphylococcus spp. - Vancomycin - total
	Phenotype	MIC (mg/L)	WGS-S	WGS-R	Genes	Total		Phenotype	MIC (mg/L)	WGS-S	WGS-R	Genes	Total		Phenotype	MIC (mg/L)	WGS-S	WGS-R	Genes	Total			WGS-S	WGS-R	Total	Percentage
	S	≤ 0,25	0	0		90		S	≤ 0,25	0	0		8		S	≤ 0,25	0	0		5		S	103	0	103	100
		0.5	1	0					0.5	0	0					0.5	0	0				R	0	0	0	0
		1	88	0					1	0	0					1	5	0				Total	103	0	103
		2	1	0					2	8	0					2	0	0				Percentage	100	0
	R	4	0	0		0			4	0	0					4	0	0
		8	0	0				R	8	0	0		0		R	8	0	0		0
		16	0	0					16	0	0					16	0	0
		32	0	0					32	0	0					32	0	0
		> 32	0	0					> 32	0	0					> 32	0	0
			90	0		90				8	0		8				5	0		5
	Rifampicin (EUCAST CBP R>0,06)							Rifampicin (EUCAST CBP R>0,06)							Rifampicin (EUCAST CBP R>0,06)							Staphylococcus spp. - Rifampicin - total
	Phenotype	MIC (mg/L)	WGS-S	WGS-R	Genes	Total		Phenotype	MIC (mg/L)	WGS-S	WGS-R	Genes	Total		Phenotype	MIC (mg/L)	WGS-S	WGS-R	Genes	Total			WGS-S	WGS-R	Total	Percentage
	S	≤ 0,03	90	0		90		S	≤ 0,03	6	0		6		S	≤ 0,03	5	0		5		S	101	0	101	98.0583
		0.06	0	0					0.06	0	0					0.06	0	0				R	2	0	2	1.94175
	R	0.12	0	0		0		R	0.12	0	0		2		R	0.12	0	0		0		Total	103	0	103
		0.25	0	0					0.25	0	0					0.25	0	0				Percentage	100	0
		0.5	0	0					0.5	0	0					0.5	0	0
		1	0	0					1	0	0					1	0	0
		>1	0	0					>1	2	0					>1	0	0
			90	0		90				8	0		8				5	0		5
	Staphylococcus aureus - all antimicrobials - total							Staphylococcus epidermidis - all antimicrobials - total							Other CoN staphylococci - all antimicrobials - total							Staphylococcus spp. - all antimicrobials - total
		WGS-S	WGS-R	Total	Percentage				WGS-S	WGS-R	Total	Percentage				WGS-S	WGS-R	Total	Percentage				WGS-S	WGS-R	Total	Percentage
	MIC-S	1051	4	1055	97.6852			MIC-S	54	3	57	64.7727			MIC-S	56	0	56	96.5517			MIC-S	1161	7	1168	95.2692
	MIC-R	3	22	25	2.31481			MIC-R	10	21	31	35.2273			MIC-R	0	2	2	3.44828			MIC-R	13	45	58	4.73083
	Total	1054	26	1080				Total	64	24	88				Total	56	2	58				Total	1174	52	1226
	Percentage	97.5926	2.40741					Percentage	72.7273	27.2727					Percentage	96.5517	3.44828					Percentage	95.7586	4.24144
	Antimicrobials present on MIC panel, considered for resistance epidemiology but not compared (not in ResFinder 4.0 database):
	Yellow cell: phenotypic resistance
	Daptomycin
			Staphylococcus aureus (n=90)	Staphylococcus epidermidis (n=8)	Other CoN staphylococci (n=5)
			EUCAST CBP R>1	EUCAST CBP R>1	EUCAST CBP R>1
	Phenotype	MIC (mg/L)	Nr. of isolates	Nr. of isolates	Nr. of isolates
	S	≤0,5	89	6	5
		1	1	1	0
	R	2	0	0	0
		4	0	0	0
		>4	0	1	0
	Levofloxacin
			Staphylococcus aureus (n=90)	Staphylococcus epidermidis (n=8)	Other CoN staphylococci (n=5)
			EUCAST CBP R>1	EUCAST CBP R>1	EUCAST CBP R>1
	Phenotype	MIC (mg/L)	Nr. of isolates	Nr. of isolates	Nr. of isolates
	I	≤0,5	84	3	5
		1	2	1	0
	R	2	1	0	0
		4	1	2	0
		>4	2	2	0
	Moxifloxacin
			Staphylococcus aureus (n=90)	Staphylococcus epidermidis (n=8)	Other CoN staphylococci (n=5)
			EUCAST CBP R>0.25	EUCAST CBP R>0.25	EUCAST CBP R>0.25
	Phenotype	MIC (mg/L)	Nr. of isolates	Nr. of isolates	Nr. of isolates
	S	≤0,25	86	3	5
	R	0.5	2	0	0
		1	0	3	0
		2	1	0	0
		>2	1	2	0
	Ceftaroline	(indications other than pneumonia)
			Staphylococcus aureus (n=90)	Staphylococcus epidermidis (n=8) - not analysed	Other CoN staphylococci (n=5) - not analysed
			EUCAST CBP R>2	No clinical breakpoint	No clinical breakpoint
	Phenotype	MIC (mg/L)	Nr. of isolates	Nr. of isolates	Nr. of isolates
	S	≤0,5	90	7	5
		1	0	0	0
	I	2	0	0	0
	R	4	0	0	0
		>4	0	1	0
	Antimicrobials present on MIC panel but not analyzed:
	Empty cell: no genes detected by ResFinder 4.0 database (when applicable)
	Mupirocin	No clinical breakpoint
		Staphylococcus aureus (n=90)		Staphylococcus epidermidis (n=8) - not analysed		Other CoN staphylococci (n=5) - not analysed
		No clinical breakpoint		No clinical breakpoint		No clinical breakpoint
	MIC (mg/L)	Nr. of isolates	Genes	Nr. of isolates	Genes	Nr. of isolates	Genes
	≤ 0,5	90	mupA (n=1)	6		5
	1			0		0
	2			0		0
	4			0		0
	8			0		0
	> 8			2		0
	Norfloxacin	Not in ResFinder 4.0 database. Screen only
		Staphylococcus aureus (n=90)		Staphylococcus epidermidis (n=8) - not analysed		Other CoN staphylococci (n=5) - not analysed
		ECOFF NWT>4		No clinical breakpoint		No clinical breakpoint
	MIC (mg/L)	Nr. of isolates	Genes	Nr. of isolates	Genes	Nr. of isolates	Genes
	≤4	83		4		5
	8	1		0		0
	16	4		0		0
	>16	2		4		0
	Telavancin	Not in ResFinder 4.0 database. EUCAST CBP R>0.125 (only MRSA). No clinical breakpoint for others
		Staphylococcus aureus (n=90)		Staphylococcus epidermidis (n=8)		Other CoN staphylococci (n=5)
	MIC (mg/L)	Nr. of isolates	Genes	Nr. of isolates	Genes	Nr. of isolates	Genes
	≤0,03	3		0		4
	0.06	86		7		1
	0.12	1		0		0
	0.25	0		0		0
	0.5	0		0		0
	1	0		0		0
	>1	0		1		0
	Streptococcus spp. (n=55)
	Streptococcus agalactiae (n=23)							Streptococcus dygalactiae (n=12)							Streptococcus pyogenes (n=9)							Streptococcus pneumoniae (n=7)							Viridans streptococci (n=4)
																													S. oralis (n=1), S. gordonii (n=1), S. mitis (n=1), Streptococcus sp. (n=1)
	Erythromycin (EUCAST CBP R>0,5)							Erythromycin (EUCAST CBP R>0,5)							Erythromycin (EUCAST CBP R>0,5)							Erythromycin (EUCAST CBP R>0,5)							Erythromycin - No clinical breakpoint - not analysed							Streptococcus spp. - Erythromycin - total
	Phenotype	MIC (mg/L)	WGS-S	WGS-R	Genes	Total		Phenotype	MIC (mg/L)	WGS-S	WGS-R	Genes	Total		Phenotype	MIC (mg/L)	WGS-S	WGS-R	Genes	Total		Phenotype	MIC (mg/L)	WGS-S	WGS-R	Genes	Total		Phenotype	MIC (mg/L)	WGS-S	WGS-R	Genes	Total			WGS-S	WGS-R	Total	Percentage
	S	≤ 0,25	0	15	mre(A) (n=15)	15		S	≤ 0,25	11	0		11		S	≤ 0,25	8	0		8		S	≤ 0,25	4	0		4			≤ 0,25	1	1	mre(A), msr(D), mef(A) (n=1)			S	23	15	38	74.5098
	I	0.5	0	0		0		I	0.5	0	0		0		I	0.5	0	0		0		I	0.5	1	0		1			0.5						I	1	0	1	1.96078
	R	1	0	0		8		R	1	0	0		1		R	1	1	0		1		R	1	1	0		2			1						R	3	9	12	23.5294
		2	0	2	mre(A) and erm(A) (n=1); mre(A), msr(D) and mef(A) (n=1)				2	0	0					2	0	0					2	1	0					2		1	msr(D), mef(A) (n=1)			Total	27	24	51
		> 2	0	6	mre(A) and erm(B) (n=3); mre(A) and erm(A) (n=2); mre(A), msr(D) and mef(A) (n=1)				> 2	0	1	erm(B) (n=1)				> 2	0	0					> 2	0	0					> 2		1	msr(D), mef(A) (n=1)			Percentage	52.9412	47.0588
			0	23		23				11	1		12				9	0		9				7	0		7
	Azithromycin (EUCAST CBP R>0,5)							Azithromycin (EUCAST CBP R>0,5)							Azithromycin (EUCAST CBP R>0,5)							Azithromycin (EUCAST CBP R>0,5)							Azithromycin -No clinical breakpoint - not analysed							Streptococcus spp. - Azithromycin - total
	Phenotype	MIC (mg/L)	WGS-S	WGS-R	Genes	Total		Phenotype	MIC (mg/L)	WGS-S	WGS-R	Genes	Total		Phenotype	MIC (mg/L)	WGS-S	WGS-R	Genes	Total		Phenotype	MIC (mg/L)	WGS-S	WGS-R	Genes	Total		Phenotype	MIC (mg/L)	WGS-S	WGS-R	Genes	Total			WGS-S	WGS-R	Total	Percentage
	S	≤ 0,25	0	15	mre(A) (n=15)	15		S	≤ 0,25	11	0		11		S	≤ 0,25	9	0		9		S	≤ 0,25	4	0		4			≤ 0,25	1	1	mre(A), msr(D), mef(A) (n=1)			S	24	15	39	76.4706
	I	0.5	0	0		0		I	0.5	0	0		0		I	0.5	0	0		0		I	0.5	1	0		1			0.5						I	1	0	1	1.96078
	R	1	0	0		8		R	1	0	0		1		R	1	0	0		0		R	1	2	0		2			1		1	msr(D), mef(A) (n=1)			R	2	9	11	21.5686
		2	0	0					2	0	0					2	0	0					2	0	0					2						Total	27	24	51
		> 2	0	8	mre(A) and erm(B) (n=3); mre(A) and erm(A) (n=3); mre(A), msr(D) and mef(A) (n=2)				> 2	0	1	erm(B) (n=1)				> 2	0	0					> 2	0	0					> 2		1	msr(D), mef(A) (n=1)			Percentage	52.9412	47.0588
			0	23		23				11	1		12				9	0		9				7	0		7
	Clindamycin (EUCAST CBP R>0,5)							Clindamycin (EUCAST CBP R>0,5)							Clindamycin (EUCAST CBP R>0,5)							Clindamycin (EUCAST CBP R>0,5)							Clindamycin (EUCAST CBP R>0,5)							Streptococcus spp. - Clindamycin - total
	Phenotype	MIC (mg/L)	WGS-S	WGS-R	Genes	Total		Phenotype	MIC (mg/L)	WGS-S	WGS-R	Genes	Total		Phenotype	MIC (mg/L)	WGS-S	WGS-R	Genes	Total		Phenotype	MIC (mg/L)	WGS-S	WGS-R	Genes	Total		Phenotype	MIC (mg/L)	WGS-S	WGS-R	Genes	Total			WGS-S	WGS-R	Total	Percentage
	S	≤ 0,12	17	2	erm(A) (n=2)	19		S	≤ 0,12	11	0		11		S	≤ 0,12	7	1	lnu(B) and lsa(E) (n=1)	9		S	≤ 0,12	6	0		7		S	≤ 0,12	3	0		4		S	47	3	50	90.9091
		0.25	0	0					0.25	0	0					0.25	1	0					0.25	0	0					0.25	0	0				R	0	5	5	9.09091
		0.5	0	0					0.5	0	0					0.5	0	0					0.5	1	0					0.5	1	0				Total	47	8	55
	R	1	0	0		4		R	1	0	0		1		R	1	0	0		0		R	1	0	0		0		R	1	0	0		0		Percentage	85.4545	14.5455
		> 1	0	4	erm(B) (n=3); erm(A) (n=1)				> 1	0	1	erm(B) (n=1)				> 1	0	0					> 1	0	0					> 1	0	0
			17	6		23				11	1		12				8	1		9				7	0		7				4	0		4
	Tetracycline (EUCAST CBP R>2)							Tetracycline (EUCAST CBP R>2)							Tetracycline (EUCAST CBP R>2)							Tetracycline (EUCAST CBP R>2)							Tetracycline - No clinical breakpoint - not analysed							Streptococcus spp. - Tetracycline - total
	Phenotype	MIC (mg/L)	WGS-S	WGS-R	Genes	Total		Phenotype	MIC (mg/L)	WGS-S	WGS-R	Genes	Total		Phenotype	MIC (mg/L)	WGS-S	WGS-R	Genes	Total		Phenotype	MIC (mg/L)	WGS-S	WGS-R	Genes	Total		Phenotype	MIC (mg/L)	WGS-S	WGS-R	Genes	Total			WGS-S	WGS-R	Total	Percentage
	S	≤ 1	5	4	tet(M) (n=3); tet(O) (n=1)	9		S	≤ 1	9	0		9		S	≤ 1	7	1	tet(M) and tet(L) (n=1)	8		S	≤ 1	6	0		6			≤ 1	3	1	tet(M) (n=1)	4		S	27	5	32	62.7451
	I	2	0	0		0		I	2	0	0		0		I	2	0	0		0		I	2	0	0		0			2	0	0				I	0	0	0	0
	R	4	0	0		14		R	4	2	0		3		R	4	0	0		1		R	4	0	0		1			4	0	0		0		R	3	16	19	37.2549
		8	0	0					8	0	0					8	0	0					8	0	0					8	0	0				Total	30	21	51
		> 8	0	14	tet(M) (n=12); tet(O) (n=2)				> 8	0	1	tet(M) (n=1)				> 8	0	1	tet(M) (n=1)				> 8	1	0					> 8	0	0				Percentage	58.8235	41.1765
			5	18		23				11	1		12				7	2		9				7	0		7				3	1		4
	Tigecycline (EUCAST CBP R>0,125)							Tigecycline (EUCAST CBP R>0,125)							Tigecycline (EUCAST CBP R>0,125)							Tigecycline - No clinical breakpoint - not analysed							Tigecycline - No clinical breakpoint - not analysed							Streptococcus spp. - Tigecycline - total
	Phenotype	MIC (mg/L)	WGS-S	WGS-R	Genes	Total		Phenotype	MIC (mg/L)	WGS-S	WGS-R	Genes	Total		Phenotype	MIC (mg/L)	WGS-S	WGS-R	Genes	Total		Phenotype	MIC (mg/L)	WGS-S	WGS-R	Genes	Total		Phenotype	MIC (mg/L)	WGS-S	WGS-R	Genes	Total			WGS-S	WGS-R	Total	Percentage
	S	≤ 0,015	4	0		23		S	≤ 0,015	2	0		12		S	≤ 0,015	3	0		9			≤ 0,015	7	0		7			≤ 0,015	3					S	44	0	44	100
		0.03	19	0					0.03	8	0					0.03	6	0					0.03	0	0					0.03	1					R	0	0	0	0
		0.06	0	0					0.06	2	0					0.06	0	0					0.06	0	0					0.06	0					Total	44	0	44
		0.12	0	0					0.12	0	0					0.12	0	0					0.12	0	0					0.12	0					Percentage	100	0
	R	> 0,12	0	0		0		R	> 0,12	0	0		0		R	> 0,12	0	0		0			> 0,12	0	0		0			> 0,12	0
			23	0		23				12	0		12				9			9				7	0		7
	Trimethoprim/sulfamethoxazole (EUCAST CBP R>2)							Trimethoprim/sulfamethoxazole (EUCAST CBP R>2)							Trimethoprim/sulfamethoxazole (EUCAST CBP R>2)							Trimethoprim/sulfamethoxazole (EUCAST CBP R>2)							Trimethoprim/sulfamethoxazole - No clinical breakpoint - not analysed							Streptococcus spp. - Trimethoprim/sulfamethoxazole - total
	Phenotype	MIC (mg/L)	WGS-S	WGS-R	Genes	Total		Phenotype	MIC (mg/L)	WGS-S	WGS-R	Genes	Total		Phenotype	MIC (mg/L)	WGS-S	WGS-R	Genes	Total		Phenotype	MIC (mg/L)	WGS-S	WGS-R	Genes	Total		Phenotype	MIC (mg/L)	WGS-S	WGS-R	Genes	Total			WGS-S	WGS-R	Total	Percentage
	S	≤ 0,5/9,5	23	0		23		S	≤ 0,5/9,5	12	0		12		S	≤ 0,5/9,5	9	0	dfrG (n=1)	9		S	≤ 0,5/9,5	6	0		6			≤ 0,5/9,5	3					S	50	0	50	98.0392
		1/19	0	0					1/19	0	0					1/19	0	0					1/19	0	0					1/19	0					I	1	0	1	1.96078
	I	2/38	0	0		0		I	2/38	0	0		0		I	2/38	0	0		0		I	2/38	1	0		1			2/38	1					R	0	0	0	0
	R	4/76	0	0		0		R	4/76	0	0		0		R	4/76	0	0		0		R	4/76	0	0		0			4/76	0					Total	51	0	51
		> 4/76	0	0					> 4/76	0	0					> 4/76	0	0					> 4/76	0	0					> 4/76	0					Percentage	100	0
			23	0		23				12	0		12				9	0		9				7	0		7
	Chloramphenicol (EUCAST CBP R>8)	(indications other than meningitis)						Chloramphenicol (EUCAST CBP R>8)	(indications other than meningitis)						Chloramphenicol (EUCAST CBP R>8)	(indications other than meningitis)						Chloramphenicol (EUCAST CBP R>8)	(indications other than meningitis)						Chloramphenicol - No clinical breakpoint - not analysed							Streptococcus spp. - Chloramphenicol - total
	Phenotype	MIC (mg/L)	WGS-S	WGS-R	Genes	Total		Phenotype	MIC (mg/L)	WGS-S	WGS-R	Genes	Total		Phenotype	MIC (mg/L)	WGS-S	WGS-R	Genes	Total		Phenotype	MIC (mg/L)	WGS-S	WGS-R	Genes	Total		Phenotype	MIC (mg/L)	WGS-S	WGS-R	Genes	Total			WGS-S	WGS-R	Total	Percentage
	S	≤ 1	0	0		23		S	≤ 1	0	0		12		S	≤ 1	0	0		8		S	≤ 1	1	0		7			≤ 1	0					S	50	0	50	98.0392
		2	7	0					2	1	0					2	2	0					2	4	0					2	3					R	1	0	1	1.96078
		4	15	0					4	11	0					4	5	0					4	1	0					4	1					Total	51	0	51
		8	1	0					8	0	0					8	1	0					8	1	0					8	0					Percentage	100	0
	R	16	0	0		0		R	16	0	0		0		R	16	1	0		1		R	16	0	0		0			16	0
		32	0	0					32	0	0					32	0	0					32	0	0					32	0
		> 32	0	0					> 32	0	0					> 32	0	0					> 32	0	0					> 32	0
			23	0		23				12	0		12				9	0		9				7	0		7
	Penicillin (EUCAST CBP R>0,25)	(indications other than meningitis)						Penicillin (EUCAST CBP R>0,25)	(indications other than meningitis)						Penicillin (EUCAST CBP R>0,25)	(indications other than meningitis)						Penicillin (EUCAST CBP R>2)	(indications other than meningitis)						Penicillin (EUCAST CBP R>2)							Streptococcus spp. - Penicillin - total
	Phenotype	MIC (mg/L)	WGS-S	WGS-R	Genes	Total		Phenotype	MIC (mg/L)	WGS-S	WGS-R	Genes	Total		Phenotype	MIC (mg/L)	WGS-S	WGS-R	Genes	Total		Phenotype	MIC (mg/L)	WGS-S	WGS-R	Genes	Total		Phenotype	MIC (mg/L)	WGS-S	WGS-R	Genes	Total			WGS-S	WGS-R	Total	Percentage
	S	≤ 0,03	2	0		23		S	≤ 0,03	12	0		12		S	≤ 0,03	9	0		9		S	≤ 0,03	4	0		6		S	≤ 0,03	2	0		4		S	54	0	54	98.1818
		0.06	21	0					0.06	0	0					0.06	0	0					0.06	2	0					0.06	1	0				I	1	0	1	1.81818
		0.12	0	0					0.12	0	0					0.12	0	0				I	0.12	0	0		1			0.12	0	0				R	0	0	0	0
		0.25	0	0					0.25	0	0					0.25	0	0					0.25	1	0					0.25	1	0				Total	55	0	55
	R	0.5	0	0		0		R	0.5	0	0		0		R	0.5	0	0		0			0.5	0	0				I	0.5	0	0		0		Percentage	100	0
		1	0	0					1	0	0					1	0	0					1	0	0					1	0	0
		2	0	0					2	0	0					2	0	0					2	0	0					2	0	0
		4	0	0					4	0	0					4	0	0				R	4	0	0				R	4	0	0		0
		> 4	0	0					> 4	0	0					> 4	0	0					> 4	0	0					> 4	0	0
			23	0		23				12			12				9			9				7	0		7				4	0		4
	Linezolid (EUCAST CBP R>2)							Linezolid (EUCAST CBP R>2)							Linezolid (EUCAST CBP R>2)							Linezolid (EUCAST CBP R>2)							Linezolid - No clinical breakpoint - not analysed							Streptococcus spp. - Linezolid - total
	Phenotype	MIC (mg/L)	WGS-S	WGS-R	Genes	Total		Phenotype	MIC (mg/L)	WGS-S	WGS-R	Genes	Total		Phenotype	MIC (mg/L)	WGS-S	WGS-R	Genes	Total		Phenotype	MIC (mg/L)	WGS-S	WGS-R	Genes	Total		Phenotype	MIC (mg/L)	WGS-S	WGS-R	Genes	Total			WGS-S	WGS-R	Total	Percentage
	S	≤ 0,25	0	0		23		S	≤ 0,25	0	0		12		S	≤ 0,25	0	0		9		S	≤ 0,25	0	0		7			≤ 0,25	0	0				S	51	0	51	100
		0.5	0	0					0.5	0	0					0.5	1	0					0.5	3	0					0.5	1	0		1		R	0	0	0	0
		1	21	0					1	10	0					1	7	0					1	3	0					1	3	0		3		Total	51	0	51
		2	2	0					2	2	0					2	1	0					2	1	0					2	0	0				Percentage	100	0
	R	4	0	0		0		R	4	0	0		0		R	4	0	0		0		R	4	0	0		0			4	0	0		0
		> 4	0	0					> 4	0	0					> 4	0	0					> 4	0	0					> 4	0	0
			23	0		23				12	0		12				9	0		9				7	0		7				4	0		4
	Vancomycin (EUCAST CBP R>2)							Vancomycin (EUCAST CBP R>2)							Vancomycin (EUCAST CBP R>2)							Vancomycin (EUCAST CBP R>2)							Vancomycin (EUCAST CBP R>2)							Streptococcus spp. - Vancomycin - total
	Phenotype	MIC (mg/L)	WGS-S	WGS-R	Genes	Total		Phenotype	MIC (mg/L)	WGS-S	WGS-R	Genes	Total		Phenotype	MIC (mg/L)	WGS-S	WGS-R	Genes	Total		Phenotype	MIC (mg/L)	WGS-S	WGS-R	Genes	Total		Phenotype	MIC (mg/L)	WGS-S	WGS-R	Genes	Total			WGS-S	WGS-R	Total	Percentage
	S	≤ 0,5	23	0		23		S	≤ 0,5	12	0		12		S	≤ 0,5	9	0		9		S	≤ 0,5	7	0		7		S	≤ 0,5	1	0		4		S	55	0	55	100
		1	0	0					1	0	0					1	0	0					1	0	0					1	3	0				R	0	0	0	0
		2	0	0					2	0	0					2	0	0					2	0	0					2	0	0				Total	55	0	55
	R	4	0	0		0		R	4	0	0		0		R	4	0	0		0		R	4	0	0		0		R	4	0	0		0		Percentage	100	0
		> 4	0	0					> 4	0	0					> 4	0	0					> 4	0	0					> 4	0	0
			23	0		23				12	0		12				9	0		9				7	0		7				4	0		4
	Ceftriaxone - No clinical breakpoint- not analysed							Ceftriaxone - No clinical breakpoint- not analysed							Ceftriaxone - No clinical breakpoint- not analysed							Ceftriaxone (EUCAST CBP R>2)	(indications other than meningitis)						Ceftriaxone (EUCAST CBP R>0,5)							Streptococcus spp. - Ceftriaxone - total
	Phenotype	MIC (mg/L)	WGS-S	WGS-R	Genes	Total		Phenotype	MIC (mg/L)	WGS-S	WGS-R	Genes	Total		Phenotype	MIC (mg/L)	WGS-S	WGS-R	Genes	Total		Phenotype	MIC (mg/L)	WGS-S	WGS-R	Genes	Total		Phenotype	MIC (mg/L)	WGS-S	WGS-R	Genes	Total			WGS-S	WGS-R	Total	Percentage
		≤0,12	23						≤0,12	12						≤0,12	9					S	≤0,12	7	0		7		S	≤0,12	3	0		4		S	11	0	11	100
		0.25	0						0.25	0						0.25	0						0.25	0	0					0.25	0	0				I	0	0	0	0
		0.5	0						0.5	0						0.5	0						0.5	0	0					0.5	1	0				R	0	0	0	0
		1	0						1	0						1	0					I	1	0	0		0		R	1	0	0		0		Total	11	0	11
		2	0						2	0						2	0						2	0	0					2	0	0				Percentage	100	0
		>2	0						>2	0						>2	0					R	>2	0	0		0			>2	0	0
																								7	0		7				4	0		4
	Cefotaxime - No clinical breakpoint- not analysed							Cefotaxime - No clinical breakpoint- not analysed							Cefotaxime - No clinical breakpoint- not analysed							Cefotaxime (EUCAST CBP R>2)	(indications other than meningitis)						Cefotaxime (EUCAST CBP R>0,5)							Streptococcus spp. - Cefotaxime - total
	Phenotype	MIC (mg/L)	WGS-S	WGS-R	Genes	Total		Phenotype	MIC (mg/L)	WGS-S	WGS-R	Genes	Total		Phenotype	MIC (mg/L)	WGS-S	WGS-R	Genes	Total		Phenotype	MIC (mg/L)	WGS-S	WGS-R	Genes	Total		Phenotype	MIC (mg/L)	WGS-S	WGS-R	Genes	Total			WGS-S	WGS-R	Total	Percentage
		≤0,12	23						≤0,12	12						≤0,12	9					S	≤0,12	7	0		7		S	≤0,12	3	0		4		S	11	0	11	100
		0.25	0						0.25	0						0.25	0						0.25	0	0					0.25	1	0				I	0	0	0	0
		0.5	0						0.5	0						0.5	0						0.5	0	0					0.5	0	0				R	0	0	0	0
		1	0						1	0						1	0					I	1	0	0		0		R	1	0	0		0		Total	11	0	11
		2	0						2	0						2	0						2	0	0					2	0	0				Percentage	100	0
		4	0						4	0						4	0					R	4	0	0		0			4	0	0
		>4	0						>4	0						>4	0						>4	0	0					>4	0	0
																								7	0		7				4	0		4
	Cefepime - No clinical breakpoint- not analysed							Cefepime - No clinical breakpoint- not analysed							Cefepime - No clinical breakpoint- not analysed							Cefepime (EUCAST CBP R>2)							Cefepime (EUCAST CBP R>0,5)							Streptococcus spp. - Cefepime - total
	Phenotype	MIC (mg/L)	WGS-S	WGS-R	Genes	Total		Phenotype	MIC (mg/L)	WGS-S	WGS-R	Genes	Total		Phenotype	MIC (mg/L)	WGS-S	WGS-R	Genes	Total		Phenotype	MIC (mg/L)	WGS-S	WGS-R	Genes	Total		Phenotype	MIC (mg/L)	WGS-S	WGS-R	Genes	Total			WGS-S	WGS-R	Total	Percentage
		≤0,5	23						≤0,5	12						≤0,5	9					S	≤0,5	7	0		7		S	≤0,5	4	0		4		S	11	0	11	100
		1	0						1	0						1	0						1	0	0				R	1	0	0		0		I	0	0	0	0
		2	0						2	0						2	0					I	2	0	0		0			2	0	0				R	0	0	0	0
		4	0						4	0						4	0					R	4	0	0		0			4	0	0				Total	11	0	11
		8	0						8	0						8	0						8	0	0					8	0	0				Percentage	100	0
		>8	0						>8	0						>8	0						>8	0	0					>8	0	0
																								7	0		7				4	0		4
																																				Streptococcus spp. - Ertapenem - total
	Ertapenem - No clinical breakpoint- not analysed							Ertapenem - No clinical breakpoint- not analysed							Ertapenem - No clinical breakpoint- not analysed							Ertapenem (EUCAST CBP R>0,5)							Ertapenem (EUCAST CBP R>0,5)								WGS-S	WGS-R	Total	Percentage
	Phenotype	MIC (mg/L)	WGS-S	WGS-R	Genes	Total		Phenotype	MIC (mg/L)	WGS-S	WGS-R	Genes	Total		Phenotype	MIC (mg/L)	WGS-S	WGS-R	Genes	Total		Phenotype	MIC (mg/L)	WGS-S	WGS-R	Genes	Total		Phenotype	MIC (mg/L)	WGS-S	WGS-R	Genes	Total		S	11	0	11	100
		≤0,5	23						≤0,5	12						≤0,5	9					S	≤0,5	7	0		7		S	≤0,5	4	0		4		R	0	0	0	0
		1	0						1	0						1	0					R	1	0	0		0		R	1	0	0		0		Total	11	0	11
		2	0						2	0						2	0						2	0	0					2	0	0				Percentage	100	0
		4	0						4	0						4	0						4	0	0					4	0	0
		>4	0						>4	0						>4	0						>4	0	0					>4	0	0
																								7	0		7				4	0		4
	Meropenem - No clinical breakpoint - not analysed							Meropenem - No clinical breakpoint - not analysed							Meropenem - No clinical breakpoint - not analysed							Meropenem (EUCAST CBP R>2)	(indications other than meningitis)						Meropenem (EUCAST CBP R>2)							Streptococcus spp. - Meropenem - total
	Phenotype	MIC (mg/L)	WGS-S	WGS-R	Genes	Total		Phenotype	MIC (mg/L)	WGS-S	WGS-R	Genes	Total		Phenotype	MIC (mg/L)	WGS-S	WGS-R	Genes	Total		Phenotype	MIC (mg/L)	WGS-S	WGS-R	Genes	Total		Phenotype	MIC (mg/L)	WGS-S	WGS-R	Genes	Total			WGS-S	WGS-R	Total	Percentage
		≤0,25	23						≤0,25	12						≤0,25	9					S	≤0,25	7	0		7		S	≤0,25	4	0		4		S	11	0	11	100
		0.5	0						0.5	0						0.5	0						0.5	0	0					0.5	0	0				R	0	0	0	0
		1	0						1	0						1	0						1	0	0					1	0	0				Total	11	0	11
		2	0						2	0						2	0						2	0	0					2	0	0				Percentage	100	0
		>2	0						>2	0						>2	0					R	>2	0	0		0		R	>2	0	0		0
																								7	0		7				4	0		4
	Streptococcus agalactiae - all antimicrobials - total							Streptococcus dysgalactiae - all antimicrobials							Streptococcus pyogenes - all antimicrobials - total							Streptococcus pneumoniae - all antimicrobials - total							Viridans group streptococci - all antimicrobials - total							Streptococcus spp. - all antimicrobials - total
		WGS-S	WGS-R	Total	Percentage				WGS-S	WGS-R	Total	Percentage				WGS-S	WGS-R	Total	Percentage				WGS-S	WGS-R	Total	Percentage				WGS-S	WGS-R	Total	Percentage				WGS-S	WGS-R	Total	Percentage
	MIC-S	160	36	196	85.2174			MIC-S	114	0	114	95			MIC-S	85	2	87	96.6667			MIC-S	93	0	93	94.898			MIC-S	32	0	32	100			MIC-S	484	38	522	91.5789
	MIC-R	0	34	34	14.7826			MIC-R	2	4	6	5			MIC-R	2	1	3	3.33333			MIC-R	5	0	5	5.10204			MIC-R	0	0	0	0			MIC-R	9	39	48	8.42105
	Total	160	70	230				Total	116	4	120				Total	87	3	90				Total	98	0	98				Total	32	0	32				Total	493	77	570
	Percentage	69.5652	30.4348					Percentage	96.6667	3.33333					Percentage	96.6667	3.33333					Percentage	100	0					Percentage	100	0					Percentage	86.4912	13.5088
	Antimicrobials present on MIC panel, considered for resistance epidemiology but not compared (not in ResFinder 4.0 database):
	Yellow cell: phenotypic resistance
	Daptomycin
			Streptococcus agalactiae (n=23)	Streptococcus dygalactiae (n=12)	Streptococcus pyogenes (n=9)	Streptococcus pneumoniae (n=7)	Viridans streptococci (n=4)
			EUCAST CBP R>1	EUCAST CBP R>1	EUCAST CBP R>1	No clinical breakpoint - not analysed	No clinical breakpoint - not analysed
	Phenotype	MIC (mg/L)	Nr. of isolates	Nr. of isolates	Nr. of isolates	Nr. of isolates	Nr. of isolates
	S	≤0,06	0	6	8	1	0
		0.12	0	6	1	5	0
		0.25	16	0	0	0	0
		0.5	7	0	0	1	2
		1	0	0	0	0	2
	R	2	0	0	0	0	0
		>2	0	0	0	0	0
	Levofloxacin	EUCAST CBP R>2
			Streptococcus agalactiae (n=23)	Streptococcus dygalactiae (n=12)	Streptococcus pyogenes (n=9)	Streptococcus pneumoniae (n=7)	Viridans streptococci (n=4)
			EUCAST CBP R>2	EUCAST CBP R>2	EUCAST CBP R>2	EUCAST CBP R>2	No clinical breakpoint - not analysed
	Phenotype	MIC (mg/L)	Nr. of isolates	Nr. of isolates	Nr. of isolates	Nr. of isolates	Nr. of isolates
	I	≤0,5	2	7	3	1	2
		1	20	5	6	5	1
		2	0	0	0	1	1
	R	4	0	0	0	0	0
		>4	1	0	0	0	0
	Antimicrobials present on MIC panel but not analyzed:
	Empty cell: no genes detected by ResFinder 4.0 database (when applicable)
	Cefuroxime	Out of range (EUCAST CBP S<=0,25 (oral). Not in ResFinder 4.0 database
		Streptococcus pneumoniae (n=7)		Viridans streptococci (n=4)		Streptococcus agalactiae (n=23) - not analysed		Streptococcus dygalactiae (n=12) - not analysed		Streptococcus pyogenes (n=9) - not analysed
		EUCAST CBP S<=0,25 (oral= and S<=0,5 (iv)		EUCAST CBP S<=0,5 (iv)		No clinical breakpoint		No clinical breakpoint		No clinical breakpoint
	MIC (mg/L)	Nr. of isolates	Genes	Nr. of isolates	Genes	Nr. of isolates	Genes	Nr. of isolates	Genes	Nr. of isolates	Genes
	≤0,5	7		4		23		12		9
	1	0		0		0		0		0
	2	0		0		0		0		0
	4	0		0		0		0		0
	>4	0		0		0		0		0
	Moxifloxacin	Out of range (EUCAST CBP R>0.5; No clinical breakpoint for viridans). Not in ResFinder 4.0 database
		Streptococcus agalactiae (n=23)		Streptococcus dygalactiae (n=12)		Streptococcus pyogenes (n=9)		Streptococcus pneumoniae (n=7)		Viridans streptococci (n=4)
	MIC (mg/L)	Nr. of isolates	Genes	Nr. of isolates	Genes	Nr. of isolates	Genes	Nr. of isolates	Genes	Nr. of isolates	Genes
	≤1	22		12		9		7		4
	2	1		0		0		0		0
	4	0		0		0		0		0
	8	0		0		0		0		0
	>8	0		0		0		0		0
	Amoxicillin/Clavulanic acid	NA; no B-lactamase production
		Streptococcus agalactiae (n=23)		Streptococcus dygalactiae (n=12)		Streptococcus pyogenes (n=9)		Streptococcus pneumoniae (n=7)		Viridans streptococci (n=4)
	MIC (mg/L)	Nr. of isolates	Genes	Nr. of isolates	Genes	Nr. of isolates	Genes	Nr. of isolates	Genes	Nr. of isolates	Genes
	≤2	23		12		9		7		4
	4	0		0		0		0		0
	6	0		0		0		0		0
	8	0		0		0		0		0
	16	0		0		0		0		0
	>16	0		0		0		0		0
	Enterococcus spp. (n=32)
	Enterococcus faecalis (n=23)							Enterococcus faecium (n=9)
	Tigecycline (EUCAST CBP R>0,25)							Tigecycline (EUCAST CBP R>0,25)							Enterococcus spp. - Tigecycline - total
	Phenotype	MIC (mg/L)	WGS-S	WGS-R	Genes	Total		Phenotype	MIC (mg/L)	WGS-S	WGS-R	Genes	Total			WGS-S	WGS-R	Total	Percentage
	S	≤ 0,03	0	0		23		S	≤ 0,03	0			9		S	32	0	32	100
		0.06	3	0					0.06	2	0				R	0	0	0	0
		0.12	14	0					0.12	7	0				Total	32	0	32
		0.25	6	0					0.25	0	0				Percentage	100	0
	R	0.5	0	0		0		R	0.5	0	0		0
		> 0,5	0	0					> 0,5	0	0
			23			23				9	0		9
	Ampicillin (EUCAST CBP R>8)							Ampicillin (EUCAST CBP R>8)							Enterococcus spp. - Ampicillin - total
	Phenotype	MIC (mg/L)	WGS-S	WGS-R	Genes	Total		Phenotype	MIC (mg/L)	WGS-S	WGS-R	Genes	Total			WGS-S	WGS-R	Total	Percentage
	S	≤ 0,12	0	0		23		S	≤ 0,12	0	0		0		S	23	0	23	71.875
		0.25	0	0					0.25	0	0				I	0	0	0	0
		0.5	0	0					0.5	0	0				R	0	9	9	28.125
		1	23	0					1	0	0				Total	23	9	32
		2	0	0					2	0	0				Percentage	71.875	28.125
		4	0	0					4	0	0
	I	8	0	0		0		I	8	0	0		0
	R	>8	0	0		0		R	>8	0	9	pbp5 (p.T324A), pbp5 (p.T172A), pbp5 (p.S27G), pbp5 (p.L177I), pbp5 (p.M485A), pbp5 (p.R34Q), pbp5 (p.E100Q), pbp5 (p.E629V), pbp5 (p.A216S), pbp5 (p.A499T), pbp5 (p.N496K), pbp5 (p.E85D), pbp5 (p.V24A), pbp5 (p.D204G), pbp5 (p.A68T), pbp5 (p.P667S), pbp5 (p.K144Q), pbp5 (p.E525D), pbp5 (p.G66E) (n=9=	9
			23	0		23				0	9		9
	Quinupristin/dalfopristin - intrinsic resistance - not analysed							Quinupristin/dalfopristin (EUCAST CBP R>4)							Enterococcus spp. - Quinupristin/dalfopristin - total
	Phenotype	MIC (mg/L)	WGS-S	WGS-R	Genes	Total		Phenotype	MIC (mg/L)	WGS-S	WGS-R	Genes	Total			WGS-S	WGS-R	Total	Percentage
		≤ 0,5	1					S	≤ 0,5	2	0		6		S	6	0	6	66.6667
		1							1	4	0				I	1	1	2	22.2222
		2	1					I	2	1	1	erm(T), msr(C) and lsa(E) (n=1)	2		R	1	0	1	11.1111
		4	1						4	0	0				Total	8	1	9
		> 4	13	7	erm(B) (n=7)			R	> 4	1	0	only erm(T) and msr(C), no dalfopristin AMR	1		Percentage	88.8889	11.1111
										8	1		9
	Linezolid (EUCAST CBP R>4)							Linezolid (EUCAST CBP R>4)							Enterococcus spp. - Linezolid - total
	Phenotype	MIC (mg/L)	WGS-S	WGS-R	Genes	Total		Phenotype	MIC (mg/L)	WGS-S	WGS-R	Genes	Total			WGS-S	WGS-R	Total	Percentage
	S	≤ 1	0	0		23		S	≤ 1	0	0		9		S	32	0	32	100
		2	23	0					2	9	0				R	0	0	0	0
		4	0	0					4	0	0				Total	32	0	32
	R	8	0	0		0		R	8	0	0		0		Percentage	100	0
		> 8	0	0					> 8	0	0
			23	0		23				9	0		9
	Vancomycin (EUCAST CBP R>4)							Vancomycin (EUCAST CBP R>4)							Enterococcus spp. - Vancomycin - total
	Phenotype	MIC (mg/L)	WGS-S	WGS-R	Genes	Total		Phenotype	MIC (mg/L)	WGS-S	WGS-R	Genes	Total			WGS-S	WGS-R	Total	Percentage
	S	≤ 0,25	0	0		23		S	≤ 0,25	0	0		9		S	32	0	32	100
		0.5	1	0					0.5	2	0				R	0	0	0	0
		1	10	0					1	7	0				Total	32	0	32
		2	12	0					2	0	0				Percentage	100	0
		4	0	0					4	0	0
	R	8	0	0		0		R	8	0	0		0
		16	0	0					16	0	0
		32	0	0					32	0	0
		> 32	0	0					> 32	0	0
			23	0		23				9	0		9
	Enterococcus faecalis - all antimicrobials - total							Enterococcus faecium - all antimicrobials - total							Enterococcus spp. - all antimicrobials - total
		WGS-S	WGS-R	Total	Percentage				WGS-S	WGS-R	Total	Percentage				WGS-S	WGS-R	Total	Percentage
	MIC-S	92	0	92	100			MIC-S	34	1	35	77.7778			MIC-S	126	1	127	92.7007
	MIC-R	0	0	0	0			MIC-R	1	9	10	22.2222			MIC-R	1	9	10	7.29927
	Total	92	0	92				Total	35	10	45				Total	127	10	137
	Percentage	100	0					Percentage	77.7778	22.2222					Percentage	92.7007	7.29927
	Antimicrobials present on MIC panel, considered for resistance epidemiology but not compared (not in ResFinder 4.0 database):
	Yellow cell: phenotypic resistance
	Levofloxacin	(uncomplicated UTI only)
			Enterococcus faecalis (n=23)	Enterococcus faecium (n=9)
			EUCAST CBP R>4	EUCAST CBP R>4
	Phenotype	MIC (mg/L)	Nr. of isolates	Nr. of isolates
	S	≤0,25	0	0
		0.5	0	0
		1	11	0
		2	10	0
		4	0	0
	R	>4	2	9
	Nitrofurantoin	(uncomplicated UTI only)
			Enterococcus faecalis (n=23)	Enterococcus faecium (n=9) - not analysed
			EUCAST CBP R>64	No clinical breakpoint
	Phenotype	MIC (mg/L)	Nr. of isolates	Nr. of isolates
	S	≤32	23	2
		64	0	6
	R	>64	0	1
	Antimicrobials present on MIC panel but not analyzed:
	Empty cell: no genes detected by ResFinder 4.0 database (when applicable)
	Erythromycin	No clinical breakpoint. Poor target for therapy.		No clinical breakpoint. Poor target for therapy.
		Enterococcus faecalis (n=23)		Enterococcus faecium (n=9)
	Breakpoints	No clinical breakpoint		No clinical breakpoint
	MIC (mg/L)	Nr. of isolates	Genes	Nr. of isolates	Genes
	≤ 0,25	1		1	msr(C) (n=1)
	0.5	2		0
	1	5		0
	2	8		0
	4	0		0
	>4	7	erm(B) (n=7)	8	erm(B) and msr(C) (n=6); erm(T) and msr(C) (n=2)
	Tetracycline	No clinical breakpoint. Poor target for therapy.		No clinical breakpoint. Poor target for therapy.
		Enterococcus faecalis (n=23)		Enterococcus faecium (n=9) - not analysed
	Breakpoints	No clinical breakpoint		No clinical breakpoint
	MIC (mg/L)	Nr. of isolates	Genes	Nr. of isolates	Genes
	≤ 2	9	tet(M) (n=1)	7	tet(M) (n=1)
	4	0
	8	0
	16	0
	> 16	14	tet(M) (n=13); tet(S) (n=1)	2	tet(L (n=2)
	Rifampicin	No clinical breakpoint. Poor target for therapy.		No clinical breakpoint. Poor target for therapy.
		Enterococcus faecalis (n=23)		Enterococcus faecium (n=9) - not analysed
	Breakpoints	No clinical breakpoint		No clinical breakpoint
	MIC (mg/L)	Nr. of isolates	Genes	Nr. of isolates	Genes
	0.5	0
	1	3		1
	2	8
	4	10		1
	>4	2		7
	Daptomycin	No clinical breakpoint
		Enterococcus faecalis (n=23)		Enterococcus faecium (n=9) - not analysed
		No clinical breakpoint		No clinical breakpoint
	MIC (mg/L)	Nr. of isolates	Genes	Nr. of isolates	Genes
	≤0,5	0		0
	1	13		1
	2	7		1
	4	1		7
	>4	2		0
	Moxifloxacin	No clinical breakpoint
		Enterococcus faecalis (n=23)		Enterococcus faecium (n=9)
		No clinical breakpoint		No clinical breakpoint
	MIC (mg/L)	Nr. of isolates	Genes	Nr. of isolates	Genes
	≤0,25	10		0
	0.5	11		0
	1	0		0
	2	0		0
	4	0		0
	>4	2		9
	Clindamycin	Intrinsic resistance
		Enterococcus faecalis (n=23)		Enterococcus faecium (n=9)
	Breakpoints	No clinical breakpoint		No clinical breakpoint
	MIC (mg/L)	Nr. of isolates	Genes	Nr. of isolates	Genes
	≤0,5	0		0
	1	0		0
	2	0		0
	>2	23	lsa(A) (n=16); lsa(A) and erm(B) (n=7)	9	erm(B) (n=6); erm(T) (n=1); erm(T), lsa(E) and lnu(B) (n=1); None (n=1)
	Cefoxitin (screen 6 mg/L)	Intrinsic resistance
		Enterococcus faecalis (n=23)		Enterococcus faecium (n=9)
	MIC (mg/L)	Nr. of isolates	Genes	Nr. of isolates	Genes
	6 mg/L	23		9
	Trimethoprim/sufamethoxazole	Intrinsic resistance
		Enterococcus faecalis (n=23)		Enterococcus faecium (n=9)
	MIC (mg/L)	Nr. of isolates	Genes	Nr. of isolates	Genes
	≤0,5	19		0
	1	0		0
	2	0		0
	4	0		1	dfrG (n=1)
	>4	4	dfrG (n=2)	8	dfrG (n=8)
	Ciprofloxacin	Out of range. EUCAST CBP R>4
		Enterococcus faecalis (n=23)		Enterococcus faecium (n=9)
	MIC (mg/L)	Nr. of isolates	Genes	Nr. of isolates	Genes
	≤ 1	11		0
	2	9		0
	>2	3		9	gyrA (p.S83Y), parC (p.S80I) (n=9)
	Chloramphenicol	No clinical breakpoint.
		Enterococcus faecalis (n=23)		Enterococcus faecium (n=9)
	MIC (mg/L)	Nr. of isolates	Genes	Nr. of isolates	Genes
	≤2	0		0
	4	0		0
	8	22		9
	16	0		0
	>16	1	cat (n=1)	0
	Gentamicin	Out of range. EUCAST CBP R>128
		Enterococcus faecalis (n=23)		Enterococcus faecium (n=9)
	MIC (mg/L)	Nr. of isolates	Genes	Nr. of isolates	Genes
	≤ 500	19		3	aac(6')-aph(2'') (n=2)
	> 500	4	aac(6')-aph(2'') (n=2)	6	aph(2'')-Ia, aac(6')-aph(2'') and aac(6')-Ii (n=4); aph(2'')-If and aac(6')-Ii (n=1); aac(6')-Ii (n=1)
	Streptomycin	Out of range. EUCAST CBP R>512
		Enterococcus faecalis (n=23)		Enterococcus faecium (n=9)
	MIC (mg/L)	Nr. of isolates	Genes	Nr. of isolates	Genes
	≤ 1000	18	ant(6)-Ia and aac(6')-aph(2'') (n=1)	3	aac(6')-aph(2'') (n=2)
	> 1000	5	ant(6)-Ia (n=4); ant(6)-Ia, aac(6')-aph(2'') and str (n=1)	6	aac(6')-aph(2'') and ant(6)-Ia (n=4); ant(6)-Ia (n=2)
	Oxacillin/2%NaCl	No clinical breakpoint. Not on ResFinder 4.0 database
		Enterococcus faecalis (n=23)		Enterococcus faecium (n=9)
	MIC (mg/L)	Nr. of isolates	Genes	Nr. of isolates	Genes
	≤0,25	0		0
	0.5	0		0
	1	0		0
	2	0		0
	4	0		0
	>4	23		9
	Gentamicin	Not applicable - only for HLAR
		Enterococcus faecalis (n=23)		Enterococcus faecium (n=9)
	MIC (mg/L)	Nr. of isolates	Genes	Nr. of isolates	Genes
	≤2	0		1	aac(6')-Ii and aac(6')-aph(2'') (n=1)
	4	0		1	aac(6')-Ii and aac(6')-aph(2'') (n=1)
	8	11		1	aac(6')-Ii (n=1)
	16	6		0
	>16	6	None (n=6); aac(6')-aph(2'') (n=2)	6	aac(6')-Ii, aph(2'')-Ia and aac(6')-aph(2'') (n=4); aac(6')-Ii and aph(2'')-If (n=1); aac(6')-Ii (n=1)
	Penicillin	No clinical breakpoint. Profile =ampicillin
		Enterococcus faecalis (n=23)		Enterococcus faecium (n=9)
	MIC (mg/L)	Nr. of isolates	Genes	Nr. of isolates	Genes
	≤0,06	0		0
	0.12	0		0
	0.25	0		0
	0.5	0		0
	1	0		0
	2	0		0
	4	23		0
	8	0		0
	>8	0		9
	Aerococcus spp. (n=5)
	Aerococcus urinae (n=3), Aerococcus sanguinicola (n=1), Aerococcus spp. (n=1)
	Penicillin (EUCAST CBP R>0,125)
	Phenotype	MIC (mg/L)	WGS-S	WGS-R	Genes	Total
	S	≤ 0,03	4	0		5
		0.06	1	0
		0.12	0	0
	R	0.25	0	0		0
		0.5	0	0
		1	0	0
		2	0	0
		4	0	0
		> 4	0	0
			5	0		5
	Meropenem (EUCAST CBP R>0,25)
	Phenotype	MIC (mg/L)	WGS-S	WGS-R	Genes	Total
	S	≤0,25	5	0		5
	R	0.5	0	0		0
		1	0	0
		2	0	0
		>2	0	0
			5	0		5
	Vancomycin (EUCAST CBP R>1)
	Phenotype	MIC (mg/L)	WGS-S	WGS-R	Genes	Total
	S	≤ 0,5	5	0		5
		1	0	0
	R	2	0	0		0
		4	0	0
		> 4	0	0
			5	0		5
	Aerococcus spp. - all antimicrobials - total
		WGS-S	WGS-R	Total	Percentage
	MIC-S	15	0	15	100
	MIC-R	0	0	0	0
	Total	15	0	15
	Percentage	100	0
	Antimicrobials present on MIC panel, considered for resistance epidemiology but not compared (not in ResFinder 4.0 database):
	Yellow cell: phenotypic resistance
	Levofloxacin (uncomplicated UTI only)	EUCAST CBP R>2
	MIC (mg/L)	Nr. of isolates
	≤0,5	3
	1	1
	2	1
	4	0
	>4	0
	Antimicrobials present on MIC panel but not analyzed:
	Empty cell: no genes detected by ResFinder 4.0 database (when applicable)
	Amoxicillin/Clavulanic acid	No clinical breakpoint
	MIC (mg/L)	Nr. of isolates	Genes
	≤2	5
	4	0
	6	0
	8	0
	16	0
	>16	0
	Cefuroxime	No clinical breakpoint
	MIC (mg/L)	Nr. of isolates	Genes
	≤0,5	3
	1	1
	2	0
	4	1
	>4	0
	Ceftriaxone	No clinical breakpoint
	MIC (mg/L)	Nr. of isolates	Genes
	≤0,12	3
	0.25	0
	0.5	2
	1	0
	2	0
	>2	0
	Cefotaxime	No clinical breakpoint
	MIC (mg/L)	Nr. of isolates	Genes
	≤0,12	3
	0.25	0
	0.5	2
	1	0
	2	0
	4	0
	>4	0
	Cefepime	No clinical breakpoint
	MIC (mg/L)	Nr. of isolates	Genes
	≤0,5	4
	1	1
	2	0
	4	0
	8	0
	>8	0
	Ertapenem	No clinical breakpoint
	MIC (mg/L)	Nr. of isolates	Genes
	≤0,5	5
	1	0
	2	0
	4	0
	>4	0
	Azithromycin	No clinical breakpoint
	MIC (mg/L)	Nr. of isolates	Genes
	≤ 0,25	5
	0.5	0
	1	0
	2	0
	> 2	0
	Erythromycin	No clinical breakpoint
	MIC (mg/L)	Nr. of isolates	Genes
	≤ 0,25	5
	0.5	0
	1	0
	2	0
	> 2	0
	Clindamycin	No clinical breakpoint
	MIC (mg/L)	Nr. of isolates	Genes
	≤ 0,12	3
	0.25	2
	0.5	0
	1	0
	> 1	0
	Daptomycin	No clinical breakpoint. Not on ResFinder 4.0 database
	MIC (mg/L)	Nr. of isolates	Genes
	≤0,06	4
	0.12	1
	0.25	0
	0.5	0
	1	0
	2	0
	>2	0
	Moxifloxacin	No clinical breakpoint. Not on ResFinder 4.0 database
	MIC (mg/L)	Nr. of isolates	Genes
	≤1	5
	2	0
	4	0
	8	0
	>8	0
	Trimethoprim/sufamethoxazole	No clinical breakpoint
	MIC (mg/L)	Nr. of isolates	Genes
	≤ 0,5/9,5	4
	1/19	0
	2/38	0
	4/76	1
	> 4/76	0
	Chloramphenicol	No clinical breakpoint
	MIC (mg/L)	Nr. of isolates	Genes
	≤ 1	0
	2	0
	4	4
	8	1
	16	0
	32	0
	> 32	0
	Tetracycline	No clinical breakpoint
	MIC (mg/L)	Nr. of isolates	Genes
	≤ 1	5
	2	0
	4	0
	8	0
	> 8	0
	Tigecycline	No clinical breakpoint
	MIC (mg/L)	Nr. of isolates	Genes
	≤ 0,015	2
	0.03	1
	0.06	2
	0.12	0
	> 0,12	0
	Linezolid	No clinical breakpoint
	MIC (mg/L)	Nr. of isolates	Genes
	≤ 0,25	0
	0.5	2
	1	3
	2	0
	4	0
	> 4	0
	Corynebacterium spp. (n=3)
	Corynebacterium striatum (n=2), Corynebacterium sp. (n=1)
	Penicillin (EUCAST CBP R>0.125)
	Phenotype	MIC (mg/L)	WGS-S	WGS-R	Genes	Total
	S	≤ 0.06	0	0		0
		0.12	0	0
	R	0.25	0	0		3
		0.5	2	0
		1	0	0
		2	0	0
		4	0	0
		8	0	0
		>8	1	0
			3	0		3
	Ciprofloxacin (EUCAST CBP R>1)
	Phenotype	MIC (mg/L)	WGS-S	WGS-R	Genes	Total
	I	≤ 1	2	0		2
	R	2	0	0		1
		>2	1	0
			3	0		3
	Clindamycin (EUCAST CBP R>0.5)
	Phenotype	MIC (mg/L)	WGS-S	WGS-R	Genes	Total
	S	≤ 0.5	0	0		0
	R	1	2	0		3
		2	0	0
		>2	0	1	erm(X) and D test positive (n=1)
			2	1		3
	Tetracycline (EUCAST CBP R>2)
	Phenotype	MIC (mg/L)	WGS-S	WGS-R	Genes	Total
	S	≤ 2	2	0		2
	R	4	0	0		1
		8	0	0
		16	0	0
		>16	0	1	tet(W) (n=1)
			2	1		3
	Vancomycin (EUCAST CBP R>2)
	Phenotype	MIC (mg/L)	WGS-S	WGS-R	Genes	Total
	S	≤ 0.25	0	0		3
		0.5	3	0
		1	0	0
		2	0	0
	R	4	0	0		0
		8	0	0
		16	0	0
		32	0	0
		>32	0	0
			3	0		3
	Linezolid (EUCAST CBP R>2)
	Phenotype	MIC (mg/L)	WGS-S	WGS-R	Genes	Total
	S	≤ 1	3	0		3
		2	0	0
	R	4	0	0		0
		8	0	0
		>8	0	0
			3	0		3
	Rifampicin (EUCAST CBP R>0,06)
	Phenotype	MIC (mg/L)	WGS-S	WGS-R	Genes	Total
	S (<=0.06) or I (0.12-0.5)	≤ 0.5	3	0		3
	R	1	0	0		0
		2	0	0
		4	0	0
		>4	0	0
			3	0		3
	Corynebacterium spp. - all antimicrobials - total
		WGS-S	WGS-R	Total	Percentage
	MIC-S	13	0	13	61.9048
	MIC-R	6	2	8	38.0952
	Total	19	2	21
	Percentage	90.4762	9.52381
	Antimicrobials present on MIC panel, considered for resistance epidemiology but not compared (not in ResFinder 4.0 database):
	Yellow cell: phenotypic resistance
	Moxifloxacin	EUCAST CBP R>0,5
	Phenotype	MIC (mg/L)	Nr. of isolates
	S	≤0,25	2
		0.5	0
	R	1	0
		2	1
		4	0
		>4	0
	Antimicrobials present on MIC panel but not analyzed:
	Empty cell: zero or no genes detected by ResFinder 4.0 database (when applicable)
	Antimicrobial	Ampicillin	Cefoxitin Screen	Oxacillin/2%NaCl	Levofloxacin	Erythromycin	Daptomycin	Trimethoprim/sufamethoxazole	Chloramphenicol	Tigecycline	Gentamicin	Gentamycin 500	Streptomycin 1000	Quinupristin/dalfopristin	Nitrofurantoin
	Range on MIC panel	≤0,12 - >8	6 mg/L, Pos/Neg	≤0,25 - >4	≤0,25 - >4	≤0,25 - >4	≤0,5 - >4	≤0,5 - >4	≤2 - >16	≤0,03 - >0,5	≤2 - >16	Pos/Neg	Pos/Neg	≤0,5 - >4	≤32 - >64
	Breakpoint	No clinical breakpoint	No clinical breakpoint	No clinical breakpoint	No clinical breakpoint	No clinical breakpoint	No clinical breakpoint	No clinical breakpoint	No clinical breakpoint	No clinical breakpoint	No clinical breakpoint	No clinical breakpoint	No clinical breakpoint	No clinical breakpoint	No clinical breakpoint
	MIC results and genes detected	0.5	Neg	4	<=0,25	<=0,25	<=0,5	<=0,5/9,5	<=2	<=0,03	<=2	Neg	Neg	<=0,5	>64
		None	None			None		None	None	None	None	None	None	None
		0.5	Neg	4	<=0,25	<=0,25	<=0,5	<=0,5/9,5	<=2	<=0,03	<=2	Neg	Neg	<=0,5	>64
		None	None			None		None	None	None	None	None	None	None
		>8	Pos	>4	4	>4	<=0,5	>4/76	>16	0.25	<=2	Neg	Neg	<=0,5	>64
		None	None			erm(X) (erm(X)_X51472)		None	cmx (cmx_U85507)	None	None	None	aph(3'')-Ib (aph(3'')-Ib_AF321551), aph(3'')-Ib (aph(3'')-Ib_AF321550), aph(3'')-Ib (aph(3'')-Ib_AF313472), aph(6)-Id (aph(6)-Id_M28829), aph(3'')-Ib (aph(3'')-Ib_AF024602)	erm(X) (erm(X)_X51472) (quinupristin only)
	Enterobacterales (n=243)
	Escherichia coli (n=171)							Klebsiella spp. (n=34)							Enterobacter spp. (n=10)							Citrobacter spp. (n=10)							Proteus mirabilis (n=10)							Other Enterobacterales (n=8)
								K. pneumoniae (n=30), K. oxytoca (n=10), K. variicola (n=1), Klebsiela spp. (n=3)							E. cloacae (n=7), E. aerogenes (n=2), E. bugandensis (n=1)							C. koseri (n=5), C. freundii (n=3), C. braakii (n=2)														Serratia marcescens (n=1), Salmonella enterica (n=1), Yersinia enterocolitica (n=1), Raoultella planticola (n=1), Erwinia persicina (n=1), Morganella morganii (n=1), Providencia rettgeri (n=1)
	Ampicillin (EUCAST CBP R>8)							Ampicillin - intrinsic resistance - not analysed							Ampicillin - intrinsic resistance - not analysed							Ampicillin - intrinsic resistance - not analysed							Ampicillin (EUCAST CBP R>8)							Ampicillin (EUCAST CBP R>8) - Only Erwinia and Salmonella (others intrinsic R)							All Enterobacterales - Ampicillin - total
	Phenotype	MIC (mg/L)	WGS-S	WGS-R	Genes	Total		Phenotype	MIC (mg/L)	WGS-S	WGS-R	Genes	Total		Phenotype	MIC (mg/L)	WGS-S	WGS-R	Genes	Total		Phenotype	MIC (mg/L)	WGS-S	WGS-R	Genes	Total		Phenotype	MIC (mg/L)	WGS-S	WGS-R	Genes	Total		Phenotype	MIC (mg/L)	WGS-S	WGS-R	Genes	Total			WGS-S	WGS-R	Total	Percentage
	S	≤ 4	102	0		105			≤ 4							≤ 4							≤ 4				1		S	≤ 4	8			8		S	≤ 4	0	0		0		S	112	1	113	61.7486
		8	2	1	blaCTX-M-186 and blaOXA-1 (n=1)				8							8				1			8							8	0						8	0	0				R	0	70	70	38.2514
	R	16	0	0		66			16				1			16							16				1		R	16	0			2		R	16	0	0		2		Total	112	71	183
		32	0	0					32				14			32							32				4			32	0						32	0	0				Percentage	61.2022	38.7978
		> 32	0	66	blaTEM-1B (n=43); blaTEM-1C (n=4); blaTEM-1D (n=1); blaTEM-1A (n=1); blaTEM-26, blaTEM-1A and/or blaTEM-154 (n=1); blaTEM-1B, blaTEM-30, and/or blaTEM-207 (n=1); blaTEM-141, blaTEM-1B, blaTEM-206, blaTEM-57, blaTEM-33, blaTEM-213 and/or blaTEM-34 (n=1); blaSHV-102, blaSHV-48 and/or blaSHV-1 (n=1); blaOXA-1 (n=3); blaOXA-1 and blaCTX-M-15 (n=4); blaCTX-M-15 (n=2); blaCTX-M-27 (n=2); blaCTX-M-14 (n…				> 32				19			> 32				9			> 32				4			> 32	0	2	blaTEM-1B (n=1); blaCARB-2 (n=1)				> 32	0	2	blaTEM-1B (n=1) (Salmonella); blaERP-1 (n=!) (Erwinia)
			104	67		171																									8	2		10				0	2		2
	Ticarcillin/clavulanic acid (EUCAST CBP R>16)							Ticarcillin/clavulanic acid (EUCAST CBP R>16)							Ticarcillin/clavulanic acid (EUCAST CBP R>16)							Ticarcillin/clavulanic acid (EUCAST CBP R>16)							Ticarcillin/clavulanic acid (EUCAST CBP R>16)							Ticarcillin/clavulanic acid (EUCAST CBP R>16)							All Enterobacterales - Ticarcillin/clavulanic acid - total
	Phenotype	MIC (mg/L)	WGS-S	WGS-R	Genes	Total		Phenotype	MIC (mg/L)	WGS-S	WGS-R	Genes	Total		Phenotype	MIC (mg/L)	WGS-S	WGS-R	Genes	Total		Phenotype	MIC (mg/L)	WGS-S	WGS-R	Genes	Total		Phenotype	MIC (mg/L)	WGS-S	WGS-R	Genes	Total		Phenotype	MIC (mg/L)	WGS-S	WGS-R	Genes	Total			WGS-S	WGS-R	Total	Percentage
	S (<=8) or I (=16)	≤ 16	136	1	blaTEM-154 (n=1)	137		S (<=8) or I (=16)	≤ 16	11	17	blaSHV-26 (n=5); blaSHV-56 (n=2); blaOXY-2-7 (n=2); blaOXY-2-8 (n=2); blaOXY-2-1 (n=1); blaOXY-2-5 (n=1); blaOXY-2-10 (n=1); blaOXY-1-3 (n=1); blaOXY-5-1 (n=1); blaOXY-6-2 (n=1)	28		S (<=8) or I (=16)	≤ 16	2	5	blaACT-5 (n=2); blaACT-12 (n=2); blaACT-14 (n=1);	7		S (<=8) or I (=16)	≤ 16	0	9	blaMAL-1 (n=5); blaCMY-48 (n=2); blaCMY-34 (n=1); blaCMY-83 (n=1)	9		S (<=8) or I (=16)	≤ 16	10	0		10		S (<=8) or I (=16)	≤ 16	5	3	blaSRT-2 (n=2) (Serratia); blaDHA-1 and/or blaDHA-17 (n=1) (Morganella)	8		S or I	164	35	199	81.893
	R	32	17	2	blaTEM-30 (n=1); blaTEM-33 and blaTEM-34 (n=1)	34		R	32	1	0		6		R	32	0	0		3		R	32	0	1	blaCMY-93 (n=1)	1		R	32	0	0		0		R	32	0	0		0		R	35	9	44	18.107
		64	4	1	blaDHA-1 (n=1)				64	1	0					64	1	0					64	0	0					64	0	0					64	0	0				Total	199	44	243
		> 64	10						> 64	1	3	blaSHV-56 (n=1); blaOXY-2-2 and/or blaOXY-2-7 (n=1)				> 64	0	2	blaACT-6 (n=1); blaMIR-1, blaMIR-5 and/or blaMIR-6 (n=1)				> 64	0	0					> 64	0	0					> 64	0	0				Percentage	81.893	18.107
			167	4		171				14	20		34				3	7		10				0	10		10				10	0		10				5	3		8
	Ceftazidime (EUCAST CBP R>4)							Ceftazidime (EUCAST CBP R>4)							Ceftazidime (EUCAST CBP R>4)							Ceftazidime (EUCAST CBP R>4)							Ceftazidime (EUCAST CBP R>4)							Ceftazidime (EUCAST CBP R>4)							All Enterobacterales - Ceftazidime - total
	Phenotype	MIC (mg/L)	WGS-S	WGS-R	Genes	Total		Phenotype	MIC (mg/L)	WGS-S	WGS-R	Genes	Total		Phenotype	MIC (mg/L)	WGS-S	WGS-R	Genes	Total		Phenotype	MIC (mg/L)	WGS-S	WGS-R	Genes	Total		Phenotype	MIC (mg/L)	WGS-S	WGS-R	Genes	Total		Phenotype	MIC (mg/L)	WGS-S	WGS-R	Genes	Total			WGS-S	WGS-R	Total	Percentage
	S	≤ 1	155	6	blaCTX-M-186 (n=1); blaSHV-102 (n=1); blaTEM-207 (n=1) blaTEM-213 (n=1); blaCTX-M-14 (n=1); blaCTX-M-15 (n=1)	161		S	≤ 1	10	22	blaSHV-40 (n=4); blaSHV-98 (n=4); blaSHV-13 and/or blaSHV-70 (n=2); blaSHV-38 (n=1); blaCTX-M-14 (n=1); blaOXY-2-7 (n=1); blaOXY-2-8 (n=2); blaOXY-2-1 (n=1); blaOXY-2-5 (n=1); blaOXY-2-10 (n=1); blaOXY-1-3 (n=1); blaOXY-5-1 (n=1); blaOXY-6-2 (n=1); blaOXY-2-2 and/or blaOXY-2-7 (n=1)	32		S	≤ 1	2	5	blaACT-5 (n=2); blaACT-12 (n=1); blaACT-14 (n=1); blaMIR-1, blaMIR-5 and/or blaMIR-6 (n=1)	7		S	≤ 1	5	4	blaCMY-48 (n=2); blaCMY-34 (n=1); blaCMY-83 (n=1)	9		S	≤ 1	10	0		10		S	≤ 1	5	3	blaSRT-2 (n=2) (Serratia); blaDHA-1 and/or blaDHA-17 (n=1) (Morganella)	8		S	187	40	227	93.4156
	I	2	0	1	blaTEM-26 and blaTEM-154 (n=1)	3		I	2	0	0		0		I	2	0	1	blaACT-12 (n=1)	1		I	2	0	0		0		I	2	0	0		0		I	2	0	0		0		I	1	3	4	1.64609
		4	1	1	blaCTX-M-15 (n=1)				4	0	0					4	0	0					4	0	0					4	0	0					4	0	0				R	1	11	12	4.93827
	R	8	0	3	blaCTX-M-17 (n=2); blaCTX-M-15 (n=1)	7		R	8	0	0		2		R	8	0	0		2			8	0	0		1			8	0	0		0			8	0	0		0		Total	189	54	243
		16	0	2	blaCTX-M-15 (n=1); blaDHA-1 (n=1)				16	0	1	blaCTX-M-15 and blaOXY-2-8 (n=1)				16	0	0					16	0	0					16	0	0					16	0	0				Percentage	77.7778	22.2222
		32	0	2	blaCTX-M-15 (n=2)				32	0	0					32	0	0					32	0	1	blaCMY-93 (n=1)				32	0	0					32	0	0
		> 32	0	0					> 32	0	1	blaCTX-M-15 (n=1)				> 32	1	1	blaACT-6 (n=1)			R	> 32	0	0				R	> 32	0	0				R	> 32	0	0
			156	15		171				10	24		34				3	7		10				5	5		10				10	0		10				5	3		8
	Ceftriaxone (EUCAST CBP R>2)	(indications other thn meningitis)						Ceftriaxone (EUCAST CBP R>2)	(indications other thn meningitis)						Ceftriaxone (EUCAST CBP R>2)	(indications other thn meningitis)						Ceftriaxone (EUCAST CBP R>2)	(indications other thn meningitis)						Ceftriaxone (EUCAST CBP R>2)	(indications other thn meningitis)						Ceftriaxone (EUCAST CBP R>2)	(indications other thn meningitis)						All Enterobacterales - Ceftriaxone - total
	Phenotype	MIC (mg/L)	WGS-S	WGS-R	Genes	Total		Phenotype	MIC (mg/L)	WGS-S	WGS-R	Genes	Total		Phenotype	MIC (mg/L)	WGS-S	WGS-R	Genes	Total		Phenotype	MIC (mg/L)	WGS-S	WGS-R	Genes	Total		Phenotype	MIC (mg/L)	WGS-S	WGS-R	Genes	Total		Phenotype	MIC (mg/L)	WGS-S	WGS-R	Genes	Total			WGS-S	WGS-R	Total	Percentage
	S	≤ 1	157	5	blaCTX-M-186 (n=1); blaSHV-102 (n=1); blaTEM-207 (n=1) blaTEM-213 (n=1); blaTEM-26 and blaTEM-154 (n=1)	162		S	≤ 1	19	11	blaSHV-40 (n=4); blaSHV-98 (n=4); blaSHV-13 and/or blaSHV-70 (n=2); blaSHV-38 (n=1)	30		S	≤ 1	8	0		8		S	≤ 1	9	0		9		S	≤ 1	10	0		10		S	≤ 1	8	0		8		S	211	16	227	93.4156
	I	2	0	0		0		I	2	0	0		0		I	2	0	0		0		I	2	0	0		0		I	2	0	0		0		I	2	0	0		0		I	0	0	0	0
	R	4	0	0		9		R	4	0	0		4		R	4	0	0		2		R	4	0	0		1		R	4	0	0		0		R	4	0	0		0		R	4	12	16	6.58436
		8	0	0					8	0	0					8	0	0					8	0	0					8	0	0					8	0	0				Total	215	28	243
		16	0	1	blaCTX-M-15 (n=1)				16	1	0					16	0	0					16	1	0					16	0	0					16	0	0				Percentage	88.4774	11.5226
		32	0	0					32	0	1	blaCTX-M-14 (n=1)				32	0	0					32	0	0					32	0	0					32	0	0
		64	0	1	blaCTX-M-15 (n=1)				64	0	0					64	1	0					64	0	0					64	0	0					64	0	0
		> 64	0	7	blaCTX-M-15 (n=4); blaCTX-M-27 (n=2); blaCTX-M-14 (n=1)				> 64	0	2	blaCTX-M-15 (n=2)				> 64	1	0					> 64	0	0					> 64	0	0					> 64	0	0
			157			171				20	14		34				10	0		10				10	0		10				10	0		10				8	0		8
	Cefepime (EUCAST CBP R>4)							Cefepime (EUCAST CBP R>4)							Cefepime (EUCAST CBP R>4)							Cefepime (EUCAST CBP R>4)							Cefepime (EUCAST CBP R>4)							Cefepime (EUCAST CBP R>4)							All Enterobacterales - Cefepime - total
	Phenotype	MIC (mg/L)	WGS-S	WGS-R	Genes	Total		Phenotype	MIC (mg/L)	WGS-S	WGS-R	Genes	Total		Phenotype	MIC (mg/L)	WGS-S	WGS-R	Genes	Total		Phenotype	MIC (mg/L)	WGS-S	WGS-R	Genes	Total		Phenotype	MIC (mg/L)	WGS-S	WGS-R	Genes	Total		Phenotype	MIC (mg/L)	WGS-S	WGS-R	Genes	Total			WGS-S	WGS-R	Total	Percentage
	S (<=1) or I (2-4)	≤ 4	154	13	blaOXA-1 (n=3); blaOXA-1 and blaCTX-M-15 (n=2); blaCTX-M-15 (n=1); blaCTX-M-14 (n=1); blaCTX-M-27 (n=1); blaCTX-M-186 and blaOXA-1 (n=1); blaTEM-207 (n=1); blaTEM-213 (n=1); blaTEM-26 and blaTEM-154 (n=1); blaSHV-102 (n=1)	167		S (<=1) or I (2-4)	≤ 4	20	13	blaSHV-40 (n=4); blaSHV-98 (n=4); blaSHV-13 and/or blaSHV-70 (n=2); blaSHV-38 (n=1); blaCTX-M-14 (n=1), blaCTX-M-15 (n=1)	33		S (<=1) or I (2-4)	≤ 4	10	0		10		S (<=1) or I (2-4)	≤ 4	10	0		10		S (<=1) or I (2-4)	≤ 4	10	0		10		S (<=1) or I (2-4)	≤ 4	8	0		8		S or I	212	26	238	97.9424
	R	8	0	2	blaCTX-M-27 (n=1); blaOXA-1 and blaCTX-M-15 (n=1)	4		R	8	0	0		1		R	8	0	0		0		R	8	0	0		0		R	8	0	0		0		R	8	0	0		0		R	0	5	5	2.05761
		16	0	0					16	0	0					16	0	0					16	0	0					16	0	0					16	0	0				Total	212	31	243
		32	0	1	blaOXA-1 and blaCTX-M-15 (n=1)				32	0	0					32	0	0					32	0	0					32	0	0					32	0	0				Percentage	87.2428	12.7572
		> 32	0	1	blaCTX-M-15 (n=1)				> 32	0	1	blaCTX-M-15 (n=1)				> 32	0	0					> 32	0	0					> 32	0	0					> 32	0	0
			154	17		171				20	14		34				10	0		10				10	0		10				10	0		10				8	0		8
	Aztreonam (EUCAST CBP R>4)							Aztreonam (EUCAST CBP R>4)							Aztreonam (EUCAST CBP R>4)							Aztreonam (EUCAST CBP R>4)							Aztreonam (EUCAST CBP R>4)							Aztreonam (EUCAST CBP R>4)							All Enterobacterales - Aztreonam - total
	Phenotype	MIC (mg/L)	WGS-S	WGS-R	Genes	Total		Phenotype	MIC (mg/L)	WGS-S	WGS-R	Genes	Total		Phenotype	MIC (mg/L)	WGS-S	WGS-R	Genes	Total		Phenotype	MIC (mg/L)	WGS-S	WGS-R	Genes	Total		Phenotype	MIC (mg/L)	WGS-S	WGS-R	Genes	Total		Phenotype	MIC (mg/L)	WGS-S	WGS-R	Genes	Total			WGS-S	WGS-R	Total	Percentage
	S (<=1) or I (2-4)	≤ 4	155	7	blaCTX-M-14 (n=1); blaCTX-M-15 (n=1); blaCTX-M-186 (n=1); blaTEM-207 (n=1); blaTEM-213 (n=1); blaTEM-26 and blaTEM-154 (n=1); blaSHV-102 (n=1)	162		S (<=1) or I (2-4)	≤ 4	19	12	blaSHV-40 (n=4); blaSHV-98 (n=4); blaSHV-13 and/or blaSHV-70 (n=2); blaSHV-38 (n=1); blaCTX-M-14 (n=1)	31		S (<=1) or I (2-4)	≤ 4	8	0		8		S (<=1) or I (2-4)	≤ 4	8	0		8		S (<=1) or I (2-4)	≤ 4	10	0		10		S (<=1) or I (2-4)	≤ 4	8	0		8		S or I	208	19	227	93.4156
	R	8	2	1	blaCTX-M-15 (n=1)	9		R	8	0	0		3		R	8	0	0		2		R	8	1	0		2		R	8	0	0		0		R	8	0	0		0		R	7	9	16	6.58436
		16		3	blaCTX-M-27 (n=2); blaCTX-M-15 (n=1)				16	0	0					16	0	0					16	1	0					16	0	0					16	0	0				Total	215	28	243
		32		1	blaCTX-M-15 (n=1)				32	1	1	blaCTX-M-15 (n=1)				32	0	0					32	0	0					32	0	0					32	0	0				Percentage	88.4774	11.5226
		> 32		2	blaCTX-M-15 (n=2)				> 32	0	1	blaCTX-M-15 (n=1)				> 32	2	0					> 32	0	0					> 32	0	0					> 32	0	0
			157	14		171				20	14		34				0	0		10				10	0		10				10	0		10				8	0		8
	Meropenem (EUCAST CBP R>8)	(indications other than meningitis)						Meropenem (EUCAST CBP R>8)	(indications other than meningitis)						Meropenem (EUCAST CBP R>8)	(indications other than meningitis)						Meropenem (EUCAST CBP R>8)	(indications other than meningitis)						Meropenem (EUCAST CBP R>8)	(indications other than meningitis)						Meropenem (EUCAST CBP R>8)	(indications other than meningitis)						All Enterobacterales - Meropenem - total
	Phenotype	MIC (mg/L)	WGS-S	WGS-R	Genes	Total		Phenotype	MIC (mg/L)	WGS-S	WGS-R	Genes	Total		Phenotype	MIC (mg/L)	WGS-S	WGS-R	Genes	Total		Phenotype	MIC (mg/L)	WGS-S	WGS-R	Genes	Total		Phenotype	MIC (mg/L)	WGS-S	WGS-R	Genes	Total		Phenotype	MIC (mg/L)	WGS-S	WGS-R	Genes	Total			WGS-S	WGS-R	Total	Percentage
	S	≤ 1	171	0		171		S	≤ 1	34	0		34		S	≤ 1	10	0		10		S	≤ 1	10	0		10		S	≤ 1	9	0		9		S	≤ 1	8	0		8		S	242	0	242	99.5885
		2	0	0					2	0	0					2	0	0					2	0	0					2	0	0					2	0	0				I	1	0	1	0.411523
	I	4	0	0		0		I	4	0	0		0		I	4	0	0		0		I	4	0	0		0		I	4	1	0		1		I	4	0	0		0		R	0	0	0	0
		8	0	0					8	0	0					8	0	0					8	0	0					8	0	0					8	0	0				Total	243	0	243
	R	> 8	0	0		0		R	> 8	0	0		0		R	> 8	0	0		0		R	> 8	0	0		0		R	> 8	0	0		0		R	> 8	0	0		0		Percentage	100	0
			171	0		171				34	0		34				10	0		10				10	0		10				10	0		10				8	0		8
	Ciprofloxacin (EUCAST CBP R>0,5)							Ciprofloxacin (EUCAST CBP R>0,5)							Ciprofloxacin (EUCAST CBP R>0,5)							Ciprofloxacin (EUCAST CBP R>0,5)							Ciprofloxacin (EUCAST CBP R>0,5)							Ciprofloxacin (EUCAST CBP R>0,5) - Except Salmonella (EUCAST CBP out of range R>0,06)							All Enterobacterales - Ciprofloxacin - total
	Phenotype	MIC (mg/L)	WGS-S	WGS-R	Genes	Total		Phenotype	MIC (mg/L)	WGS-S	WGS-R	Genes	Total		Phenotype	MIC (mg/L)	WGS-S	WGS-R	Genes	Total		Phenotype	MIC (mg/L)	WGS-S	WGS-R	Genes	Total		Phenotype	MIC (mg/L)	WGS-S	WGS-R	Genes	Total		Phenotype	MIC (mg/L)	WGS-S	WGS-R	Genes	Total			WGS-S	WGS-R	Total	Percentage
	S (<= 0.25) or I (=0.5)	≤ 0,5	126	22	gyrA (p.S83L) (n=6); gyrA (p.S83A) (n=2); gyrA (p.S83V) (n=1); gyrA (p.D87G) (n=1); parE (p.I529L) (n=3); parE (p.I355T) (n=2); parC (p.S80I) (n=2); parC (p.S57T) and parE (p.I355T) (n=3); qnrB4 (n=1); aac(6')-Ib-cr (n=1)	148		S (<= 0.25) or I (=0.5)	≤ 0,5	0	31	OqxA, OqxB (n=23); OqxB (n=7); OqxA, OqxB, qnrS1 (n=1)	31		S (<= 0.25) or I (=0.5)	≤ 0,5	0	10	OqxA, OqxB (n=9); OqxA, OqxB, qnrS1 (n=1)	10		S (<= 0.25) or I (=0.5)	≤ 0,5	9	1	qnrB9 (n=1)	10		S (<= 0.25) or I (=0.5)	≤ 0,5	8	0		8		S (<= 0.25) or I (=0.5)	≤ 0,5	4	3	OqxB (n=3)	7		S or I	147	67	214	88.4298
	R	1	0	0		23		R	1	0	1	OqxA, OqxB, qnrB1 (n=1)	3		R	1	0	0		0		R	1	0	0		0		R	1	0	0		2		R	1	0	0		0		R	2	26	28	11.5702
		2	0	1	qnrS1 and gyrA (p.S83L) (n=1)				2	0	0					2	0	0					2	0	0					2	1	0					2	0	0				Total	149	93	242
		4	0	0					4	0	0					4	0	0					4	0	0					4	1	0					4	0	0				Percentage	61.5702	38.4298
		> 4	0	22	parC (p.S80I), parC (p.E84V), parE (p.I529L), gyrA (p.S83L), gyrA (p.D87N) (n=5); parE (p.S458A), parC (p.S80I), gyrA (p.S83L), gyrA (p.D87N) (n=4); parC (p.E84V), parC (p.S80I), parE (p.I529L), gyrA (p.S83L), gyrA (p.D87N) (n=3); aac(6')-Ib-cr, parC (p.S80I), parC (p.E84V), parE (p.I529L), gyrA (p.S83L), gyrA (p.D87N) (n=3); aac(6')-Ib-cr, parE (p.S458A), parC (p.S80I), gyrA (p.S83L), gyrA (p.D8…				> 4	0	2	OqxA, OqxB, gyrA (p.D87G) (n=1); OqxA, OqxB, gyrA (p.S83F) (n=1)				> 4	0	0					> 4	0	0					> 4	0	0					> 4	0	0
			126	45		171				0	34		34				0	10		10				9	1		10				10	0		10				4	3		7
	Trimethoprim/sufamethoxazole (EUCAST CBP R>4)							Trimethoprim/sufamethoxazole (EUCAST CBP R>4)							Trimethoprim/sufamethoxazole (EUCAST CBP R>4)							Trimethoprim/sufamethoxazole (EUCAST CBP R>4)							Trimethoprim/sufamethoxazole (EUCAST CBP R>4)							Trimethoprim/sufamethoxazole (EUCAST CBP R>4)							All Enterobacterales - Trimethoprim/sufamethoxazole - total
	Phenotype	MIC (mg/L)	WGS-S	WGS-R	Genes	Total		Phenotype	MIC (mg/L)	WGS-S	WGS-R	Genes	Total		Phenotype	MIC (mg/L)	WGS-S	WGS-R	Genes	Total		Phenotype	MIC (mg/L)	WGS-S	WGS-R	Genes	Total		Phenotype	MIC (mg/L)	WGS-S	WGS-R	Genes	Total		Phenotype	MIC (mg/L)	WGS-S	WGS-R	Genes	Total			WGS-S	WGS-R	Total	Percentage
	S	≤ 0,5	130	2	dfrA17 and sul1 (n=2)	134		S	≤ 0,5	27	1	OqxA, OqxB and sul1 (n=1)	28		S	≤ 0,5	9	0		10		S	≤ 0,5	10	0		10		S	≤ 0,5	7	0		8		S	≤ 0,5	7	0		8		S	195	3	198	81.4815
		1	2	0					1	0	0					1	1	0					1	0	0					1	0	0					1	1	0				I	0	0	0	0
		2	0	0					2	0	0					2	0	0					2	0	0					2	1	0					2	0	0				R	1	44	45	18.5185
	I	4	0	0		0		I	4	0	0		0		I	4	0	0		0		I	4	0	0		0		I	4	0	0		0		I	4	0	0		0		Total	196	47	243
	R	> 4	1 (only sul1)	36	dfrA17 and sul1 (n=8); dfrA17, sul1 and sul2 (n=7); dfrA14 and sul2 (n=4); dfrA7, sul1 and sul2 (n=3); dfrA1, sul1 and sul2 (n=3); dfrA5 and sul1 (n=2); dfrA5 and sul2 (n=2); dfrA1 and sul2 (n=1); dfrA12, sul1 and sul2 (n=1); dfrA12 and sul3 (n=1); dfrA36, sul1 ans sul2 (n=1); dfrA7 and sul2 (n=1); dfrA8 and sul2 (n=1); dfrA17, dfrA14, sul1 and sul2 (n=1)	37		R	> 4	0	6	OqxA, OqxB, dfrA14 and sul2 (n=3); OqxB, dfrA14 and sul2 (n=1); OqxA, OqxB, dfrA1, sul 1 and sul2 (n=1); OqxA, OqxB, dfrA15 and sul1 (n=1)	6		R	> 4	0	0		0		R	> 4	0	0		0		R	> 4	8	2	dfrA1, drfA15 and sul1 (n=1); dfrA1 and sul1 (n=1)	2		R	> 4	0	0		0		Percentage	80.6584	19.3416
			133	38		171				27	7		34				10	0		10				10	0		10				8	2		10				8	0		8
	Gentamicin (EUCAST CBP R>2)							Gentamicin (EUCAST CBP R>2)							Gentamicin (EUCAST CBP R>2)							Gentamicin (EUCAST CBP R>2)							Gentamicin (EUCAST CBP R>2)							Gentamicin (EUCAST CBP R>2) - Except Salmonella (intrinsic R)							All Enterobacterales - Gentamicin - total
	Phenotype	MIC (mg/L)	WGS-S	WGS-R	Genes	Total		Phenotype	MIC (mg/L)	WGS-S	WGS-R	Genes	Total		Phenotype	MIC (mg/L)	WGS-S	WGS-R	Genes	Total		Phenotype	MIC (mg/L)	WGS-S	WGS-R	Genes	Total		Phenotype	MIC (mg/L)	WGS-S	WGS-R	Genes	Total		Phenotype	MIC (mg/L)	WGS-S	WGS-R	Genes	Total			WGS-S	WGS-R	Total	Percentage
	S	≤ 2	162	0		162		S	≤ 2	33	0		33		S	≤ 2	10	0		10		S	≤ 2	10	0		10		S	≤ 2	9	0		9		S	≤ 2	7	0		7		S	231	0	231	95.4545
	R	4	1	1	aac(3)-Iid (n=1)	9		R	4	0			1		R	4	0	0		0		R	4	0	0		0		R	4	0	0		1		R	4	0	0		0		R	2	9	11	4.54545
		8	1	0					8	0	0					8	0	0					8	0	0					8	0	1	aac(3)-Id (n=1)				8	0	0				Total	233	9	242
		16	0	1	aac(3)-IV (n=1)				16	0	0					16	0	0					16	0	0					16	0	0					16	0	0				Percentage	96.281	3.71901
		> 16	0	5	aac(3)-Iia (n=2); aac(3)-Iid (n=3)				> 16	0	1	aac(3)-Iid (n=1)				> 16	0	0					> 16	0	0					> 16	0	0					> 16	0	0
			164	7		171				33	1		34				10	0		10				10	0		10				9	1		10				7	0		7
	Amikacin (EUCAST CBP R>8)							Amikacin (EUCAST CBP R>8)							Amikacin (EUCAST CBP R>8)							Amikacin (EUCAST CBP R>8)							Amikacin (EUCAST CBP R>8)							Amikacin (EUCAST CBP R>8) - Except Salmonella (intrinsic R)							All Enterobacterales - Amikacin - total
	Phenotype	MIC (mg/L)	WGS-S	WGS-R	Genes	Total		Phenotype	MIC (mg/L)	WGS-S	WGS-R	Genes	Total		Phenotype	MIC (mg/L)	WGS-S	WGS-R	Genes	Total		Phenotype	MIC (mg/L)	WGS-S	WGS-R	Genes	Total		Phenotype	MIC (mg/L)	WGS-S	WGS-R	Genes	Total		Phenotype	MIC (mg/L)	WGS-S	WGS-R	Genes	Total			WGS-S	WGS-R	Total	Percentage
	S	≤ 8	164	3	aac(6')-Ib-cr (n=3)	167		S	≤ 8	34	0		34		S	≤ 8	10	0		10		S	≤ 8	10	0		10		S	≤ 8	10	0		10		S	≤ 8	5	2 (Serratia)	aac(6')-Ic (n=2)	7		S	233	5	238	98.3471
	R	16	0	3	aac(6')-Ib-cr (n=3)	4		R	16	0	0		0		R	16	0	0		0		R	16	0	0		0		R	16	0	0		0		R	16	0	0		0		R	1	3	4	1.65289
		32	1	0					32	0	0					32	0	0					32	0	0					32	0	0					32	0	0				Total	234	8	242
		64	0	0					64	0	0					64	0	0					64	0	0					64	0	0					64	0	0				Percentage	96.6942	3.30579
		> 64	0	0					> 64	0	0					> 64	0	0					> 64	0	0					> 64	0	0					> 64	0	0
			165	6		171				34	0		34				10	0		10				10	0		10				10	0		10				5	2		7
	Colistin (EUCAST CBP R>2)							Colistin (EUCAST CBP R>2)							Colistin (EUCAST CBP R>2)							Colistin (EUCAST CBP R>2)							Colistin - intrinsic resistance - not tested							Colistin (EUCAST CBP R>2) - Except Serratia, Morganella and Providencia (intrinsic R)							All Enterobacterales - Colistin - total
	Phenotype	MIC (mg/L)	WGS-S	WGS-R	Genes	Total		Phenotype	MIC (mg/L)	WGS-S	WGS-R	Genes	Total		Phenotype	MIC (mg/L)	WGS-S	WGS-R	Genes	Total		Phenotype	MIC (mg/L)	WGS-S	WGS-R	Genes	Total		Phenotype	MIC (mg/L)	WGS-S	WGS-R	Genes	Total		Phenotype	MIC (mg/L)	WGS-S	WGS-R	Genes	Total			WGS-S	WGS-R	Total	Percentage
	S	≤ 0,12	0	0		171		S	≤ 0,12	0	0		34		S	≤ 0,12	0	0		7		S	≤ 0,12	0	0		10			≤ 0,12						S	≤ 0,12	0	0		4		S	224	2	226	98.69
		0.25	56	2	pmrB (p.V161G) (n=2)				0.25	0	0					0.25	0	0					0.25	2	0					0.25							0.25	0	0				R	3	0	3	1.31004
		0.5	111	0					0.5	32	0					0.5	6	0					0.5	7	0					0.5							0.5	1	0				Total	227	2	229
		1	2	0					1	2	0					1	0	0					1	1	0					1							1	2	0				Percentage	99.1266	0.873362
		2	0	0					2	0	0					2	1	0					2	0	0					2							2	1	0
	R	4	0	0		0		R	4	0	0		0		R	4	0	0		3		R	4	0	0		0			4						R	4	0	0		0
		8	0	0					8	0	0					8	1	0					8	0	0					8							8	0	0
		16	0	0					16	0	0					16	1	0					16	0	0					16							16	0	0
		32	0	0					32	0	0					32	0	0					32	0	0					32							32	0	0
		64	0	0					64	0	0					64	1	0					64	0	0					64							64	0	0
		128	0	0					128	0	0					128	0	0					128	0	0					128							128	0	0
		> 128	0	0					> 128	0	0					> 128	0	0					> 128	0	0					> 128							> 128	0	0
			169	2		171				34	0		34				10	0		10				10	0		10											4	0		4
	Escherichia coli - all antimicrobials - total							Klebsiella spp. - all antimicrobials - total							Enterobacter spp. - all antimicrobials - total							Citrobacter spp. - all antimicrobials - total							Proteus mirabilis - all antimicrobials - total							Other Enterobacterales - all antimicrobials - total							All Enterobacterales - all antimicrobials - total
		WGS-S	WGS-R	Total	Percentage				WGS-S	WGS-R	Total	Percentage				WGS-S	WGS-R	Total	Percentage				WGS-S	WGS-R	Total	Percentage				WGS-S	WGS-R	Total	Percentage				WGS-S	WGS-R	Total	Percentage				WGS-S	WGS-R	Total	Percentage
	MIC-S	1786	64	1850	90.1559			MIC-S	241	107	348	93.0481			MIC-S	77	21	98	89.0909			MIC-S	91	14	105	95.4545			MIC-S	103	0	103	93.6364			MIC-S	70	11	81	97.5904			MIC-S	2368	217	2585	91.0532
	MIC-R	37	165	202	9.84405			MIC-R	5	21	26	6.95187			MIC-R	9	3	12	10.9091			MIC-R	3	2	5	4.54545			MIC-R	2	5	7	6.36364			MIC-R	0	2	2	2.40964			MIC-R	56	198	254	8.94681
	Total	1823	229	2052				Total	246	128	374				Total	86	24	110				Total	94	16	110				Total	105	5	110				Total	70	13	83				Total	2424	415	2839
	Percentage	88.8402	11.1598					Percentage	65.7754	34.2246					Percentage	78.1818	21.8182					Percentage	85.4545	14.5455					Percentage	95.4545	4.54545					Percentage	84.3373	15.6627					Percentage	85.3822	14.6178
	Antimicrobials present on MIC panel, considered for resistance epidemiology but not compared (not in ResFinder 4.0 database):
	Yellow cell: phenotypic resistance
	Ampicillin/sulbactam
			Escherichia coli (n=171)	Klebsiella spp. (n=34)	Citrobacter spp. (except C. freundii) (n=7)	Proteus mirabilis (n=10)	Other Enterobacterales (n=6)	Enterobacter spp. (n=10) - not analysed	Citrobacter freundii (n=3) - not analysed	Serratia (n=2) - not analysed
		Breakpoints	EUCAST CBP R>8	EUCAST CBP R>8	EUCAST CBP R>8	EUCAST CBP R>8	EUCAST CBP R>8	Intrinsic resistance	Intrinsic resistance	Intrinsic R
	Phenotype	MIC (mg/L)	Nr. of isolates	Nr. of isolates	Nr. of isolates	Nr. of isolates	Nr. of isolates	Nr. of isolates	Nr. of isolates	Nr. of isolates
	S	≤ 4	104	12	5	8	3	1	1	0
		8	17	7	0	1	2	0	1	1
	R	16	26	8	1	1	0	2	1	0
		32	15	3	0	0	1	3	0	1
		> 32	9	4	1	0	0	4	0	0
	Cefazolin	(infections originating from the urinary tract)
			Escherichia coli (n=171)	Klebsiella spp. (n=34)	Enterobacter spp. (n=10) - not analysed	Citrobacter spp. (n=10) - not analysed	Proteus mirabilis (n=10) - not analysed	Other Enterobacterales (n=8) - not analysed
		Breakpoints	EUCAST CBP R>4	EUCAST CBP R>4	No clinical breakpoint / Intrinsic R	No clinical breakpoint / Intrinsic R	No clinical breakpoint	No clinical breakpoint / Intrinsic R
	Phenotype	MIC (mg/L)	Nr. of isolates	Nr. of isolates	Nr. of isolates	Nr. of isolates	Nr. of isolates	Nr. of isolates
	I	≤ 4	148	20	0	5	7	2
	R	8	6	1	0	0	3	0
		16	3	7	0	1	0	0
		32	2	2	1	0	0	0
		> 32	12	4	9	4	0	6
	Cefuroxime
			Escherichia coli (n=171)	Klebsiella spp. (n=34)	Proteus mirabilis (n=10)	Raoultella (n=1)	Enterobacter spp. (n=10) - not analysed	Citrobacter spp. (n=10) - not analysed	Other Enterobacterales (n=7) - not analysed
		Breakpoints	EUCAST CBP R>8	EUCAST CBP R>8	EUCAST CBP R>8	EUCAST CBP R>8	No clinical breakpoint	No clinical breakpoint / Intrinsic R	No clinical breakpoint / Intrinsic R
	Phenotype	MIC (mg/L)	Nr. of isolates	Nr. of isolates	Nr. of isolates	Nr. of isolates	Nr. of isolates	Nr. of isolates	Nr. of isolates
	S (oral) or I (iv)	≤ 4	136	27	10	1	2	7	3
		8	6	1	0	0	4	1	1
	R	16	19	2	0	0	1	0	1
		32	0	0	0	0	0	0	0
		> 32	10	4	0	0	3	2	2
	Antimicrobials present on MIC panel but not analyzed:
	Empty cell: No genes detected by ResFinder 4.0 database (when antimicrobial is present in database)
	Piperacillin/tazobactam	Out of range
		Escherichia coli (n=171)		Klebsiella spp. (n=34)		Enterobacter spp. (n=10)		Citrobacter spp. (n=10)		Proteus mirabilis (n=10)		Other Enterobacterales (n=8)
	Breakpoints	EUCAST CBP R>8		EUCAST CBP R>8		EUCAST CBP R>8		EUCAST CBP R>8		EUCAST CBP R>8		EUCAST CBP R>8
	MIC (mg/L)	Nr. of isolates	Genes	Nr. of isolates	Genes	Nr. of isolates	Genes	Nr. of isolates	Genes	Nr. of isolates	Genes	Nr. of isolates	Genes
	≤ 16	166	blaOXA-1 (n=7); blaDHA-1 (n=1); blaTEM-30 (n=1); blaTEM-154 (n=1); blaTEM-33 and blaTEM-34 (n=1)	31	blaSHV-26 (n=5); blaSHV-56 (n=3); blaOXY-2-7 (n=2); blaOXY-2-8 (n=2); blaOXY-2-1 (n=1); blaOXY-2-5 (n=1); blaOXY-2-10 (n=1); blaOXY-1-3 (n=1); blaOXY-5-1 (n=1); blaOXY-6-2 (n=1)	8	blaACT-5 (n=2); blaACT-12 (n=2); blaACT-14 (n=1); blaMIR-5 and/or blaMIR-6 (n=1)	10	blaCMY-48 (n=2); blaCMY-34 (n=1); blaCMY-83 (n=1); blaCMY-93 (n=1)	10		8	blaSRT-2 (n=2) (Serratia); blaDHA-1 and/or blaDHA-17 (n=1) (Morganella)
	32	0		1	blaSHV-56 (n=1)	0		0		0		0
	64	1	blaOXA-1 (n=1)	0		1	blaACT-6 (n=1)	0		0		0
	128	3		0		1		0		0		0
	> 128	1		2	blaOXY-2-2 and/or blaOXY-2-7 (n=1)	0		0		0		0
	Cefpodoxime	Out of range
	Species	Escherichia coli (n=171)		Klebsiella spp. (n=34) - not analysed		Enterobacter spp. (n=10) - not analysed		Citrobacter spp. (n=10) - not analysed		Proteus mirabilis (n=10) - not analysed		Other Enterobacterales (n=8) - not analysed
	Breakpoints	EUCAST CBP R>1		EUCAST CBP R>1		EUCAST CBP R>1		EUCAST CBP R>1		EUCAST CBP R>1		EUCAST CBP R>1
	MIC (mg/L)	Nr. of isolates	Genes	Nr. of isolates	Genes	Nr. of isolates	Genes	Nr. of isolates	Genes	Nr. of isolates	Genes	Nr. of isolates	Genes
	≤ 2	161		30		5		8		10		5
	4	0		1		3		1		0		2
	8	0		0		0		0		0		4
	16	1		0		0		0		0		0
	> 16	9		3		2		1		0		0
	Ertapenem	Out of range
		Escherichia coli (n=171)		Klebsiella spp. (n=34)		Enterobacter spp. (n=10)		Citrobacter spp. (n=10)		Proteus mirabilis (n=10)		Other Enterobacterales (n=8)
	Breakpoints	EUCAST CBP R>0.5		EUCAST CBP R>0.5		EUCAST CBP R>0.5		EUCAST CBP R>0.5		EUCAST CBP R>0.5		EUCAST CBP R>0.5
	MIC (mg/L)	Nr. of isolates	Genes	Nr. of isolates	Genes	Nr. of isolates	Genes	Nr. of isolates	Genes	Nr. of isolates	Genes	Nr. of isolates	Genes
	≤ 2	171		33		10		10		10		8
	4	0		1		0		0		0		0
	8	0		0		0		0		0		0
	16	0		0		0		0		0		0
	> 16	0		0		0		0		0		0
	Tigecycline	Out of range
		Escherichia coli (n=171)		Klebsiella spp. (n=34)		Enterobacter spp. (n=10)		Citrobacter koseri (n=5)		Other Citrobacter spp. (n=5)		Proteus mirabilis (n=10)		Other Enterobacterales (n=8)
	Breakpoints	EUCAST CBP R>0.5		No clinical breakpoint		No clinical breakpoint		EUCAST CBP R>0.5		No clinical breakpoint		No clinical breakpoint / Intrinsic R		No clinical breakpoint / Intrinsic R
	MIC (mg/L)	Nr. of isolates	Genes	Nr. of isolates	Genes	Nr. of isolates	Genes	Nr. of isolates	Genes	Nr. of isolates	Genes	Nr. of isolates	Genes	Nr. of isolates	Genes
	≤ 1	171		34	ramR (p.A19V) (n=1); acrR (p.F204L) (n=1)	9		5		5		1		8
	2	0		0		1		0		0		2		0
	4	0		0		0		0		0		7		0
	8	0		0		0		0		0		0		0
	16	0		0		0		0		0		0		0
	> 16	0		0		0		0		0		0		0
	Tobramycin	Out of range
		Escherichia coli (n=171) - not analysed		Klebsiella spp. (n=34) - not analysed		Enterobacter spp. (n=10) - not analysed		Citrobacter spp. (n=10) - not analysed		Proteus mirabilis (n=10)		Other Enterobacterales (n=8) - not analysed
	Breakpoints	EUCAST CBP R>2		EUCAST CBP R>2		EUCAST CBP R>2		EUCAST CBP R>2		EUCAST CBP R>2		EUCAST CBP R>2
	MIC (mg/L)	Nr. of isolates	Genes	Nr. of isolates	Genes	Nr. of isolates	Genes	Nr. of isolates	Genes	Nr. of isolates	Genes	Nr. of isolates	Genes
	≤ 4	160	aac(3)-Iid (n=2)	34	aac(3)-Iid (n=1)	10		10		10		8	aac(6')-Iaa (n=1) (Salmonella); aac(6')-Ic (n=2) (Serratia)
	8	2	aac(3)-Iid (n=1); none (n=1)	0		0		0		0		0
	> 8	9	aac(6')-Ib-cr (n=5); aac(6')-Ib-cr and aac(3)-IIa (n=1); aac(3)-IIa (n=1); aac(3)-IV (n=1); aac(3)-Iid (n=1)	0		0		0		0		0
	Tetracycline	No clinical breakpoint
		Escherichia coli (n=171)		Klebsiella spp. (n=34)		Enterobacter spp. (n=10)		Citrobacter spp. (n=10)		Proteus mirabilis (n=10)		Other Enterobacterales (n=8)
	Breakpoints	No clinical breakpoint		No clinical breakpoint		No clinical breakpoint		No clinical breakpoint		Intrinsic R		No clinical breakpoint / Intrinsic R
	MIC (mg/L)		Genes		Genes		Genes		Genes		Genes		Genes
	≤ 0,5	2		0		0		0				0
	1	58		9		0		2				0
	2	60		19		7		8				2
	4	6		3		2		0				0
	8	0		1		0		0		2	tet(J) (n=2)	0
	16	0		0		1		0				0
	> 16	45	tet(A) (n=23); tet(B) (n=22)	2	tet(A) (n=2)	0		0		8	tet(J) (n=6); tet(J) and tet(A) (n=1); tet(J) and tet(G) (n=1)	1 (Salmonella enterica)	tet(B) (n=1)
	Cefoxitin (ECOFF NWT>8)	Screen only / No clinical breakpoint
		Escherichia coli (n=171)		Klebsiella spp. (n=34)		Enterobacter spp. (n=10)		Citrobacter spp. (n=10)		Proteus mirabilis (n=10)		Other Enterobacterales (n=8)
	Breakpoints	No clinical breakpoint		No clinical breakpoint		No clinical breakpoint / Intrinsic R		No clinical breakpoint / Intrinsic R		No clinical breakpoint		No clinical breakpoint / Intrinsic R
	MIC (mg/L)	Nr. of isolates	Genes	Nr. of isolates	Genes	Nr. of isolates	Genes	Nr. of isolates	Genes	Nr. of isolates	Genes	Nr. of isolates	Genes
	≤ 4	126		32	blaOXY-2-7 (n=2); blaOXY-2-8 (n=2); blaOXY-2-1 (n=1); blaOXY-2-5 (n=1); blaOXY-2-10 (n=1); blaOXY-1-3 (n=1); blaOXY-5-1 (n=1); blaOXY-6-2 (n=1); blaOXY-2-2 and/or blaOXY-2-7 (n=1)	1	blaACT-14	5		9		4
	8	39		1				1	blaCMY-48 (n=1)	1		2	blaDHA-1 and/or blaDHA-17 (n=1); blaSRT-2 (n=1)
	16	4		0								0
	32	1		1								1
	> 32	1	blaDHA-1 (n=1)	0		9	blaACT-5 (n=2); blaACT-12 (n=2); blaACT-6 (n=1); blaACT-14 (n=1); blaMIR-5, blaMIR-1, blaMIR-6 (n=1)	4	blaCMY-93 (n=1); blaCMY-83 (n=1); blaCMY-48 (n=1); blaCMY-34 (n=1)			1	blaSRT-2 (n=1)
	Cephalothin	No clinical breakpoint
		Escherichia coli (n=171)		Klebsiella spp. (n=34)		Enterobacter spp. (n=10)		Citrobacter spp. (n=10)		Proteus mirabilis (n=10)		Other Enterobacterales (n=8)
	Breakpoints	No clinical breakpoint		No clinical breakpoint		No clinical breakpoint / Intrinsic R		No clinical breakpoint / Intrinsic R		No clinical breakpoint		No clinical breakpoint / Intrinsic R
	MIC (mg/L)	Nr. of isolates	Genes	Nr. of isolates	Genes	Nr. of isolates	Genes	Nr. of isolates	Genes	Nr. of isolates	Genes	Nr. of isolates	Genes
	≤ 2	2		9	blaSHV-78 (n=2); blaSHV-77 (n=1); blaSHV-89 (n=1); blaSHV-81 (n=1); blaLEN9 (n=1); none (n=3)	0		0		3		0
	4	12	blaTEM-1B (n=1)	8	blaSHV-78 (n=2); blaSHV-81 (n=1); blaSHV-33 (n=1); blaSHV-11 (n=1); none (n=3)	0		4	blaMAL-1 (n=4)	3		1
	8	73	blaTEM-1B (n=12); blaTEM-1C (n=1)	9	blaSHV-89/blaSHV-79/blaSHV-85 (n=1); blaSHV-60 (n=1); none (n=7)	0		1	blaMAL-1 (n=1)	4	blaTEM-1B (n=1); none (n=3)	1	blaTEM-1B (n=1) (Salmonella)
	16	56	blaTEM-1B (n=20); blaTEM-1C (n=2); blaTEM-1D (n=1); blaTEM-1A (n=1); blaSHV-1/blaSHV-48 (n=1)	2	none (n=2)	0		0		0		0
	> 16	28	blaTEM-1B (n=11); blaTEM-1C (n=1); blaTEM-1A (n=1); blaTEM-141/blaTEM-1B/blaTEM-206/blaTEM-57 (n=1)	6	blaTEM-1B (n=1); blaTEM-1B/blaSHV-81 (n=1) blaSHV-79/blaTEM-1B/blaSHV-89/blaSHV-85 (n=2); none (n=2)	10	blaLAP-2 (n=1)	5		0		6
	Pseudomonas aeruginosa (n=21)
	Piperacillin/tazobactam (EUCAST CBP R>16)
	Phenotype	MIC (mg/L)	WGS-S	WGS-R	Genes	Total
	I	≤ 16	20	0		20
	R	32	1	0		1
		64	0	0
		128	0	0
		> 128	0	0
			21	0		21
	Ticarcillin/clavulanic acid (EUCAST CBP R>16)
	Phenotype	MIC (mg/L)	WGS-S	WGS-R	Genes	Total
	I	≤ 16	4	0		4
	R	32	11	0		17
		64	4	0
		> 64	2	0
			21	0		21
	Ceftazidime (EUCAST CBP R>8) *
	Phenotype	MIC (mg/L)	WGS-S	WGS-R	Genes	Total
	I	≤ 1	0	4	blaPAO-2/blaPAO-3 (n=2); blaPAO-1 (n=1); blaPAO-1/blaPAO-4 (n=1)	21
		2	0	8	blaPAO-4 (n=3); blaPAO-1/blaPAO-4 (n=2); blaPAO-2/blaPAO-3 (n=2); blaPAO-1 (n=1)
		4	0	7	blaPAO-4 (n=2); blaPAO-2/blaPAO-3 (n=2); blaPAO-3 (n=1); blaPAO-1 /blaPAO-4 (n=1); blaPAO-2/blaPAO-3/blaPAO-4 (n=1)
		8	0	2	blaPAO-1/blaPAO-4 (n=1); blaPAO-2/blaPAO-3/blaPAO-4 (n=1)
	R	16	0	0		0
		32	0	0
		> 32	0	0
			0	21		21
	Cefepime (EUCAST CBP R>8) *
	Phenotype	MIC (mg/L)	WGS-S	WGS-R	Genes	Total
	I	≤ 4	0	16	blaPAO-4 (n=4); blaPAO-1/blaPAO-4 (n=4); blaPAO-2/blaPAO-3 (n=3); blaPAO-1 (n=2); blaPAO-2/blaPAO-3/blaPAO-4 (n=2); blaPAO-3 (n=1)	20
		8	0	4	blaPAO-2/blaPAO-3 (n=3); blaPAO-4 (n=1)
	R	16	0	1	blaPAO-1/blaPAO-4 (n=1)	1
		32	0	0
		> 32	0	0
			0	21		21
	* Class C beta-lactamases nomenclature remains inconsistent across databases and publications. The following table summarizes the characteristics of the class C beta-lactamases detected in P. aeruginosa
	Name in ResFinder database	Accession number	Name in BLDB	BLAST against CARD	BLAST against RefSeq
	blaPAO-1	AY083595	PDC-1	None with 100% ID	99.76% ID to PDC-1 NG_049865.1, 99.76% ID to PDC-3 NG_049901.1
	blaPAO-2	FJ666065	Not in BLDB	PDC-1	100% ID to PDC-1 NG_049865.1
	blaPAO-3	FJ666073	PDC-10	PDC-10	100% ID to PDC-10 NG_049866.1, 99.83% ID to PDC-1 NG_049865.1
	blaPAO-4	AY083592	PDC-31	None with 100% ID	99.77% ID to PDC-3 NG_049901.1, 99.69% ID to PDC-74 NG_051744.1, 99.61% ID to PDC-1 NG_049865.1, 99.58% ID to PDC-31 NG_049903.1
	Aztreonam (EUCAST CBP R>16)
	Phenotype	MIC (mg/L)	WGS-S	WGS-R	Genes	Total
	I	≤ 4	9	0		20
		8	8	0
		16	3	0
	R	32	0	0		1
		> 32	1	0
			21	0		21
	Meropenem (EUCAST CBP R>8)	(indications other than meningitis)
	Phenotype	MIC (mg/L)	WGS-S	WGS-R	Genes	Total
	S	≤ 1	7	11	blaOXA-396 (n=7); blaOXA-395 (n=4)	19
		2	0	1	blaOXA-396 (n=4)
	I	4	0	1	blaOXA-396 (n=4)	2
		8	1	0
	R	> 8	0	0		0
			8	13		21
	Ciprofloxacin (EUCAST CBP R>0,5)
	Phenotype	MIC (mg/L)	WGS-S	WGS-R	Genes	Total
	I	≤ 0,5	8	9	crpP (n=9)	17
	R	1	1	1	crpP (n=1)	4
		2	1
		4	0
		> 4	0	1	crpP (n=1)
			10	11		21
	Amikacin (EUCAST CBP R>16)
	Phenotype	MIC (mg/L)	WGS-S	WGS-R	Genes	Total
	S	≤ 8	21	0		21
		16	0	0
	R	32	0	0		0
		64	0	0
		> 64	0	0
			21	0		21
	Colistin (EUCAST CBP R>4)
	Phenotype	MIC (mg/L)	WGS-S	WGS-R	Genes	Total
	S	≤ 0,12	0	0		21
		0.25	0	0
		0.5	4	0
		1	15	0
		2	2	0
		4	0	0
	R	8	0	0		0
		16	0	0
		32	0	0
		64	0	0
		128	0	0
		> 128	0	0
			21	0		21
	*Two isolates included in the MIC=1 mg/L category actually have MIC <=1 and not =1 (different MIC panel used)
	Pseudomonas aeruginosa - all antimicrobials - total
		WGS-S	WGS-R	Total	Percentage
	MIC-S	102	63	165	87.3016
	MIC-R	21	3	24	12.6984
	Total	123	66	189
	Percentage	65.0794	34.9206
	Antimicrobials present on MIC panel but not analyzed:
	Empty cell: No genes detected by ResFinder 4.0 database (when antimicrobial is present in database)
	Tetracycline	Intrinsic resistance
	MIC (mg/L)	Nr. of isolates	Genes
	≤ 0,5	0
	1	1
	2	0
	4	1
	8	2
	16	4
	> 16	13	tet(A) (n=1)
	Tigecycline	Intrinsic resistance
	MIC (mg/L)	Nr. of isolates	Genes
	≤ 1	2
	2	0
	4	5
	8	10
	> 8	4
	Trimethoprim/sufamethoxazole	Intrinsic resistance
	MIC (mg/L)	Nr. of isolates	Genes
	≤ 0,5	2
	1	0
	2	1
	4	1
	> 4	17
	Tobramycin	Out of range (EUCAST CBP R>2)
	MIC (mg/L)	Nr. of isolates	Genes
	≤ 4	21
	8	0
	> 8	0
	Gentamicin	No clinical breakpoint
	MIC (mg/L)	Nr. of isolates	Genes
	≤ 2	19	aph(3')-IIb (n=3)
	4	2
	8	0
	16	0
	> 16	0
	Ampicillin	Intrinsic resistance
	MIC (mg/L)	Nr. of isolates	Genes
	≤ 4	0
	8	0
	16	0
	32	0
	> 32	21
	Cephalothin	Intrinsic resistance
	MIC (mg/L)	Nr. of isolates	Genes
	≤ 2	0
	4	0
	8	0
	16	0
	> 16	21	blaOXA-396/ blaPAO (n=7); blaPAO (n=5); blaOXA-395/blaPAO (n=4); blaPAO/blaOXA-50 (n=3); blaOXA-396/blaPAO/blaOXA-50 (n=2)
	Cefoxitin	Intrinsic resistance
	MIC (mg/L)	Nr. of isolates	Genes
	≤ 4	0
	8	0
	16	0
	32	0
	> 32	21
	Cefazolin	Intrinsic resistance. Not in ResFinder 4.0 database
	MIC (mg/L)	Nr. of isolates	Genes
	≤ 4	0
	8	0
	16	0
	32	0
	> 32	21
	Ceftriaxone	Intrinsic resistance
	MIC (mg/L)	Nr. of isolates	Genes
	≤ 1	1
	2	0
	4	0
	8	1
	16	3
	32	5
	64	5
	> 64	6
	Cefuroxime	Intrinsic resistance. Not in ResFinder 4.0 database
	MIC (mg/L)	Nr. of isolates	Genes
	≤ 4	0
	8	0
	16	1
	32	0
	> 32	20
	Cefpodoxime	No clinical breakpoint. Not in ResFinder 4.0 database
	MIC (mg/L)	Nr. of isolates	Genes
	≤ 2	0
	4	0
	8	0
	16	0
	> 16	21
	Ampicillin/sulbactam	Intrinsic resistance. Not in ResFinder 4.0 database
	MIC (mg/L)	Nr. of isolates	Genes
	≤ 4	0
	8	0
	16	1
	32	0
	> 32	20
	Ertapenem	Intrinsic resistance
	MIC (mg/L)	Nr. of isolates	Genes
	≤ 2	10
	4	3
	8	4
	16	2
	> 16	2
	Stenotrophomonas maltophilia (n=2)
	Trimethoprim/sufamethoxazole (EUCAST CBP R>4)
	Phenotype	MIC (mg/L)	WGS-S	WGS-R	Genes	Total
	I	≤ 0.5	1	0		2
		1	0	0
		2	0	0
		4	1	0
	R	>4	0	0		0
			2	0
	Stenotrophomonas maltophilia - all antimicrobials - total
		WGS-S	WGS-R	Total	Percentage
	MIC-S	2	0	2	100
	MIC-R	0	0	0	0
	Total	2	0	2
	Percentage	100	0
	Antimicrobials present on MIC panel but not analyzed:
	Empty cell: zero or no genes detected by ResFinder 4.0 database (when applicable)
	Antimicrobial	Ampicillin	Ampicilin+Sulbactam	Piperacillin+Tazobactam	Ticarcillin+Clavulanic acid	Cefazolin	Cephalothin	Cefuroxime	Cefoxitin	Cefpodoxime	Ceftazidime	Ceftriaxone	Cefepime	Aztreonam	Meropenem	Ertapenem	Ciprofloxacin	Gentamicin	Tobramycin	Amikacin	Tetracycline	Tigecycline
	Range on MIC panel	≤4 - >32	≤4 - >32	≤16 - >128	≤16 - >64	≤4 - >32	≤2 - >16	≤4 - >32	≤4 - >32	≤2 - >16	≤1 - >32	≤1 - >64	≤4 - >32	≤4 - >32	≤1 - >8	≤2 - >16	≤0,5 - >4	≤2 - >16	≤4 - >8	≤8 - >64	≤0,5 - >16	≤1 - >8
	Breakpoint	No clinical breakpoint / Intrinsic R	No clinical breakpoint / Intrinsic R	No clinical breakpoint / Intrinsic R	No clinical breakpoint	No clinical breakpoint / Intrinsic R	No clinical breakpoint / Intrinsic R	No clinical breakpoint / Intrinsic R	No clinical breakpoint / Intrinsic R	No clinical breakpoint	No clinical breakpoint	No clinical breakpoint / Intrinsic R	No clinical breakpoint	No clinical breakpoint / Intrinsic R	No clinical breakpoint / Intrinsic R	No clinical breakpoint / Intrinsic R	No clinical breakpoint	No clinical breakpoint / Intrinsic R	No clinical breakpoint / Intrinsic R	No clinical breakpoint / Intrinsic R	No clinical breakpoint / Intrinsic R	No clinical breakpoint
	MIC results and genes detected	>32	>32/16	≤16/4	≤16/2	>32	>16	>32	>32	>16	16	>64	8	32	>8	>16	2	>16	>8	16	16	≤1
																			aac(6')-Iz (aac(6')-Iz_AF140221)	aac(6')-Iz (aac(6')-Iz_AF140221)
		>32	>32/16	64/4	≤16/2	>32	>16	>32	>32	>16	2	64	8	32	>8	>16	1	≤2	≤4	≤8	4	≤1
	Haemophilus influenzae (n=14)
	Ampicillin (EUCAST CBP R>1)	(indications other than meningitis)
	Phenotype	MIC (mg/L)	WGS-S	WGS-R	Genes	Total
	S	≤ 0,12	3	0		9
		0.25	4	0
		0.5	0	0
		1	2	0
	R	2	0	0		5
		4	0	0
		>4	0	5	blaTEM-1B (n=4); blaTEM-1B, blaTEM-206 and blaTEM-141 (n=1)
			9	5		14
	Amoxicillin/Clavulanic acid (EUCAST CBP R>2)
	Phenotype	MIC (mg/L)	WGS-S	WGS-R	Genes	Total
	S (iv) or I (oral)	≤ 2	14	0		14
	R (iv) or R (oral)	4	0	0		0
		8	0	0
		16	0	0
		> 16	0	0
			14	0		14
	Cefepime (EUCAST CBP R>0,25)
	Phenotype	MIC (mg/L)	WGS-S	WGS-R	Genes	Total
	S	≤ 0,12	12	0		14
		0.25	2	0
	R	0.5	0	0		0
		1	0	0
		2	0	0
		>2	0	0
			14	0		14
	Cefixime (EUCAST CBP R>0,125)
	Phenotype	MIC (mg/L)	WGS-S	WGS-R	Genes	Total
	S	≤ 0,12	14	0		14
	R	0.25	0	0		0
		0.5	0	0
		1	0	0
		>1	0	0
			14	0		14
	Ceftriaxone (EUCAST CBP R>0,125)
	Phenotype	MIC (mg/L)	WGS-S	WGS-R	Genes	Total
	S	≤ 0,03	14	0		14
		0.06	0	0
		0.12	0	0
	R	0.25	0	0		0
		0.5	0	0
		1	0	0
		2	0	0
		>2	0	0
			14	0		14
	Imipenem (EUCAST CBP R>2)
	Phenotype	MIC (mg/L)	WGS-S	WGS-R	Genes	Total
	S	≤ 0,5	10	0		14
		1	4	0
		2	0	0
	R	4	0	0		0
		>4	0	0
			14	0		14
	Meropenem (EUCAST CBP R>2)	(indications other than meningitis)
	Phenotype	MIC (mg/L)	WGS-S	WGS-R	Genes	Total
	S	≤ 0,06	12	0		14
		0.12	0	0
		0.25	2	0
		0.5	0	0
		1	0	0
		2	0	0
	R	>2	0	0		0
			14	0		14
	Chloramphenicol (EUCAST CBP R>2)	(indications other than meningitis)
	Phenotype	MIC (mg/L)	WGS-S	WGS-R	Genes	Total
	S	≤ 0,5	12	0		14
		1	2	0
		2	0	0
	R	4	0	0		0
		>4	0	0
			14	0		14
	Trimethoprim/sufamethoxazole (EUCAST CBP R>1)
	Phenotype	MIC (mg/L)	WGS-S	WGS-R	Genes	Total
	S	≤ 0,06	6	0		12
		0.12	3	0
		0.25	3	0
		0.5	0	0
	I	1	0	0		0
	R	2	0	0		2
		>2	2	0
			14	0		14
	Tetracycline (EUCAST CBP R>2)
	Phenotype	MIC (mg/L)	WGS-S	WGS-R	Genes	Total
	S	≤ 0,25	0	0		14
		0.5	8	0
		1	6	0
		2	0	0
	R	4	0	0		0
		>4	0	0
			14	0		14
	Haemophilus influenzae - all antimicrobials - total
		WGS-S	WGS-R	Total	Percentage
	MIC-S	133	0	133	95
	MIC-R	2	5	7	5
	Total	135	5	140
	Percentage	96.4286	3.57143
	Antimicrobials present on MIC panel, considered for resistance epidemiology but not compared (not in ResFinder 4.0 database):
	Yellow cell: phenotypic resistance
	Ampicilin/Sulbactam	EUCAST CBP R>1
	Phenotype	MIC (mg/L)	Nr. of isolates
	S	≤1	11
	R	2	2
		>2	1
	Cefuroxime	EUCAST CBP R>1
	Phenotype	MIC (mg/L)	Nr. of isolates
	S (iv) or I (oral)	≤0,5	3
		1	9
	I (iv) or R (oral)	2	2
	R (iv) or R (oral)	4	0
		8	0
		>8	0
	Levofloxacin	EUCAST CBP R>0,06
	Phenotype	MIC (mg/L)	Nr. of isolates
	S	≤0,03	14
		0.06	0
	R	0.12	0
		0.25	0
		0.5	0
		1	0
		2	0
		4	0
		>4	0
	Antimicrobials present on MIC panel but not analyzed:
	Empty cell: zero or no genes detected by ResFinder 4.0 database (when applicable)
	Cefaclor	No clinical breakpoint. Poor target for therapy.
	MIC (mg/L)	Nr. of isolates	Genes
	≤4	10
	8	2
	16	2
	>16	0
	Penicillin	No clinical breakpoint
	MIC (mg/L)	Nr. of isolates	Genes
	≤ 0,015	0
	0.03	0
	0.06	0
	0.12	1
	0.25	3
	0.5	3
	1	0
	>1	7	blaTEM-1B (n=4); blaTEM-1B, blaTEM-206 and blaTEM-141 (n=1)
	Erythromycin	Out of range (EUCAST CBP R>16)
	MIC (mg/L)	Nr. of isolates	Genes
	≤0,25	0
	0.5	0
	>0,5	14
	Clarithromycin	Out of range (EUCAST CBP R>32). Not in ResFinder 4.0 database.
	MIC (mg/L)	Nr. of isolates	Genes
	≤0,12	0
	0.25	0
	0.5	0
	1	0
	2	0
	4	5
	8	8
	16	1
	>16	0
	Sparfloxacin	No clinical breakpoint. Not in ResFinder 4.0 database.
	MIC (mg/L)	Nr. of isolates	Genes
	≤0,03	14
	0.06	0
	0.12	0
	0.25	0
	0.5	0
	1	0
	>1	0
	Colistin	No clinical breakpoint
	MIC (mg/L)	Nr. of isolates	Genes
	≤0,12	0
	0.25	0
	0.5	14
	1	0
	2	0
	4	0
	8	0
	16	0
	32	0
	64	0
	128	0
	>128	0
	Moraxella catarrhalis (n=10)
	Ceftriaxone (EUCAST CBP R>2)
	Phenotype	MIC (mg/L)	WGS-S	WGS-R	Genes	Total
	S	≤0,12	3	0		10
		0.25	1	0
		0.5	4	0
		1	2	0
	I	2	0	0		0
	R	>2	0	0		0
			10	0		10
	Cefotaxime (EUCAST CBP R>2)
	Phenotype	MIC (mg/L)	WGS-S	WGS-R	Genes	Total
	S	≤0,12	3	0		10
		0.25	0	0
		0.5	6	0
		1	1	0
	I	2	0	0		0
	R	4	0	0		0
		>4	0	0
			0	0		10
	Cefepime (EUCAST CBP R>4)
	Phenotype	MIC (mg/L)	WGS-S	WGS-R	Genes	Total
	S	≤0,5	7	0		10
		1	2	0
		2	0	0
		4	1	0
	R	8	0	0		0
		>8	0	0
			10	0		10
	Meropenem (EUCAST CBP R>2)
	Phenotype	MIC (mg/L)	WGS-S	WGS-R	Genes	Total
	S	≤0,25	10	0		10
		0.5	0	0
		1	0	0
		2	0	0
	R	>2	0	0		0
			10	0		10
	Ertapenem (EUCAST CBP R>0,5)
	Phenotype	MIC (mg/L)	WGS-S	WGS-R	Genes	Total
	S	≤0,5	10	0		10
	R	1	0	0		0
		2	0	0
		4	0	0
		>4	0	0
			10	0		10
	Erythromycin (EUCAST CBP R>0,5)
	Phenotype	MIC (mg/L)	WGS-S	WGS-R	Genes	Total
	S	≤ 0,25	10	0		10
	I	0.5	0	0		0
	R	1	0	0		0
		2	0	0
		> 2	0	0
			10	0		10
	Azithromycin (EUCAST CBP R>0,5)
	Phenotype	MIC (mg/L)	WGS-S	WGS-R	Genes	Total
	S	≤ 0,25	10	0		10
	I	0.5	0	0		0
	R	1	0	0		0
		2	0	0
		> 2	0	0
			10	0		10
	Tetracycline (EUCAST CBP R>2)
	Phenotype	MIC (mg/L)	WGS-S	WGS-R	Genes	Total
	S	≤ 1	10	0		10
		2	0	0
	R	4	0	0		0
		8	0	0
		> 8	0	0
			10	0		10
	Trimethoprim/sulfamethoxazole (EUCAST CBP R>1)
	Phenotype	MIC (mg/L)	WGS-S	WGS-R	Genes	Total
	S	≤ 0,5/9,5	10	0		10
	I	1/19	0	0		0
	R	2/38	0	0		0
		4/76	0	0
		> 4/76	0	0
			10	0		10
	Moraxella catarrhalis - all antimicrobials - total
		WGS-S	WGS-R	Total	Percentage
	MIC-S	90	0	90	100
	MIC-R	0	0	0	0
	Total	90	0	90
	Percentage	100	0
	Antimicrobials present on MIC panel, considered for resistance epidemiology but not compared (not in ResFinder 4.0 database):
	Yellow cell: phenotypic resistance
	Cefuroxime	EUCAST CBP R>4
	Phenotype	MIC (mg/L)	Nr. of isolates
	S (iv) or I (oral)	≤ 0,5	3
		1	3
		2	3
		4	1
	I (=8) or R (>8) (iv) or R (oral)	> 4	0
	Antimicrobials present on MIC panel but not analyzed:
	Empty cell: zero or no genes detected by ResFinder 4.0 database (when applicable)
	Penicillin	Intrinsic resistance
	MIC (mg/L)	Nr. of isolates	Genes
	≤ 0,03	0
	0.06	0
	0.12	0
	0.25	0
	0.5	0
	1	1	blaBRO-1 (n=1)
	2	2	blaBRO-1 (n=2)
	4	0
	> 4	7	blaBRO-1 (n=7)
	Amoxicillin/Clavulanic acid	Out of range (EUCAST CBP R>1)
	MIC (mg/L)	Nr. of isolates	Genes
	≤2	10
	4	0
	6	0
	8	0
	16	0
	>16	0
	Levofloxacin	Out of range (EUCAST CBP R>0,125). Not in ResFinder 4.0 database.
	MIC (mg/L)	Nr. of isolates	Genes
	≤0,5	10
	1	0
	2	0
	4	0
	>4	0
	Moxifloxacin	Out of range (EUCAST CBP R>0.25). Not in ResFinder 4.0 database.
	MIC (mg/L)	Nr. of isolates	Genes
	≤1	10
	2	0
	4	0
	8	0
	>8	0
	Tigecycline	No clinical breakpoint
	MIC (mg/L)	Nr. of isolates	Genes
	≤ 0,015	0
	0.03	7
	0.06	3
	0.12	0
	> 0,12	0
	Chloramphenicol	No clinical breakpoint
	MIC (mg/L)	Nr. of isolates	Genes
	≤ 1	10
	2	0
	4	0
	8	0
	16	0
	32	0
	> 32	0
	Linezolid	No clinical breakpoint/ NA (G-)
	MIC (mg/L)	Nr. of isolates	Genes
	≤ 0,25	0
	0.5	0
	1	0
	2	0
	4	9
	> 4	1
	Vancomycin	No clinical breakpoint/ NA (G-)
	MIC (mg/L)	Nr. of isolates	Genes
	≤ 0,5	0
	1	0
	2	0
	4	0
	> 4	10
	Clindamycin	No clinical breakpoint/ NA (G-)
	MIC (mg/L)	Nr. of isolates	Genes
	≤ 0,12	0
	0.25	0
	0.5	0
	1	3
	> 1	7
	Daptomycin	No clinical breakpoint/ NA (G-). Not in ResFinder 4.0 database.
	MIC (mg/L)	Nr. of isolates	Genes
	≤0,06	0
	0.12	0
	0.25	0
	0.5	0
	1	0
	2	0
	>2	10
	Summary of results
	Total (n=488)
	Bacteria	Staphylococcus spp. (n=103)	Streptococcus spp. (n=55)	Enterococcus spp. (n=32)	Aerococcus spp. (n=5)	Corynebacterium spp. (n=3)	TOTAL Gram-positives	Enterobacterales (n=243)	Pseudomonas aeruginosa (n=21)	Stenotrophomonas maltophilia (n=2)	Haemophilus influenzae (n=14)	Moraxella catarrhalis (n=10)	TOTAL Gram-negatives	GRAND TOTAL
	Nr. phenotypic tests	1625	665	192	20	24	2526	3488	189	2	182	100	3961	6487
	Nr. Susceptible	1549	616	171	20	15	2371	3093	165	2	170	100	3530	5901
	% Susceptible	95.3231	92.6316	89.0625	100	62.5	93.8638	88.6755	87.3016	100	93.4066	100	89.1189	90.9665
	Nr. Resistant	76	49	21	0	9	155	395	24	0	12	0	431	586
	% Resistant	4.67692	7.36842	10.9375	0	37.5	6.13618	11.3245	12.6984	0	6.59341	0	10.8811	9.03345
	Nr. phenotype-genotype comparisons	1226	570	137	15	21	1969	2839	189	2	140	90	3260	5229
	Nr. phenotypically susceptible	1168	522	127	15	13	1845	2585	165	2	133	90	2975	4820
	Nr. phenotypic resistant	58	48	10	0	8	124	254	24	0	7	0	285	409
	Nr. Resistant without genes	13	9	1	0	6	29	56	21	0	2	0	79	108
	Nr. Susceptible with genes	7	38	1	0	0	46	217	63	0	0	0	280	326
	Nr. Discordances	20	47	2	0	6	75	273	84	0	2	0	359	434
	% Discordances	1.63132	8.24561	1.45985	0	28.5714	3.80904	9.61606	44.4444	0	1.42857	0	11.0123	8.29987
	Nr. Concordances	1206	523	135	15	15	1894	2566	105	2	138	90	2901	4795
	% Concordances	98.3687	91.7544	98.5401	100	71.4286	96.191	90.3839	55.5556	100	98.5714	100	88.9877	91.7001
